# Supplementary material for: FPocketWeb: protein pocket hunting in a web browser
Source: J Cheminform. 2022 Aug 26;14:58. doi: 10.1186/s13321-022-00637-0 (PMC9414105; doi:10.1186/s13321-022-00637-0)
Supplement: Supplementary file 1 — Additional file 1. The FPocketWeb source code, version 1.0.1. See http://durrantlab.com/fpocketweb-download for the latest version. [file 13321_2022_637_MOESM1_ESM.zip]

Archive with 131 entries (100 files):
- fpocketweb-1.0.1/.gitignore
- fpocketweb-1.0.1/CHANGELOG.md
- fpocketweb-1.0.1/CONTRIBUTORS.md
- fpocketweb-1.0.1/git_diff.sh
- fpocketweb-1.0.1/LICENSE.md
- fpocketweb-1.0.1/package.json
- fpocketweb-1.0.1/package-lock.json
- fpocketweb-1.0.1/README.md
- fpocketweb-1.0.1/src/
- fpocketweb-1.0.1/src/example/
- fpocketweb-1.0.1/src/example/5j2v.pdb
- fpocketweb-1.0.1/src/FpocketWeb/
- fpocketweb-1.0.1/src/FpocketWeb/compile.sh
- fpocketweb-1.0.1/src/FpocketWeb/src/
- fpocketweb-1.0.1/src/FpocketWeb/src/fpocket.js
- fpocketweb-1.0.1/src/FpocketWeb/src/fpocket.wasm
- fpocketweb-1.0.1/src/FpocketWeb/src/FpocketWeb.ts
- fpocketweb-1.0.1/src/global.d.ts
- fpocketweb-1.0.1/src/index.html
- fpocketweb-1.0.1/src/index.ts
- fpocketweb-1.0.1/src/styles/
- fpocketweb-1.0.1/src/styles/bootstrap.min.css
- fpocketweb-1.0.1/src/styles/favicon.ico
- fpocketweb-1.0.1/src/styles/style.css
- fpocketweb-1.0.1/src/styles/webina_logo.jpg
- fpocketweb-1.0.1/src/UI/
- fpocketweb-1.0.1/src/UI/FileLoaderSystem/
- fpocketweb-1.0.1/src/UI/FileLoaderSystem/__DO_NOT_MODIFY_HERE.txt
- fpocketweb-1.0.1/src/UI/FileLoaderSystem/Common/
- fpocketweb-1.0.1/src/UI/FileLoaderSystem/Common/CommonProps.VueFuncs.ts
- fpocketweb-1.0.1/src/UI/FileLoaderSystem/Common/FileLoaderFormGroup.Vue/
- fpocketweb-1.0.1/src/UI/FileLoaderSystem/Common/FileLoaderFormGroup.Vue/FileLoaderFormGroup.Vue.ts
- fpocketweb-1.0.1/src/UI/FileLoaderSystem/Common/FileLoaderFormGroup.Vue/README.md
- fpocketweb-1.0.1/src/UI/FileLoaderSystem/Common/FileLoaderTextInput.ts
- fpocketweb-1.0.1/src/UI/FileLoaderSystem/Common/Interfaces.ts
- fpocketweb-1.0.1/src/UI/FileLoaderSystem/Common/SmallPillBtn.Vue/
- fpocketweb-1.0.1/src/UI/FileLoaderSystem/Common/SmallPillBtn.Vue/index.ts
- fpocketweb-1.0.1/src/UI/FileLoaderSystem/Common/SmallPillBtn.Vue/README.md
- fpocketweb-1.0.1/src/UI/FileLoaderSystem/Common/Utils.ts
- fpocketweb-1.0.1/src/UI/FileLoaderSystem/MolLoader.Vue/
- fpocketweb-1.0.1/src/UI/FileLoaderSystem/MolLoader.Vue/description.txt
- fpocketweb-1.0.1/src/UI/FileLoaderSystem/MolLoader.Vue/FileList.Vue/
- fpocketweb-1.0.1/src/UI/FileLoaderSystem/MolLoader.Vue/FileList.Vue/description.txt
- fpocketweb-1.0.1/src/UI/FileLoaderSystem/MolLoader.Vue/FileList.Vue/index.ts
- fpocketweb-1.0.1/src/UI/FileLoaderSystem/MolLoader.Vue/FileList.Vue/Methods.VueFuncs.ts
- fpocketweb-1.0.1/src/UI/FileLoaderSystem/MolLoader.Vue/FileLoader.Vue/
- fpocketweb-1.0.1/src/UI/FileLoaderSystem/MolLoader.Vue/FileLoader.Vue/Emits.VueFuncs.ts
- fpocketweb-1.0.1/src/UI/FileLoaderSystem/MolLoader.Vue/FileLoader.Vue/index.ts
- fpocketweb-1.0.1/src/UI/FileLoaderSystem/MolLoader.Vue/FileLoader.Vue/Methods.VueFuncs.ts
- fpocketweb-1.0.1/src/UI/FileLoaderSystem/MolLoader.Vue/FileLoader.Vue/Mounted.VueFuncs.ts
- fpocketweb-1.0.1/src/UI/FileLoaderSystem/MolLoader.Vue/FileLoader.Vue/Plugins/
- fpocketweb-1.0.1/src/UI/FileLoaderSystem/MolLoader.Vue/FileLoader.Vue/Plugins/AlphaFoldInput.ts
- fpocketweb-1.0.1/src/UI/FileLoaderSystem/MolLoader.Vue/FileLoader.Vue/Plugins/FileLoaderInput.Vue/
- fpocketweb-1.0.1/src/UI/FileLoaderSystem/MolLoader.Vue/FileLoader.Vue/Plugins/FileLoaderInput.Vue/Computed.VueFuncs.ts
- fpocketweb-1.0.1/src/UI/FileLoaderSystem/MolLoader.Vue/FileLoader.Vue/Plugins/FileLoaderInput.Vue/index.ts
- fpocketweb-1.0.1/src/UI/FileLoaderSystem/MolLoader.Vue/FileLoader.Vue/Plugins/FileLoaderInput.Vue/Methods.VueFuncs.ts
- fpocketweb-1.0.1/src/UI/FileLoaderSystem/MolLoader.Vue/FileLoader.Vue/Plugins/FileLoaderInput.Vue/Mounted.VueFuncs.ts
- fpocketweb-1.0.1/src/UI/FileLoaderSystem/MolLoader.Vue/FileLoader.Vue/Plugins/PDBIDInput.ts
- fpocketweb-1.0.1/src/UI/FileLoaderSystem/MolLoader.Vue/FileLoader.Vue/Plugins/PluginParent/
- fpocketweb-1.0.1/src/UI/FileLoaderSystem/MolLoader.Vue/FileLoader.Vue/Plugins/PluginParent/PluginParent.ts
- fpocketweb-1.0.1/src/UI/FileLoaderSystem/MolLoader.Vue/FileLoader.Vue/Plugins/PluginParent/ProcessFiles.ts
- fpocketweb-1.0.1/src/UI/FileLoaderSystem/MolLoader.Vue/FileLoader.Vue/Plugins/URLInput.ts
- fpocketweb-1.0.1/src/UI/FileLoaderSystem/MolLoader.Vue/FileLoader.Vue/Props.VueFuncs.ts
- fpocketweb-1.0.1/src/UI/FileLoaderSystem/MolLoader.Vue/index.ts
- fpocketweb-1.0.1/src/UI/FileLoaderSystem/MolLoader.Vue/ProteinEditing.Vue/
- fpocketweb-1.0.1/src/UI/FileLoaderSystem/MolLoader.Vue/ProteinEditing.Vue/Computeds.VueFuncs.ts
- fpocketweb-1.0.1/src/UI/FileLoaderSystem/MolLoader.Vue/ProteinEditing.Vue/description.txt
- fpocketweb-1.0.1/src/UI/FileLoaderSystem/MolLoader.Vue/ProteinEditing.Vue/index.ts
- fpocketweb-1.0.1/src/UI/FileLoaderSystem/MolLoader.Vue/ProteinEditing.Vue/Methods.VueFuncs.ts
- fpocketweb-1.0.1/src/UI/FileLoaderSystem/MolLoader.Vue/ProteinEditing.Vue/PDBUtils.ts
- fpocketweb-1.0.1/src/UI/FileLoaderSystem/Mols/
- fpocketweb-1.0.1/src/UI/FileLoaderSystem/Mols/index.ts
- fpocketweb-1.0.1/src/UI/FileLoaderSystem/Mols/ParentMol.ts
- fpocketweb-1.0.1/src/UI/FileLoaderSystem/Mols/PDBMol.ts
- fpocketweb-1.0.1/src/UI/FileLoaderSystem/Mols/README.md
- fpocketweb-1.0.1/src/UI/FileLoaderSystem/Queue/
- fpocketweb-1.0.1/src/UI/FileLoaderSystem/Queue/index.ts
- fpocketweb-1.0.1/src/UI/FileLoaderSystem/Queue/LocalForageWrapper.ts
- fpocketweb-1.0.1/src/UI/FileLoaderSystem/Queue/QueueCatcher.Vue/
- fpocketweb-1.0.1/src/UI/FileLoaderSystem/Queue/QueueCatcher.Vue/index.ts
- fpocketweb-1.0.1/src/UI/FileLoaderSystem/Queue/QueueController.Vue/
- fpocketweb-1.0.1/src/UI/FileLoaderSystem/Queue/QueueController.Vue/description.txt
- fpocketweb-1.0.1/src/UI/FileLoaderSystem/Queue/QueueController.Vue/index.ts
- fpocketweb-1.0.1/src/UI/FileLoaderSystem/Queue/QueueTimer.Vue/
- fpocketweb-1.0.1/src/UI/FileLoaderSystem/Queue/QueueTimer.Vue/index.ts
- fpocketweb-1.0.1/src/UI/FileLoaderSystem/README.md
- fpocketweb-1.0.1/src/UI/Forms/
- fpocketweb-1.0.1/src/UI/Forms/CheckBox.ts
- fpocketweb-1.0.1/src/UI/Forms/DownloadExample.ts
- fpocketweb-1.0.1/src/UI/Forms/DropDown.ts
- fpocketweb-1.0.1/src/UI/Forms/FormButton.ts
- fpocketweb-1.0.1/src/UI/Forms/FormGroup.ts
- fpocketweb-1.0.1/src/UI/Forms/NumericInput.ts
- fpocketweb-1.0.1/src/UI/Forms/TripleNumeric.ts
- fpocketweb-1.0.1/src/UI/FpocketCommandline.ts
- fpocketweb-1.0.1/src/UI/FpocketSubpex.ts
- fpocketweb-1.0.1/src/UI/InfoTable.ts
- fpocketweb-1.0.1/src/UI/OpenModal.ts
- fpocketweb-1.0.1/src/UI/ResultsTable.ts
- fpocketweb-1.0.1/src/UI/SubSection.ts
- fpocketweb-1.0.1/src/UI/Tabs/
- fpocketweb-1.0.1/src/UI/Tabs/FpocketOutput.ts
- fpocketweb-1.0.1/src/UI/Tabs/FpocketParams.ts
- fpocketweb-1.0.1/src/UI/Tabs/FpocketRunning.ts
- fpocketweb-1.0.1/src/UI/Tabs/StartOver.ts
- fpocketweb-1.0.1/src/UI/Tabs/templates/
- fpocketweb-1.0.1/src/UI/Tabs/templates/output.htm
- fpocketweb-1.0.1/src/UI/Tabs/templates/params.htm
- fpocketweb-1.0.1/src/UI/templates/
- fpocketweb-1.0.1/src/UI/templates/infotable.htm
- fpocketweb-1.0.1/src/UI/ThreeDMol.ts
- fpocketweb-1.0.1/src/UI/UI.ts
- fpocketweb-1.0.1/src/Utils.ts
- fpocketweb-1.0.1/src/Version.ts
- fpocketweb-1.0.1/src/Vue/
- fpocketweb-1.0.1/src/Vue/Setup.ts
- fpocketweb-1.0.1/src/Vue/Store.ts
- fpocketweb-1.0.1/tsconfig.json
- fpocketweb-1.0.1/utils/
- fpocketweb-1.0.1/utils/build/
- fpocketweb-1.0.1/utils/build/after_build.sh
- fpocketweb-1.0.1/utils/build/before.sh
- fpocketweb-1.0.1/utils/build/make_docs.sh
- fpocketweb-1.0.1/utils/build/remove_entries_file_no_exist.py
- fpocketweb-1.0.1/utils/closure/
- fpocketweb-1.0.1/utils/closure/custom_extern.js
- fpocketweb-1.0.1/utils/webpack.configs/
- fpocketweb-1.0.1/utils/webpack.configs/webpack.common.js
- fpocketweb-1.0.1/utils/webpack.configs/webpack.dev.js
- fpocketweb-1.0.1/utils/webpack.configs/webpack.not-webworker.js
- fpocketweb-1.0.1/utils/webpack.configs/webpack.prod.js
