# Supplementary material for: FPocketWeb: protein pocket hunting in a web browser
Source: J Cheminform. 2022 Aug 26;14:58. doi: 10.1186/s13321-022-00637-0 (PMC9414105; doi:10.1186/s13321-022-00637-0)
Supplement: Supplementary file 1 — Additional file 1. The FPocketWeb source code, version 1.0.1. See http://durrantlab.com/fpocketweb-download for the latest version. [file 13321_2022_637_MOESM1_ESM.zip › fpocketweb-1.0.1/CHANGELOG.md]

# Changes

## 1.0.1

* Added small in-viewer menu for easy pocket toggling on large screens.
* Fixed minor bug that threw an error when downloading ZIP file.
* Simplified output table header and made other minor changes to table UI.
* Updated JSZip to 3.10.0

## 1.0.0

* The initial version.
* Apache License 2.0.
