# Supplementary material for: FPocketWeb: protein pocket hunting in a web browser
Source: J Cheminform. 2022 Aug 26;14:58. doi: 10.1186/s13321-022-00637-0 (PMC9414105; doi:10.1186/s13321-022-00637-0)
Supplement: Supplementary file 1 — Additional file 1. The FPocketWeb source code, version 1.0.1. See http://durrantlab.com/fpocketweb-download for the latest version. [file 13321_2022_637_MOESM1_ESM.zip › fpocketweb-1.0.1/package.json]

{
    "name": "fpocketweb",
    "version": "1.0.1",
    "description": "",
    "private": true,
    "scripts": {
        "test": "echo \"Error: no test specified\" && exit 1",
        "build_old": "utils/build/before.sh; webpack --config ./utils/webpack.configs/webpack.prod.js; utils/build/after_build.sh",
        "build": "export NODE_OPTIONS=--max_old_space_size=4096; utils/build/before.sh; webpack --config ./utils/webpack.configs/webpack.not-webworker.js; utils/build/after_build.sh",
        "start": "utils/build/before.sh; webpack-dashboard -- webpack-dev-server --open --config ./utils/webpack.configs/webpack.not-webworker.js"
    },
    "keywords": [],
    "author": "",
    "license": "ISC",
    "devDependencies": {
        "@types/jquery": "^3.5.3",
        "clean-webpack-plugin": "^3.0.0",
        "closure-webpack-plugin": "^2.3.0",
        "copy-webpack-plugin": "^5.1.2",
        "css-loader": "^5.2.4",
        "duplicate-package-checker-webpack-plugin": "^3.0.0",
        "file-loader": "^4.3.0",
        "friendly-errors-webpack-plugin": "^1.7.0",
        "html-webpack-plugin": "^3.2.0",
        "jquery": "^3.5.1",
        "mini-css-extract-plugin": "^0.8.2",
        "optimize-css-assets-webpack-plugin": "^6.0.0",
        "raw-loader": "^3.1.0",
        "style-loader": "^1.3.0",
        "ts-loader": "^6.2.2",
        "typescript": "^4.3.5",
        "vue-slider": "0.0.1",
        "vue-slider-component": "^3.2.11",
        "vuex": "^3.5.1",
        "webpack": "^4.44.2",
        "webpack-bundle-analyzer": "^3.9.0",
        "webpack-cli": "^3.3.12",
        "webpack-dashboard": "^3.3.6",
        "webpack-dev-server": "^3.11.0",
        "webpack-merge": "^4.2.2",
        "worker-loader": "^2.0.0"
    },
    "dependencies": {
        "@vue/devtools": "^5.3.3",
        "3dmol": "^1.6.0",
        "axios": "^0.21.4",
        "bootstrap": "^4.5.3",
        "bootstrap-vue": "^2.17.3",
        "file-saver": "^2.0.2",
        "fs": "0.0.1-security",
        "google-closure-compiler": "^20220405.0.0",
        "html-loader": "^1.3.2",
        "jszip": "^3.10.0",
        "localforage": "^1.10.0",
        "net": "^1.0.2",
        "npm": "^7.13.0",
        "popper.js": "^1.16.1",
        "tls": "0.0.1",
        "vue": "^2.6.12",
        "vue-native-color-picker": "^1.1.4",
        "vue-round-slider": "^1.0.1"
    }
}
