# Supplementary material for: FPocketWeb: protein pocket hunting in a web browser
Source: J Cheminform. 2022 Aug 26;14:58. doi: 10.1186/s13321-022-00637-0 (PMC9414105; doi:10.1186/s13321-022-00637-0)
Supplement: Supplementary file 1 — Additional file 1. The FPocketWeb source code, version 1.0.1. See http://durrantlab.com/fpocketweb-download for the latest version. [file 13321_2022_637_MOESM1_ESM.zip › fpocketweb-1.0.1/package-lock.json]

{
    "name": "fpocketweb",
    "version": "1.0.2",
    "lockfileVersion": 2,
    "requires": true,
    "packages": {
        "": {
            "version": "1.0.2",
            "license": "ISC",
            "dependencies": {
                "@vue/devtools": "^5.3.3",
                "3dmol": "^1.6.0",
                "axios": "^0.21.4",
                "bootstrap": "^4.5.3",
                "bootstrap-vue": "^2.17.3",
                "file-saver": "^2.0.2",
                "fs": "0.0.1-security",
                "google-closure-compiler": "^20220405.0.0",
                "html-loader": "^1.3.2",
                "jszip": "^3.10.0",
                "localforage": "^1.10.0",
                "net": "^1.0.2",
                "npm": "^7.13.0",
                "popper.js": "^1.16.1",
                "tls": "0.0.1",
                "vue": "^2.6.12",
                "vue-native-color-picker": "^1.1.4",
                "vue-round-slider": "^1.0.1"
            },
            "devDependencies": {
                "@types/jquery": "^3.5.3",
                "clean-webpack-plugin": "^3.0.0",
                "closure-webpack-plugin": "^2.3.0",
                "copy-webpack-plugin": "^5.1.2",
                "css-loader": "^5.2.4",
                "duplicate-package-checker-webpack-plugin": "^3.0.0",
                "file-loader": "^4.3.0",
                "friendly-errors-webpack-plugin": "^1.7.0",
                "html-webpack-plugin": "^3.2.0",
                "jquery": "^3.5.1",
                "mini-css-extract-plugin": "^0.8.2",
                "optimize-css-assets-webpack-plugin": "^6.0.0",
                "raw-loader": "^3.1.0",
                "style-loader": "^1.3.0",
                "ts-loader": "^6.2.2",
                "typescript": "^4.3.5",
                "vue-slider": "0.0.1",
                "vue-slider-component": "^3.2.11",
                "vuex": "^3.5.1",
                "webpack": "^4.44.2",
                "webpack-bundle-analyzer": "^3.9.0",
                "webpack-cli": "^3.3.12",
                "webpack-dashboard": "^3.3.6",
                "webpack-dev-server": "^3.11.0",
                "webpack-merge": "^4.2.2",
                "worker-loader": "^2.0.0"
            }
        },
        "node_modules/@electron/get": {
            "version": "1.14.1",
            "resolved": "https://registry.npmjs.org/@electron/get/-/get-1.14.1.tgz",
            "integrity": "sha512-BrZYyL/6m0ZXz/lDxy/nlVhQz+WF+iPS6qXolEU8atw7h6v1aYkjwJZ63m+bJMBTxDE66X+r2tPS4a/8C82sZw==",
            "dependencies": {
                "debug": "^4.1.1",
                "env-paths": "^2.2.0",
                "fs-extra": "^8.1.0",
                "got": "^9.6.0",
                "progress": "^2.0.3",
                "semver": "^6.2.0",
                "sumchecker": "^3.0.1"
            },
            "engines": {
                "node": ">=8.6"
            },
            "optionalDependencies": {
                "global-agent": "^3.0.0",
                "global-tunnel-ng": "^2.7.1"
            }
        },
        "node_modules/@electron/get/node_modules/debug": {
            "version": "4.2.0",
            "resolved": "https://registry.npmjs.org/debug/-/debug-4.2.0.tgz",
            "integrity": "sha512-IX2ncY78vDTjZMFUdmsvIRFY2Cf4FnD0wRs+nQwJU8Lu99/tPFdb0VybiiMTPe3I6rQmwsqQqRBvxU+bZ/I8sg==",
            "deprecated": "Debug versions >=3.2.0 <3.2.7 || >=4 <4.3.1 have a low-severity ReDos regression when used in a Node.js environment. It is recommended you upgrade to 3.2.7 or 4.3.1. (https://github.com/visionmedia/debug/issues/797)",
            "dependencies": {
                "ms": "2.1.2"
            },
            "engines": {
                "node": ">=6.0"
            },
            "peerDependenciesMeta": {
                "supports-color": {
                    "optional": true
                }
            }
        },
        "node_modules/@electron/get/node_modules/ms": {
            "version": "2.1.2",
            "resolved": "https://registry.npmjs.org/ms/-/ms-2.1.2.tgz",
            "integrity": "sha512-sGkPx+VjMtmA6MX27oA4FBFELFCZZ4S4XqeGOXCv68tT+jb3vk/RyaKWP0PTKyWtmLSM0b+adUTEvbs1PEaH2w=="
        },
        "node_modules/@electron/get/node_modules/semver": {
            "version": "6.3.0",
            "resolved": "https://registry.npmjs.org/semver/-/semver-6.3.0.tgz",
            "integrity": "sha512-b39TBaTSfV6yBrapU89p5fKekE2m/NwnDocOVruQFS1/veMgdzuPcnOM34M6CwxW8jH/lxEa5rBoDeUwu5HHTw==",
            "bin": {
                "semver": "bin/semver.js"
            }
        },
        "node_modules/@nuxt/opencollective": {
            "version": "0.3.2",
            "resolved": "https://registry.npmjs.org/@nuxt/opencollective/-/opencollective-0.3.2.tgz",
            "integrity": "sha512-XG7rUdXG9fcafu9KTDIYjJSkRO38EwjlKYIb5TQ/0WDbiTUTtUtgncMscKOYzfsY86kGs05pAuMOR+3Fi0aN3A==",
            "dependencies": {
                "chalk": "^4.1.0",
                "consola": "^2.15.0",
                "node-fetch": "^2.6.1"
            },
            "bin": {
                "opencollective": "bin/opencollective.js"
            },
            "engines": {
                "node": ">=8.0.0",
                "npm": ">=5.0.0"
            }
        },
        "node_modules/@nuxt/opencollective/node_modules/ansi-styles": {
            "version": "4.3.0",
            "resolved": "https://registry.npmjs.org/ansi-styles/-/ansi-styles-4.3.0.tgz",
            "integrity": "sha512-zbB9rCJAT1rbjiVDb2hqKFHNYLxgtk8NURxZ3IZwD3F6NtxbXZQCnnSi1Lkx+IDohdPlFp222wVALIheZJQSEg==",
            "dependencies": {
                "color-convert": "^2.0.1"
            },
            "engines": {
                "node": ">=8"
            },
            "funding": {
                "url": "https://github.com/chalk/ansi-styles?sponsor=1"
            }
        },
        "node_modules/@nuxt/opencollective/node_modules/chalk": {
            "version": "4.1.0",
            "resolved": "https://registry.npmjs.org/chalk/-/chalk-4.1.0.tgz",
            "integrity": "sha512-qwx12AxXe2Q5xQ43Ac//I6v5aXTipYrSESdOgzrN+9XjgEpyjpKuvSGaN4qE93f7TQTlerQQ8S+EQ0EyDoVL1A==",
            "dependencies": {
                "ansi-styles": "^4.1.0",
                "supports-color": "^7.1.0"
            },
            "engines": {
                "node": ">=10"
            },
            "funding": {
                "url": "https://github.com/chalk/chalk?sponsor=1"
            }
        },
        "node_modules/@nuxt/opencollective/node_modules/color-convert": {
            "version": "2.0.1",
            "resolved": "https://registry.npmjs.org/color-convert/-/color-convert-2.0.1.tgz",
            "integrity": "sha512-RRECPsj7iu/xb5oKYcsFHSppFNnsj/52OVTRKb4zP5onXwVF3zVmmToNcOfGC+CRDpfK/U584fMg38ZHCaElKQ==",
            "dependencies": {
                "color-name": "~1.1.4"
            },
            "engines": {
                "node": ">=7.0.0"
            }
        },
        "node_modules/@nuxt/opencollective/node_modules/color-name": {
            "version": "1.1.4",
            "resolved": "https://registry.npmjs.org/color-name/-/color-name-1.1.4.tgz",
            "integrity": "sha512-dOy+3AuW3a2wNbZHIuMZpTcgjGuLU/uBL/ubcZF9OXbDo8ff4O8yVp5Bf0efS8uEoYo5q4Fx7dY9OgQGXgAsQA=="
        },
        "node_modules/@nuxt/opencollective/node_modules/has-flag": {
            "version": "4.0.0",
            "resolved": "https://registry.npmjs.org/has-flag/-/has-flag-4.0.0.tgz",
            "integrity": "sha512-EykJT/Q1KjTWctppgIAgfSO0tKVuZUjhgMr17kqTumMl6Afv3EISleU7qZUzoXDFTAHTDC4NOoG/ZxU3EvlMPQ==",
            "engines": {
                "node": ">=8"
            }
        },
        "node_modules/@nuxt/opencollective/node_modules/supports-color": {
            "version": "7.2.0",
            "resolved": "https://registry.npmjs.org/supports-color/-/supports-color-7.2.0.tgz",
            "integrity": "sha512-qpCAvRl9stuOHveKsn7HncJRvv501qIacKzQlO/+Lwxc9+0q2wLyv4Dfvt80/DPn2pqOBsJdDiogXGR9+OvwRw==",
            "dependencies": {
                "has-flag": "^4.0.0"
            },
            "engines": {
                "node": ">=8"
            }
        },
        "node_modules/@sindresorhus/is": {
            "version": "0.14.0",
            "resolved": "https://registry.npmjs.org/@sindresorhus/is/-/is-0.14.0.tgz",
            "integrity": "sha512-9NET910DNaIPngYnLLPeg+Ogzqsi9uM4mSboU5y6p8S5DzMTVEsJZrawi+BoDNUVBa2DhJqQYUFvMDfgU062LQ==",
            "engines": {
                "node": ">=6"
            }
        },
        "node_modules/@socket.io/base64-arraybuffer": {
            "version": "1.0.2",
            "resolved": "https://registry.npmjs.org/@socket.io/base64-arraybuffer/-/base64-arraybuffer-1.0.2.tgz",
            "integrity": "sha512-dOlCBKnDw4iShaIsH/bxujKTM18+2TOAsYz+KSc11Am38H4q5Xw8Bbz97ZYdrVNM+um3p7w86Bvvmcn9q+5+eQ==",
            "dev": true,
            "engines": {
                "node": ">= 0.6.0"
            }
        },
        "node_modules/@socket.io/component-emitter": {
            "version": "3.0.0",
            "resolved": "https://registry.npmjs.org/@socket.io/component-emitter/-/component-emitter-3.0.0.tgz",
            "integrity": "sha512-2pTGuibAXJswAPJjaKisthqS/NOK5ypG4LYT6tEAV0S/mxW0zOIvYvGK0V8w8+SHxAm6vRMSjqSalFXeBAqs+Q==",
            "dev": true
        },
        "node_modules/@szmarczak/http-timer": {
            "version": "1.1.2",
            "resolved": "https://registry.npmjs.org/@szmarczak/http-timer/-/http-timer-1.1.2.tgz",
            "integrity": "sha512-XIB2XbzHTN6ieIjfIMV9hlVcfPU26s2vafYWQcZHWXHOxiaRZYEDKEwdl129Zyg50+foYV2jCgtrqSA6qNuNSA==",
            "dependencies": {
                "defer-to-connect": "^1.0.1"
            },
            "engines": {
                "node": ">=6"
            }
        },
        "node_modules/@types/anymatch": {
            "version": "1.3.1",
            "resolved": "https://registry.npmjs.org/@types/anymatch/-/anymatch-1.3.1.tgz",
            "integrity": "sha512-/+CRPXpBDpo2RK9C68N3b2cOvO0Cf5B9aPijHsoDQTHivnGSObdOF2BRQOYjojWTDy6nQvMjmqRXIxH55VjxxA==",
            "dev": true
        },
        "node_modules/@types/component-emitter": {
            "version": "1.2.11",
            "resolved": "https://registry.npmjs.org/@types/component-emitter/-/component-emitter-1.2.11.tgz",
            "integrity": "sha512-SRXjM+tfsSlA9VuG8hGO2nft2p8zjXCK1VcC6N4NXbBbYbSia9kzCChYQajIjzIqOOOuh5Ock6MmV2oux4jDZQ==",
            "dev": true
        },
        "node_modules/@types/events": {
            "version": "3.0.0",
            "resolved": "https://registry.npmjs.org/@types/events/-/events-3.0.0.tgz",
            "integrity": "sha512-EaObqwIvayI5a8dCzhFrjKzVwKLxjoG9T6Ppd5CEo07LRKfQ8Yokw54r5+Wq7FaBQ+yXRvQAYPrHwya1/UFt9g==",
            "dev": true
        },
        "node_modules/@types/glob": {
            "version": "7.1.1",
            "resolved": "https://registry.npmjs.org/@types/glob/-/glob-7.1.1.tgz",
            "integrity": "sha512-1Bh06cbWJUHMC97acuD6UMG29nMt0Aqz1vF3guLfG+kHHJhy3AyohZFFxYk2f7Q1SQIrNwvncxAE0N/9s70F2w==",
            "dev": true,
            "dependencies": {
                "@types/events": "*",
                "@types/minimatch": "*",
                "@types/node": "*"
            }
        },
        "node_modules/@types/jquery": {
            "version": "3.5.3",
            "resolved": "https://registry.npmjs.org/@types/jquery/-/jquery-3.5.3.tgz",
            "integrity": "sha512-IENpHTjGksr2wQS6ZO8eMIE0tIB22Ywg+n3/yAWCa56VSZ26phcwAbFdh9+VNUWk7e83qB27QLax3Rf4G92Y9A==",
            "dev": true,
            "dependencies": {
                "@types/sizzle": "*"
            }
        },
        "node_modules/@types/json-schema": {
            "version": "7.0.6",
            "resolved": "https://registry.npmjs.org/@types/json-schema/-/json-schema-7.0.6.tgz",
            "integrity": "sha512-3c+yGKvVP5Y9TYBEibGNR+kLtijnj7mYrXRg+WpFb2X9xm04g/DXYkfg4hmzJQosc9snFNUPkbYIhu+KAm6jJw=="
        },
        "node_modules/@types/minimatch": {
            "version": "3.0.3",
            "resolved": "https://registry.npmjs.org/@types/minimatch/-/minimatch-3.0.3.tgz",
            "integrity": "sha512-tHq6qdbT9U1IRSGf14CL0pUlULksvY9OZ+5eEgl1N7t+OA3tGvNpxJCzuKQlsNgCVwbAs670L1vcVQi8j9HjnA==",
            "dev": true
        },
        "node_modules/@types/node": {
            "version": "12.6.8",
            "resolved": "https://registry.npmjs.org/@types/node/-/node-12.6.8.tgz",
            "integrity": "sha512-aX+gFgA5GHcDi89KG5keey2zf0WfZk/HAQotEamsK2kbey+8yGKcson0hbK8E+v0NArlCJQCqMP161YhV6ZXLg=="
        },
        "node_modules/@types/sizzle": {
            "version": "2.3.2",
            "resolved": "https://registry.npmjs.org/@types/sizzle/-/sizzle-2.3.2.tgz",
            "integrity": "sha512-7EJYyKTL7tFR8+gDbB6Wwz/arpGa0Mywk1TJbNzKzHtzbwVmY4HR9WqS5VV7dsBUKQmPNr192jHr/VpBluj/hg==",
            "dev": true
        },
        "node_modules/@types/tapable": {
            "version": "1.0.4",
            "resolved": "https://registry.npmjs.org/@types/tapable/-/tapable-1.0.4.tgz",
            "integrity": "sha512-78AdXtlhpCHT0K3EytMpn4JNxaf5tbqbLcbIRoQIHzpTIyjpxLQKRoxU55ujBXAtg3Nl2h/XWvfDa9dsMOd0pQ==",
            "dev": true
        },
        "node_modules/@types/uglify-js": {
            "version": "3.0.4",
            "resolved": "https://registry.npmjs.org/@types/uglify-js/-/uglify-js-3.0.4.tgz",
            "integrity": "sha512-SudIN9TRJ+v8g5pTG8RRCqfqTMNqgWCKKd3vtynhGzkIIjxaicNAMuY5TRadJ6tzDu3Dotf3ngaMILtmOdmWEQ==",
            "dev": true,
            "dependencies": {
                "source-map": "^0.6.1"
            }
        },
        "node_modules/@types/uglify-js/node_modules/source-map": {
            "version": "0.6.1",
            "resolved": "https://registry.npmjs.org/source-map/-/source-map-0.6.1.tgz",
            "integrity": "sha512-UjgapumWlbMhkBgzT7Ykc5YXUT46F0iKu8SGXq0bcwP5dz/h0Plj6enJqjz1Zbq2l5WaqYnrVbwWOWMyF3F47g==",
            "dev": true,
            "engines": {
                "node": ">=0.10.0"
            }
        },
        "node_modules/@types/utf8": {
            "version": "2.1.6",
            "resolved": "https://registry.npmjs.org/@types/utf8/-/utf8-2.1.6.tgz",
            "integrity": "sha512-pRs2gYF5yoKYrgSaira0DJqVg2tFuF+Qjp838xS7K+mJyY2jJzjsrl6y17GbIa4uMRogMbxs+ghNCvKg6XyNrA=="
        },
        "node_modules/@types/webpack": {
            "version": "4.32.0",
            "resolved": "https://registry.npmjs.org/@types/webpack/-/webpack-4.32.0.tgz",
            "integrity": "sha512-kpz5wHDyG/WEpzX9gcwFp/w0oSsq0n/rmFdJelk/QBMHmNIOZdiTDInV0Lj8itGKBahQrBgJGJRss/6UHgLuKg==",
            "dev": true,
            "dependencies": {
                "@types/anymatch": "*",
                "@types/node": "*",
                "@types/tapable": "*",
                "@types/uglify-js": "*",
                "source-map": "^0.6.0"
            }
        },
        "node_modules/@types/webpack/node_modules/source-map": {
            "version": "0.6.1",
            "resolved": "https://registry.npmjs.org/source-map/-/source-map-0.6.1.tgz",
            "integrity": "sha512-UjgapumWlbMhkBgzT7Ykc5YXUT46F0iKu8SGXq0bcwP5dz/h0Plj6enJqjz1Zbq2l5WaqYnrVbwWOWMyF3F47g==",
            "dev": true,
            "engines": {
                "node": ">=0.10.0"
            }
        },
        "node_modules/@vue/devtools": {
            "version": "5.3.4",
            "resolved": "https://registry.npmjs.org/@vue/devtools/-/devtools-5.3.4.tgz",
            "integrity": "sha512-W7eLCcmKlIssnQPAUwDelmSvRyUABB99LSvSH9a4EwlmWgvtWr9Ck4SqUQVJyjkL1f+kenSUNnAG6Euwuzrp6g==",
            "dependencies": {
                "cross-spawn": "^5.1.0",
                "electron": "^7.0.0",
                "express": "^4.16.2",
                "ip": "^1.1.5",
                "socket.io": "^2.0.4"
            },
            "bin": {
                "vue-devtools": "bin.js"
            }
        },
        "node_modules/@vue/devtools/node_modules/cross-spawn": {
            "version": "5.1.0",
            "resolved": "https://registry.npmjs.org/cross-spawn/-/cross-spawn-5.1.0.tgz",
            "integrity": "sha1-6L0O/uWPz/b4+UUQoKVUu/ojVEk=",
            "dependencies": {
                "lru-cache": "^4.0.1",
                "shebang-command": "^1.2.0",
                "which": "^1.2.9"
            }
        },
        "node_modules/@vue/devtools/node_modules/lru-cache": {
            "version": "4.1.5",
            "resolved": "https://registry.npmjs.org/lru-cache/-/lru-cache-4.1.5.tgz",
            "integrity": "sha512-sWZlbEP2OsHNkXrMl5GYk/jKk70MBng6UU4YI/qGDYbgf6YbP4EvmqISbXCoJiRKs+1bSpFHVgQxvJ17F2li5g==",
            "dependencies": {
                "pseudomap": "^1.0.2",
                "yallist": "^2.1.2"
            }
        },
        "node_modules/@vue/devtools/node_modules/yallist": {
            "version": "2.1.2",
            "resolved": "https://registry.npmjs.org/yallist/-/yallist-2.1.2.tgz",
            "integrity": "sha1-HBH5IY8HYImkfdUS+TxmmaaoHVI="
        },
        "node_modules/@webassemblyjs/ast": {
            "version": "1.9.0",
            "resolved": "https://registry.npmjs.org/@webassemblyjs/ast/-/ast-1.9.0.tgz",
            "integrity": "sha512-C6wW5L+b7ogSDVqymbkkvuW9kruN//YisMED04xzeBBqjHa2FYnmvOlS6Xj68xWQRgWvI9cIglsjFowH/RJyEA==",
            "dependencies": {
                "@webassemblyjs/helper-module-context": "1.9.0",
                "@webassemblyjs/helper-wasm-bytecode": "1.9.0",
                "@webassemblyjs/wast-parser": "1.9.0"
            }
        },
        "node_modules/@webassemblyjs/floating-point-hex-parser": {
            "version": "1.9.0",
            "resolved": "https://registry.npmjs.org/@webassemblyjs/floating-point-hex-parser/-/floating-point-hex-parser-1.9.0.tgz",
            "integrity": "sha512-TG5qcFsS8QB4g4MhrxK5TqfdNe7Ey/7YL/xN+36rRjl/BlGE/NcBvJcqsRgCP6Z92mRE+7N50pRIi8SmKUbcQA=="
        },
        "node_modules/@webassemblyjs/helper-api-error": {
            "version": "1.9.0",
            "resolved": "https://registry.npmjs.org/@webassemblyjs/helper-api-error/-/helper-api-error-1.9.0.tgz",
            "integrity": "sha512-NcMLjoFMXpsASZFxJ5h2HZRcEhDkvnNFOAKneP5RbKRzaWJN36NC4jqQHKwStIhGXu5mUWlUUk7ygdtrO8lbmw=="
        },
        "node_modules/@webassemblyjs/helper-buffer": {
            "version": "1.9.0",
            "resolved": "https://registry.npmjs.org/@webassemblyjs/helper-buffer/-/helper-buffer-1.9.0.tgz",
            "integrity": "sha512-qZol43oqhq6yBPx7YM3m9Bv7WMV9Eevj6kMi6InKOuZxhw+q9hOkvq5e/PpKSiLfyetpaBnogSbNCfBwyB00CA=="
        },
        "node_modules/@webassemblyjs/helper-code-frame": {
            "version": "1.9.0",
            "resolved": "https://registry.npmjs.org/@webassemblyjs/helper-code-frame/-/helper-code-frame-1.9.0.tgz",
            "integrity": "sha512-ERCYdJBkD9Vu4vtjUYe8LZruWuNIToYq/ME22igL+2vj2dQ2OOujIZr3MEFvfEaqKoVqpsFKAGsRdBSBjrIvZA==",
            "dependencies": {
                "@webassemblyjs/wast-printer": "1.9.0"
            }
        },
        "node_modules/@webassemblyjs/helper-fsm": {
            "version": "1.9.0",
            "resolved": "https://registry.npmjs.org/@webassemblyjs/helper-fsm/-/helper-fsm-1.9.0.tgz",
            "integrity": "sha512-OPRowhGbshCb5PxJ8LocpdX9Kl0uB4XsAjl6jH/dWKlk/mzsANvhwbiULsaiqT5GZGT9qinTICdj6PLuM5gslw=="
        },
        "node_modules/@webassemblyjs/helper-module-context": {
            "version": "1.9.0",
            "resolved": "https://registry.npmjs.org/@webassemblyjs/helper-module-context/-/helper-module-context-1.9.0.tgz",
            "integrity": "sha512-MJCW8iGC08tMk2enck1aPW+BE5Cw8/7ph/VGZxwyvGbJwjktKkDK7vy7gAmMDx88D7mhDTCNKAW5tED+gZ0W8g==",
            "dependencies": {
                "@webassemblyjs/ast": "1.9.0"
            }
        },
        "node_modules/@webassemblyjs/helper-wasm-bytecode": {
            "version": "1.9.0",
            "resolved": "https://registry.npmjs.org/@webassemblyjs/helper-wasm-bytecode/-/helper-wasm-bytecode-1.9.0.tgz",
            "integrity": "sha512-R7FStIzyNcd7xKxCZH5lE0Bqy+hGTwS3LJjuv1ZVxd9O7eHCedSdrId/hMOd20I+v8wDXEn+bjfKDLzTepoaUw=="
        },
        "node_modules/@webassemblyjs/helper-wasm-section": {
            "version": "1.9.0",
            "resolved": "https://registry.npmjs.org/@webassemblyjs/helper-wasm-section/-/helper-wasm-section-1.9.0.tgz",
            "integrity": "sha512-XnMB8l3ek4tvrKUUku+IVaXNHz2YsJyOOmz+MMkZvh8h1uSJpSen6vYnw3IoQ7WwEuAhL8Efjms1ZWjqh2agvw==",
            "dependencies": {
                "@webassemblyjs/ast": "1.9.0",
                "@webassemblyjs/helper-buffer": "1.9.0",
                "@webassemblyjs/helper-wasm-bytecode": "1.9.0",
                "@webassemblyjs/wasm-gen": "1.9.0"
            }
        },
        "node_modules/@webassemblyjs/ieee754": {
            "version": "1.9.0",
            "resolved": "https://registry.npmjs.org/@webassemblyjs/ieee754/-/ieee754-1.9.0.tgz",
            "integrity": "sha512-dcX8JuYU/gvymzIHc9DgxTzUUTLexWwt8uCTWP3otys596io0L5aW02Gb1RjYpx2+0Jus1h4ZFqjla7umFniTg==",
            "dependencies": {
                "@xtuc/ieee754": "^1.2.0"
            }
        },
        "node_modules/@webassemblyjs/leb128": {
            "version": "1.9.0",
            "resolved": "https://registry.npmjs.org/@webassemblyjs/leb128/-/leb128-1.9.0.tgz",
            "integrity": "sha512-ENVzM5VwV1ojs9jam6vPys97B/S65YQtv/aanqnU7D8aSoHFX8GyhGg0CMfyKNIHBuAVjy3tlzd5QMMINa7wpw==",
            "dependencies": {
                "@xtuc/long": "4.2.2"
            }
        },
        "node_modules/@webassemblyjs/utf8": {
            "version": "1.9.0",
            "resolved": "https://registry.npmjs.org/@webassemblyjs/utf8/-/utf8-1.9.0.tgz",
            "integrity": "sha512-GZbQlWtopBTP0u7cHrEx+73yZKrQoBMpwkGEIqlacljhXCkVM1kMQge/Mf+csMJAjEdSwhOyLAS0AoR3AG5P8w=="
        },
        "node_modules/@webassemblyjs/wasm-edit": {
            "version": "1.9.0",
            "resolved": "https://registry.npmjs.org/@webassemblyjs/wasm-edit/-/wasm-edit-1.9.0.tgz",
            "integrity": "sha512-FgHzBm80uwz5M8WKnMTn6j/sVbqilPdQXTWraSjBwFXSYGirpkSWE2R9Qvz9tNiTKQvoKILpCuTjBKzOIm0nxw==",
            "dependencies": {
                "@webassemblyjs/ast": "1.9.0",
                "@webassemblyjs/helper-buffer": "1.9.0",
                "@webassemblyjs/helper-wasm-bytecode": "1.9.0",
                "@webassemblyjs/helper-wasm-section": "1.9.0",
                "@webassemblyjs/wasm-gen": "1.9.0",
                "@webassemblyjs/wasm-opt": "1.9.0",
                "@webassemblyjs/wasm-parser": "1.9.0",
                "@webassemblyjs/wast-printer": "1.9.0"
            }
        },
        "node_modules/@webassemblyjs/wasm-gen": {
            "version": "1.9.0",
            "resolved": "https://registry.npmjs.org/@webassemblyjs/wasm-gen/-/wasm-gen-1.9.0.tgz",
            "integrity": "sha512-cPE3o44YzOOHvlsb4+E9qSqjc9Qf9Na1OO/BHFy4OI91XDE14MjFN4lTMezzaIWdPqHnsTodGGNP+iRSYfGkjA==",
            "dependencies": {
                "@webassemblyjs/ast": "1.9.0",
                "@webassemblyjs/helper-wasm-bytecode": "1.9.0",
                "@webassemblyjs/ieee754": "1.9.0",
                "@webassemblyjs/leb128": "1.9.0",
                "@webassemblyjs/utf8": "1.9.0"
            }
        },
        "node_modules/@webassemblyjs/wasm-opt": {
            "version": "1.9.0",
            "resolved": "https://registry.npmjs.org/@webassemblyjs/wasm-opt/-/wasm-opt-1.9.0.tgz",
            "integrity": "sha512-Qkjgm6Anhm+OMbIL0iokO7meajkzQD71ioelnfPEj6r4eOFuqm4YC3VBPqXjFyyNwowzbMD+hizmprP/Fwkl2A==",
            "dependencies": {
                "@webassemblyjs/ast": "1.9.0",
                "@webassemblyjs/helper-buffer": "1.9.0",
                "@webassemblyjs/wasm-gen": "1.9.0",
                "@webassemblyjs/wasm-parser": "1.9.0"
            }
        },
        "node_modules/@webassemblyjs/wasm-parser": {
            "version": "1.9.0",
            "resolved": "https://registry.npmjs.org/@webassemblyjs/wasm-parser/-/wasm-parser-1.9.0.tgz",
            "integrity": "sha512-9+wkMowR2AmdSWQzsPEjFU7njh8HTO5MqO8vjwEHuM+AMHioNqSBONRdr0NQQ3dVQrzp0s8lTcYqzUdb7YgELA==",
            "dependencies": {
                "@webassemblyjs/ast": "1.9.0",
                "@webassemblyjs/helper-api-error": "1.9.0",
                "@webassemblyjs/helper-wasm-bytecode": "1.9.0",
                "@webassemblyjs/ieee754": "1.9.0",
                "@webassemblyjs/leb128": "1.9.0",
                "@webassemblyjs/utf8": "1.9.0"
            }
        },
        "node_modules/@webassemblyjs/wast-parser": {
            "version": "1.9.0",
            "resolved": "https://registry.npmjs.org/@webassemblyjs/wast-parser/-/wast-parser-1.9.0.tgz",
            "integrity": "sha512-qsqSAP3QQ3LyZjNC/0jBJ/ToSxfYJ8kYyuiGvtn/8MK89VrNEfwj7BPQzJVHi0jGTRK2dGdJ5PRqhtjzoww+bw==",
            "dependencies": {
                "@webassemblyjs/ast": "1.9.0",
                "@webassemblyjs/floating-point-hex-parser": "1.9.0",
                "@webassemblyjs/helper-api-error": "1.9.0",
                "@webassemblyjs/helper-code-frame": "1.9.0",
                "@webassemblyjs/helper-fsm": "1.9.0",
                "@xtuc/long": "4.2.2"
            }
        },
        "node_modules/@webassemblyjs/wast-printer": {
            "version": "1.9.0",
            "resolved": "https://registry.npmjs.org/@webassemblyjs/wast-printer/-/wast-printer-1.9.0.tgz",
            "integrity": "sha512-2J0nE95rHXHyQ24cWjMKJ1tqB/ds8z/cyeOZxJhcb+rW+SQASVjuznUSmdz5GpVJTzU8JkhYut0D3siFDD6wsA==",
            "dependencies": {
                "@webassemblyjs/ast": "1.9.0",
                "@webassemblyjs/wast-parser": "1.9.0",
                "@xtuc/long": "4.2.2"
            }
        },
        "node_modules/@xtuc/ieee754": {
            "version": "1.2.0",
            "resolved": "https://registry.npmjs.org/@xtuc/ieee754/-/ieee754-1.2.0.tgz",
            "integrity": "sha512-DX8nKgqcGwsc0eJSqYt5lwP4DH5FlHnmuWWBRy7X0NcaGR0ZtuyeESgMwTYVEtxmsNGY+qit4QYT/MIYTOTPeA=="
        },
        "node_modules/@xtuc/long": {
            "version": "4.2.2",
            "resolved": "https://registry.npmjs.org/@xtuc/long/-/long-4.2.2.tgz",
            "integrity": "sha512-NuHqBY1PB/D8xU6s/thBgOAiAP7HOYDQ32+BFZILJ8ivkUkAHQnWfn6WhL79Owj1qmUnoN/YPhktdIoucipkAQ=="
        },
        "node_modules/3dmol": {
            "version": "1.6.0",
            "resolved": "https://registry.npmjs.org/3dmol/-/3dmol-1.6.0.tgz",
            "integrity": "sha512-Bw1jShQJeB9s3J3vcfAvwwK1WcSQr9IUd+9DYz3pUndRsdN31fWr725nhoIGGXcUy6+IszSqWVQQ8N62m3zGvQ==",
            "dependencies": {
                "jquery": "^3.5.0",
                "netcdfjs": "^1.0.0",
                "pako": "^1.0.11"
            }
        },
        "node_modules/accepts": {
            "version": "1.3.7",
            "resolved": "https://registry.npmjs.org/accepts/-/accepts-1.3.7.tgz",
            "integrity": "sha512-Il80Qs2WjYlJIBNzNkK6KYqlVMTbZLXgHx2oT0pU/fjRHyEp+PEfEPY0R3WCwAGVOtauxh1hOxNgIf5bv7dQpA==",
            "dependencies": {
                "mime-types": "~2.1.24",
                "negotiator": "0.6.2"
            },
            "engines": {
                "node": ">= 0.6"
            }
        },
        "node_modules/acorn": {
            "version": "5.7.4",
            "resolved": "https://registry.npmjs.org/acorn/-/acorn-5.7.4.tgz",
            "integrity": "sha512-1D++VG7BhrtvQpNbBzovKNc1FLGGEE/oGe7b9xJm/RFHMBeUaUGpluV9RLjZa47YFdPcDAenEYuq9pQPcMdLJg==",
            "dev": true,
            "bin": {
                "acorn": "bin/acorn"
            },
            "engines": {
                "node": ">=0.4.0"
            }
        },
        "node_modules/acorn-dynamic-import": {
            "version": "2.0.2",
            "resolved": "https://registry.npmjs.org/acorn-dynamic-import/-/acorn-dynamic-import-2.0.2.tgz",
            "integrity": "sha1-x1K9IQvvZ5UBtsbLf8hPj0cVjMQ=",
            "dev": true,
            "dependencies": {
                "acorn": "^4.0.3"
            }
        },
        "node_modules/acorn-dynamic-import/node_modules/acorn": {
            "version": "4.0.13",
            "resolved": "https://registry.npmjs.org/acorn/-/acorn-4.0.13.tgz",
            "integrity": "sha1-EFSVrlNh1pe9GVyCUZLhrX8lN4c=",
            "dev": true,
            "bin": {
                "acorn": "bin/acorn"
            },
            "engines": {
                "node": ">=0.4.0"
            }
        },
        "node_modules/acorn-walk": {
            "version": "7.2.0",
            "resolved": "https://registry.npmjs.org/acorn-walk/-/acorn-walk-7.2.0.tgz",
            "integrity": "sha512-OPdCF6GsMIP+Az+aWfAAOEt2/+iVDKE7oy6lJ098aoe59oAmK76qV6Gw60SbZ8jHuG2wH058GF4pLFbYamYrVA==",
            "dev": true,
            "engines": {
                "node": ">=0.4.0"
            }
        },
        "node_modules/after": {
            "version": "0.8.2",
            "resolved": "https://registry.npmjs.org/after/-/after-0.8.2.tgz",
            "integrity": "sha512-QbJ0NTQ/I9DI3uSJA4cbexiwQeRAfjPScqIbSjUDd9TOrcg6pTkdgziesOqxBMBzit8vFCTwrP27t13vFOORRA=="
        },
        "node_modules/ajv": {
            "version": "6.12.6",
            "resolved": "https://registry.npmjs.org/ajv/-/ajv-6.12.6.tgz",
            "integrity": "sha512-j3fVLgvTo527anyYyJOGTYJbG+vnnQYvE0m5mmkc1TK+nxAppkCLMIL0aZ4dblVCNoGShhm+kzE4ZUykBoMg4g==",
            "dependencies": {
                "fast-deep-equal": "^3.1.1",
                "fast-json-stable-stringify": "^2.0.0",
                "json-schema-traverse": "^0.4.1",
                "uri-js": "^4.2.2"
            },
            "funding": {
                "type": "github",
                "url": "https://github.com/sponsors/epoberezkin"
            }
        },
        "node_modules/ajv-errors": {
            "version": "1.0.1",
            "resolved": "https://registry.npmjs.org/ajv-errors/-/ajv-errors-1.0.1.tgz",
            "integrity": "sha512-DCRfO/4nQ+89p/RK43i8Ezd41EqdGIU4ld7nGF8OQ14oc/we5rEntLCUa7+jrn3nn83BosfwZA0wb4pon2o8iQ==",
            "peerDependencies": {
                "ajv": ">=5.0.0"
            }
        },
        "node_modules/ajv-keywords": {
            "version": "3.4.1",
            "resolved": "https://registry.npmjs.org/ajv-keywords/-/ajv-keywords-3.4.1.tgz",
            "integrity": "sha512-RO1ibKvd27e6FEShVFfPALuHI3WjSVNeK5FIsmme/LYRNxjKuNj+Dt7bucLa6NdSv3JcVTyMlm9kGR84z1XpaQ==",
            "peerDependencies": {
                "ajv": "^6.9.1"
            }
        },
        "node_modules/alphanum-sort": {
            "version": "1.0.2",
            "resolved": "https://registry.npmjs.org/alphanum-sort/-/alphanum-sort-1.0.2.tgz",
            "integrity": "sha1-l6ERlkmyEa0zaR2fn0hqjsn74KM=",
            "dev": true
        },
        "node_modules/ansi-colors": {
            "version": "3.2.4",
            "resolved": "https://registry.npmjs.org/ansi-colors/-/ansi-colors-3.2.4.tgz",
            "integrity": "sha512-hHUXGagefjN2iRrID63xckIvotOXOojhQKWIPUZ4mNUZ9nLZW+7FMNoE1lOkEhNWYsx/7ysGIuJYCiMAA9FnrA==",
            "dev": true,
            "engines": {
                "node": ">=6"
            }
        },
        "node_modules/ansi-html-community": {
            "version": "0.0.8",
            "resolved": "https://registry.npmjs.org/ansi-html-community/-/ansi-html-community-0.0.8.tgz",
            "integrity": "sha512-1APHAyr3+PCamwNw3bXCPp4HFLONZt/yIH0sZp0/469KWNTEy+qN5jQ3GVX6DMZ1UXAi34yVwtTeaG/HpBuuzw==",
            "dev": true,
            "engines": [
                "node >= 0.8.0"
            ],
            "bin": {
                "ansi-html": "bin/ansi-html"
            }
        },
        "node_modules/ansi-regex": {
            "version": "4.1.1",
            "resolved": "https://registry.npmjs.org/ansi-regex/-/ansi-regex-4.1.1.tgz",
            "integrity": "sha512-ILlv4k/3f6vfQ4OoP2AGvirOktlQ98ZEL1k9FaQjxa3L1abBgbuTDAdPOpvbGncC0BTVQrl+OM8xZGK6tWXt7g==",
            "dev": true,
            "engines": {
                "node": ">=6"
            }
        },
        "node_modules/ansi-styles": {
            "version": "3.2.1",
            "resolved": "https://registry.npmjs.org/ansi-styles/-/ansi-styles-3.2.1.tgz",
            "integrity": "sha512-VT0ZI6kZRdTh8YyJw3SMbYm/u+NqfsAxEpWO0Pf9sq8/e94WxxOpPKx9FR1FlyCtOVDNOQ+8ntlqFxiRc+r5qA==",
            "dependencies": {
                "color-convert": "^1.9.0"
            },
            "engines": {
                "node": ">=4"
            }
        },
        "node_modules/anymatch": {
            "version": "2.0.0",
            "resolved": "https://registry.npmjs.org/anymatch/-/anymatch-2.0.0.tgz",
            "integrity": "sha512-5teOsQWABXHHBFP9y3skS5P3d/WfWXpv3FUpy+LorMrNYaT9pI4oLMQX7jzQ2KklNpGpWHzdCXTDT2Y3XGlZBw==",
            "devOptional": true,
            "dependencies": {
                "micromatch": "^3.1.4",
                "normalize-path": "^2.1.1"
            }
        },
        "node_modules/anymatch/node_modules/normalize-path": {
            "version": "2.1.1",
            "resolved": "https://registry.npmjs.org/normalize-path/-/normalize-path-2.1.1.tgz",
            "integrity": "sha1-GrKLVW4Zg2Oowab35vogE3/mrtk=",
            "devOptional": true,
            "dependencies": {
                "remove-trailing-separator": "^1.0.1"
            },
            "engines": {
                "node": ">=0.10.0"
            }
        },
        "node_modules/aproba": {
            "version": "1.2.0",
            "resolved": "https://registry.npmjs.org/aproba/-/aproba-1.2.0.tgz",
            "integrity": "sha512-Y9J6ZjXtoYh8RnXVCMOU/ttDmk1aBjunq9vO0ta5x85WDQiQfUF9sIPBITdbiiIVcBo03Hi3jMxigBtsddlXRw=="
        },
        "node_modules/arr-diff": {
            "version": "4.0.0",
            "resolved": "https://registry.npmjs.org/arr-diff/-/arr-diff-4.0.0.tgz",
            "integrity": "sha1-1kYQdP6/7HHn4VI1dhoyml3HxSA=",
            "engines": {
                "node": ">=0.10.0"
            }
        },
        "node_modules/arr-flatten": {
            "version": "1.1.0",
            "resolved": "https://registry.npmjs.org/arr-flatten/-/arr-flatten-1.1.0.tgz",
            "integrity": "sha512-L3hKV5R/p5o81R7O02IGnwpDmkp6E982XhtbuwSe3O4qOtMMMtodicASA1Cny2U+aCXcNpml+m4dPsvsJ3jatg==",
            "engines": {
                "node": ">=0.10.0"
            }
        },
        "node_modules/arr-union": {
            "version": "3.1.0",
            "resolved": "https://registry.npmjs.org/arr-union/-/arr-union-3.1.0.tgz",
            "integrity": "sha1-45sJrqne+Gao8gbiiK9jkZuuOcQ=",
            "engines": {
                "node": ">=0.10.0"
            }
        },
        "node_modules/array-flatten": {
            "version": "1.1.1",
            "resolved": "https://registry.npmjs.org/array-flatten/-/array-flatten-1.1.1.tgz",
            "integrity": "sha1-ml9pkFGx5wczKPKgCJaLZOopVdI="
        },
        "node_modules/array-union": {
            "version": "1.0.2",
            "resolved": "https://registry.npmjs.org/array-union/-/array-union-1.0.2.tgz",
            "integrity": "sha1-mjRBDk9OPaI96jdb5b5w8kd47Dk=",
            "dev": true,
            "dependencies": {
                "array-uniq": "^1.0.1"
            },
            "engines": {
                "node": ">=0.10.0"
            }
        },
        "node_modules/array-uniq": {
            "version": "1.0.3",
            "resolved": "https://registry.npmjs.org/array-uniq/-/array-uniq-1.0.3.tgz",
            "integrity": "sha1-r2rId6Jcx/dOBYiUdThY39sk/bY=",
            "dev": true,
            "engines": {
                "node": ">=0.10.0"
            }
        },
        "node_modules/array-unique": {
            "version": "0.3.2",
            "resolved": "https://registry.npmjs.org/array-unique/-/array-unique-0.3.2.tgz",
            "integrity": "sha1-qJS3XUvE9s1nnvMkSp/Y9Gri1Cg=",
            "engines": {
                "node": ">=0.10.0"
            }
        },
        "node_modules/arraybuffer.slice": {
            "version": "0.0.7",
            "resolved": "https://registry.npmjs.org/arraybuffer.slice/-/arraybuffer.slice-0.0.7.tgz",
            "integrity": "sha512-wGUIVQXuehL5TCqQun8OW81jGzAWycqzFF8lFp+GOM5BXLYj3bKNsYC4daB7n6XjCqxQA/qgTJ+8ANR3acjrog=="
        },
        "node_modules/asn1.js": {
            "version": "5.4.1",
            "resolved": "https://registry.npmjs.org/asn1.js/-/asn1.js-5.4.1.tgz",
            "integrity": "sha512-+I//4cYPccV8LdmBLiX8CYvf9Sp3vQsrqu2QNXRcrbiWvcx/UdlFiqUJJzxRQxgsZmvhXhn4cSKeSmoFjVdupA==",
            "dependencies": {
                "bn.js": "^4.0.0",
                "inherits": "^2.0.1",
                "minimalistic-assert": "^1.0.0",
                "safer-buffer": "^2.1.0"
            }
        },
        "node_modules/asn1.js/node_modules/bn.js": {
            "version": "4.12.0",
            "resolved": "https://registry.npmjs.org/bn.js/-/bn.js-4.12.0.tgz",
            "integrity": "sha512-c98Bf3tPniI+scsdk237ku1Dc3ujXQTSgyiPUDEOe7tRkhrqridvh8klBv0HCEso1OLOYcHuCv/cS6DNxKH+ZA=="
        },
        "node_modules/assert": {
            "version": "1.5.0",
            "resolved": "https://registry.npmjs.org/assert/-/assert-1.5.0.tgz",
            "integrity": "sha512-EDsgawzwoun2CZkCgtxJbv392v4nbk9XDD06zI+kQYoBM/3RBWLlEyJARDOmhAAosBjWACEkKL6S+lIZtcAubA==",
            "dependencies": {
                "object-assign": "^4.1.1",
                "util": "0.10.3"
            }
        },
        "node_modules/assert/node_modules/inherits": {
            "version": "2.0.1",
            "resolved": "https://registry.npmjs.org/inherits/-/inherits-2.0.1.tgz",
            "integrity": "sha1-sX0I0ya0Qj5Wjv9xn5GwscvfafE="
        },
        "node_modules/assert/node_modules/util": {
            "version": "0.10.3",
            "resolved": "https://registry.npmjs.org/util/-/util-0.10.3.tgz",
            "integrity": "sha1-evsa/lCAUkZInj23/g7TeTNqwPk=",
            "dependencies": {
                "inherits": "2.0.1"
            }
        },
        "node_modules/assign-symbols": {
            "version": "1.0.0",
            "resolved": "https://registry.npmjs.org/assign-symbols/-/assign-symbols-1.0.0.tgz",
            "integrity": "sha1-WWZ/QfrdTyDMvCu5a41Pf3jsA2c=",
            "engines": {
                "node": ">=0.10.0"
            }
        },
        "node_modules/async": {
            "version": "2.6.4",
            "resolved": "https://registry.npmjs.org/async/-/async-2.6.4.tgz",
            "integrity": "sha512-mzo5dfJYwAn29PeiJ0zvwTo04zj8HDJj0Mn8TD7sno7q12prdbnasKJHhkm2c1LgrhlJ0teaea8860oxi51mGA==",
            "dev": true,
            "dependencies": {
                "lodash": "^4.17.14"
            }
        },
        "node_modules/async-each": {
            "version": "1.0.3",
            "resolved": "https://registry.npmjs.org/async-each/-/async-each-1.0.3.tgz",
            "integrity": "sha512-z/WhQ5FPySLdvREByI2vZiTWwCnF0moMJ1hK9YQwDTHKh6I7/uSckMetoRGb5UBZPC1z0jlw+n/XCgjeH7y1AQ==",
            "devOptional": true
        },
        "node_modules/async-limiter": {
            "version": "1.0.1",
            "resolved": "https://registry.npmjs.org/async-limiter/-/async-limiter-1.0.1.tgz",
            "integrity": "sha512-csOlWGAcRFJaI6m+F2WKdnMKr4HhdhFVBk0H/QbJFMCr+uO2kwohwXQPxw/9OCxp05r5ghVBFSyioixx3gfkNQ==",
            "dev": true
        },
        "node_modules/atob": {
            "version": "2.1.2",
            "resolved": "https://registry.npmjs.org/atob/-/atob-2.1.2.tgz",
            "integrity": "sha512-Wm6ukoaOGJi/73p/cl2GvLjTI5JM1k/O14isD73YML8StrH/7/lRFgmg8nICZgD3bZZvjwCGxtMOD3wWNAu8cg==",
            "bin": {
                "atob": "bin/atob.js"
            },
            "engines": {
                "node": ">= 4.5.0"
            }
        },
        "node_modules/axios": {
            "version": "0.21.4",
            "resolved": "https://registry.npmjs.org/axios/-/axios-0.21.4.tgz",
            "integrity": "sha512-ut5vewkiu8jjGBdqpM44XxjuCjq9LAKeHVmoVfHVzy8eHgxxq8SbAVQNovDA8mVi05kP0Ea/n/UzcSHcTJQfNg==",
            "dependencies": {
                "follow-redirects": "^1.14.0"
            }
        },
        "node_modules/backo2": {
            "version": "1.0.2",
            "resolved": "https://registry.npmjs.org/backo2/-/backo2-1.0.2.tgz",
            "integrity": "sha1-MasayLEpNjRj41s+u2n038+6eUc="
        },
        "node_modules/balanced-match": {
            "version": "1.0.0",
            "resolved": "https://registry.npmjs.org/balanced-match/-/balanced-match-1.0.0.tgz",
            "integrity": "sha1-ibTRmasr7kneFk6gK4nORi1xt2c="
        },
        "node_modules/base": {
            "version": "0.11.2",
            "resolved": "https://registry.npmjs.org/base/-/base-0.11.2.tgz",
            "integrity": "sha512-5T6P4xPgpp0YDFvSWwEZ4NoE3aM4QBQXDzmVbraCkFj8zHM+mba8SyqB5DbZWyR7mYHo6Y7BdQo3MoA4m0TeQg==",
            "dependencies": {
                "cache-base": "^1.0.1",
                "class-utils": "^0.3.5",
                "component-emitter": "^1.2.1",
                "define-property": "^1.0.0",
                "isobject": "^3.0.1",
                "mixin-deep": "^1.2.0",
                "pascalcase": "^0.1.1"
            },
            "engines": {
                "node": ">=0.10.0"
            }
        },
        "node_modules/base/node_modules/define-property": {
            "version": "1.0.0",
            "resolved": "https://registry.npmjs.org/define-property/-/define-property-1.0.0.tgz",
            "integrity": "sha1-dp66rz9KY6rTr56NMEybvnm/sOY=",
            "dependencies": {
                "is-descriptor": "^1.0.0"
            },
            "engines": {
                "node": ">=0.10.0"
            }
        },
        "node_modules/base/node_modules/is-accessor-descriptor": {
            "version": "1.0.0",
            "resolved": "https://registry.npmjs.org/is-accessor-descriptor/-/is-accessor-descriptor-1.0.0.tgz",
            "integrity": "sha512-m5hnHTkcVsPfqx3AKlyttIPb7J+XykHvJP2B9bZDjlhLIoEq4XoK64Vg7boZlVWYK6LUY94dYPEE7Lh0ZkZKcQ==",
            "dependencies": {
                "kind-of": "^6.0.0"
            },
            "engines": {
                "node": ">=0.10.0"
            }
        },
        "node_modules/base/node_modules/is-data-descriptor": {
            "version": "1.0.0",
            "resolved": "https://registry.npmjs.org/is-data-descriptor/-/is-data-descriptor-1.0.0.tgz",
            "integrity": "sha512-jbRXy1FmtAoCjQkVmIVYwuuqDFUbaOeDjmed1tOGPrsMhtJA4rD9tkgA0F1qJ3gRFRXcHYVkdeaP50Q5rE/jLQ==",
            "dependencies": {
                "kind-of": "^6.0.0"
            },
            "engines": {
                "node": ">=0.10.0"
            }
        },
        "node_modules/base/node_modules/is-descriptor": {
            "version": "1.0.2",
            "resolved": "https://registry.npmjs.org/is-descriptor/-/is-descriptor-1.0.2.tgz",
            "integrity": "sha512-2eis5WqQGV7peooDyLmNEPUrps9+SXX5c9pL3xEB+4e9HnGuDa7mB7kHxHw4CbqS9k1T2hOH3miL8n8WtiYVtg==",
            "dependencies": {
                "is-accessor-descriptor": "^1.0.0",
                "is-data-descriptor": "^1.0.0",
                "kind-of": "^6.0.2"
            },
            "engines": {
                "node": ">=0.10.0"
            }
        },
        "node_modules/base/node_modules/kind-of": {
            "version": "6.0.3",
            "resolved": "https://registry.npmjs.org/kind-of/-/kind-of-6.0.3.tgz",
            "integrity": "sha512-dcS1ul+9tmeD95T+x28/ehLgd9mENa3LsvDTtzm3vyBEO7RPptvAD+t44WVXaUjTBRcrpFeFlC8WCruUR456hw==",
            "engines": {
                "node": ">=0.10.0"
            }
        },
        "node_modules/base64-arraybuffer": {
            "version": "0.1.4",
            "resolved": "https://registry.npmjs.org/base64-arraybuffer/-/base64-arraybuffer-0.1.4.tgz",
            "integrity": "sha512-a1eIFi4R9ySrbiMuyTGx5e92uRH5tQY6kArNcFaKBUleIoLjdjBg7Zxm3Mqm3Kmkf27HLR/1fnxX9q8GQ7Iavg==",
            "engines": {
                "node": ">= 0.6.0"
            }
        },
        "node_modules/base64-js": {
            "version": "1.5.1",
            "resolved": "https://registry.npmjs.org/base64-js/-/base64-js-1.5.1.tgz",
            "integrity": "sha512-AKpaYlHn8t4SVbOHCy+b5+KKgvR4vrsD8vbvrbiQJps7fKDTkjkDry6ji0rUJjC0kzbNePLwzxq8iypo41qeWA==",
            "funding": [
                {
                    "type": "github",
                    "url": "https://github.com/sponsors/feross"
                },
                {
                    "type": "patreon",
                    "url": "https://www.patreon.com/feross"
                },
                {
                    "type": "consulting",
                    "url": "https://feross.org/support"
                }
            ]
        },
        "node_modules/base64id": {
            "version": "2.0.0",
            "resolved": "https://registry.npmjs.org/base64id/-/base64id-2.0.0.tgz",
            "integrity": "sha512-lGe34o6EHj9y3Kts9R4ZYs/Gr+6N7MCaMlIFA3F1R2O5/m7K06AxfSeO5530PEERE6/WyEg3lsuyw4GHlPZHog==",
            "engines": {
                "node": "^4.5.0 || >= 5.9"
            }
        },
        "node_modules/batch": {
            "version": "0.6.1",
            "resolved": "https://registry.npmjs.org/batch/-/batch-0.6.1.tgz",
            "integrity": "sha1-3DQxT05nkxgJP8dgJyUl+UvyXBY=",
            "dev": true
        },
        "node_modules/bfj": {
            "version": "6.1.2",
            "resolved": "https://registry.npmjs.org/bfj/-/bfj-6.1.2.tgz",
            "integrity": "sha512-BmBJa4Lip6BPRINSZ0BPEIfB1wUY/9rwbwvIHQA1KjX9om29B6id0wnWXq7m3bn5JrUVjeOTnVuhPT1FiHwPGw==",
            "dev": true,
            "dependencies": {
                "bluebird": "^3.5.5",
                "check-types": "^8.0.3",
                "hoopy": "^0.1.4",
                "tryer": "^1.0.1"
            },
            "engines": {
                "node": ">= 6.0.0"
            }
        },
        "node_modules/big.js": {
            "version": "5.2.2",
            "resolved": "https://registry.npmjs.org/big.js/-/big.js-5.2.2.tgz",
            "integrity": "sha512-vyL2OymJxmarO8gxMr0mhChsO9QGwhynfuu4+MHTAW6czfq9humCB7rKpUjDd9YUiDPU4mzpyupFSvOClAwbmQ==",
            "engines": {
                "node": "*"
            }
        },
        "node_modules/binary-extensions": {
            "version": "1.13.1",
            "resolved": "https://registry.npmjs.org/binary-extensions/-/binary-extensions-1.13.1.tgz",
            "integrity": "sha512-Un7MIEDdUC5gNpcGDV97op1Ywk748MpHcFTHoYs6qnj1Z3j7I53VG3nwZhKzoBZmbdRNnb6WRdFlwl7tSDuZGw==",
            "devOptional": true,
            "engines": {
                "node": ">=0.10.0"
            }
        },
        "node_modules/bindings": {
            "version": "1.5.0",
            "resolved": "https://registry.npmjs.org/bindings/-/bindings-1.5.0.tgz",
            "integrity": "sha512-p2q/t/mhvuOj/UeLlV6566GD/guowlr0hHxClI0W9m7MWYkL1F0hLo+0Aexs9HSPCtR1SXQ0TD3MMKrXZajbiQ==",
            "optional": true,
            "dependencies": {
                "file-uri-to-path": "1.0.0"
            }
        },
        "node_modules/blob": {
            "version": "0.0.5",
            "resolved": "https://registry.npmjs.org/blob/-/blob-0.0.5.tgz",
            "integrity": "sha512-gaqbzQPqOoamawKg0LGVd7SzLgXS+JH61oWprSLH+P+abTczqJbhTR8CmJ2u9/bUYNmHTGJx/UEmn6doAvvuig=="
        },
        "node_modules/bluebird": {
            "version": "3.7.2",
            "resolved": "https://registry.npmjs.org/bluebird/-/bluebird-3.7.2.tgz",
            "integrity": "sha512-XpNj6GDQzdfW+r2Wnn7xiSAd7TM3jzkxGXBGTtWKuSXv1xUV+azxAm8jdWZN06QTQk+2N2XB9jRDkvbmQmcRtg=="
        },
        "node_modules/bn.js": {
            "version": "5.2.0",
            "resolved": "https://registry.npmjs.org/bn.js/-/bn.js-5.2.0.tgz",
            "integrity": "sha512-D7iWRBvnZE8ecXiLj/9wbxH7Tk79fAh8IHaTNq1RWRixsS02W+5qS+iE9yq6RYl0asXx5tw0bLhmT5pIfbSquw=="
        },
        "node_modules/body-parser": {
            "version": "1.19.0",
            "resolved": "https://registry.npmjs.org/body-parser/-/body-parser-1.19.0.tgz",
            "integrity": "sha512-dhEPs72UPbDnAQJ9ZKMNTP6ptJaionhP5cBb541nXPlW60Jepo9RV/a4fX4XWW9CuFNK22krhrj1+rgzifNCsw==",
            "dependencies": {
                "bytes": "3.1.0",
                "content-type": "~1.0.4",
                "debug": "2.6.9",
                "depd": "~1.1.2",
                "http-errors": "1.7.2",
                "iconv-lite": "0.4.24",
                "on-finished": "~2.3.0",
                "qs": "6.7.0",
                "raw-body": "2.4.0",
                "type-is": "~1.6.17"
            },
            "engines": {
                "node": ">= 0.8"
            }
        },
        "node_modules/bonjour": {
            "version": "3.5.0",
            "resolved": "https://registry.npmjs.org/bonjour/-/bonjour-3.5.0.tgz",
            "integrity": "sha1-jokKGD2O6aI5OzhExpGkK897yfU=",
            "dev": true,
            "dependencies": {
                "array-flatten": "^2.1.0",
                "deep-equal": "^1.0.1",
                "dns-equal": "^1.0.0",
                "dns-txt": "^2.0.2",
                "multicast-dns": "^6.0.1",
                "multicast-dns-service-types": "^1.1.0"
            }
        },
        "node_modules/bonjour/node_modules/array-flatten": {
            "version": "2.1.2",
            "resolved": "https://registry.npmjs.org/array-flatten/-/array-flatten-2.1.2.tgz",
            "integrity": "sha512-hNfzcOV8W4NdualtqBFPyVO+54DSJuZGY9qT4pRroB6S9e3iiido2ISIC5h9R2sPJ8H3FHCIiEnsv1lPXO3KtQ==",
            "dev": true
        },
        "node_modules/boolbase": {
            "version": "1.0.0",
            "resolved": "https://registry.npmjs.org/boolbase/-/boolbase-1.0.0.tgz",
            "integrity": "sha1-aN/1++YMUes3cl6p4+0xDcwed24=",
            "dev": true
        },
        "node_modules/boolean": {
            "version": "3.2.0",
            "resolved": "https://registry.npmjs.org/boolean/-/boolean-3.2.0.tgz",
            "integrity": "sha512-d0II/GO9uf9lfUHH2BQsjxzRJZBdsjgsBiW4BvhWk/3qoKwQFjIDVN19PfX8F2D/r9PCMTtLWjYVCFrpeYUzsw==",
            "optional": true
        },
        "node_modules/bootstrap": {
            "version": "4.5.3",
            "resolved": "https://registry.npmjs.org/bootstrap/-/bootstrap-4.5.3.tgz",
            "integrity": "sha512-o9ppKQioXGqhw8Z7mah6KdTYpNQY//tipnkxppWhPbiSWdD+1raYsnhwEZjkTHYbGee4cVQ0Rx65EhOY/HNLcQ==",
            "funding": {
                "type": "opencollective",
                "url": "https://opencollective.com/bootstrap"
            },
            "peerDependencies": {
                "jquery": "1.9.1 - 3",
                "popper.js": "^1.16.1"
            }
        },
        "node_modules/bootstrap-vue": {
            "version": "2.17.3",
            "resolved": "https://registry.npmjs.org/bootstrap-vue/-/bootstrap-vue-2.17.3.tgz",
            "integrity": "sha512-upX5LktvsecbBsLnjwaSQoDCsYfneToOweOaERt+Cc/cT6P44zODzpxZa54HZEAbE5gSE5mJmDacUrs02qAR8g==",
            "hasInstallScript": true,
            "dependencies": {
                "@nuxt/opencollective": "^0.3.0",
                "bootstrap": ">=4.5.2 <5.0.0",
                "popper.js": "^1.16.1",
                "portal-vue": "^2.1.7",
                "vue-functional-data-merge": "^3.1.0"
            }
        },
        "node_modules/brace-expansion": {
            "version": "1.1.11",
            "resolved": "https://registry.npmjs.org/brace-expansion/-/brace-expansion-1.1.11.tgz",
            "integrity": "sha512-iCuPHDFgrHX7H2vEI/5xpz07zSHB00TpugqhmYtVmMO6518mCuRMoOYFldEBl0g187ufozdaHgWKcYFb61qGiA==",
            "dependencies": {
                "balanced-match": "^1.0.0",
                "concat-map": "0.0.1"
            }
        },
        "node_modules/braces": {
            "version": "2.3.2",
            "resolved": "https://registry.npmjs.org/braces/-/braces-2.3.2.tgz",
            "integrity": "sha512-aNdbnj9P8PjdXU4ybaWLK2IF3jc/EoDYbC7AazW6to3TRsfXxscC9UXOB5iDiEQrkyIbWp2SLQda4+QAa7nc3w==",
            "dependencies": {
                "arr-flatten": "^1.1.0",
                "array-unique": "^0.3.2",
                "extend-shallow": "^2.0.1",
                "fill-range": "^4.0.0",
                "isobject": "^3.0.1",
                "repeat-element": "^1.1.2",
                "snapdragon": "^0.8.1",
                "snapdragon-node": "^2.0.1",
                "split-string": "^3.0.2",
                "to-regex": "^3.0.1"
            },
            "engines": {
                "node": ">=0.10.0"
            }
        },
        "node_modules/braces/node_modules/extend-shallow": {
            "version": "2.0.1",
            "resolved": "https://registry.npmjs.org/extend-shallow/-/extend-shallow-2.0.1.tgz",
            "integrity": "sha1-Ua99YUrZqfYQ6huvu5idaxxWiQ8=",
            "dependencies": {
                "is-extendable": "^0.1.0"
            },
            "engines": {
                "node": ">=0.10.0"
            }
        },
        "node_modules/brorand": {
            "version": "1.1.0",
            "resolved": "https://registry.npmjs.org/brorand/-/brorand-1.1.0.tgz",
            "integrity": "sha1-EsJe/kCkXjwyPrhnWgoM5XsiNx8="
        },
        "node_modules/browserify-aes": {
            "version": "1.2.0",
            "resolved": "https://registry.npmjs.org/browserify-aes/-/browserify-aes-1.2.0.tgz",
            "integrity": "sha512-+7CHXqGuspUn/Sl5aO7Ea0xWGAtETPXNSAjHo48JfLdPWcMng33Xe4znFvQweqc/uzk5zSOI3H52CYnjCfb5hA==",
            "dependencies": {
                "buffer-xor": "^1.0.3",
                "cipher-base": "^1.0.0",
                "create-hash": "^1.1.0",
                "evp_bytestokey": "^1.0.3",
                "inherits": "^2.0.1",
                "safe-buffer": "^5.0.1"
            }
        },
        "node_modules/browserify-cipher": {
            "version": "1.0.1",
            "resolved": "https://registry.npmjs.org/browserify-cipher/-/browserify-cipher-1.0.1.tgz",
            "integrity": "sha512-sPhkz0ARKbf4rRQt2hTpAHqn47X3llLkUGn+xEJzLjwY8LRs2p0v7ljvI5EyoRO/mexrNunNECisZs+gw2zz1w==",
            "dependencies": {
                "browserify-aes": "^1.0.4",
                "browserify-des": "^1.0.0",
                "evp_bytestokey": "^1.0.0"
            }
        },
        "node_modules/browserify-des": {
            "version": "1.0.2",
            "resolved": "https://registry.npmjs.org/browserify-des/-/browserify-des-1.0.2.tgz",
            "integrity": "sha512-BioO1xf3hFwz4kc6iBhI3ieDFompMhrMlnDFC4/0/vd5MokpuAc3R+LYbwTA9A5Yc9pq9UYPqffKpW2ObuwX5A==",
            "dependencies": {
                "cipher-base": "^1.0.1",
                "des.js": "^1.0.0",
                "inherits": "^2.0.1",
                "safe-buffer": "^5.1.2"
            }
        },
        "node_modules/browserify-rsa": {
            "version": "4.1.0",
            "resolved": "https://registry.npmjs.org/browserify-rsa/-/browserify-rsa-4.1.0.tgz",
            "integrity": "sha512-AdEER0Hkspgno2aR97SAf6vi0y0k8NuOpGnVH3O99rcA5Q6sh8QxcngtHuJ6uXwnfAXNM4Gn1Gb7/MV1+Ymbog==",
            "dependencies": {
                "bn.js": "^5.0.0",
                "randombytes": "^2.0.1"
            }
        },
        "node_modules/browserify-sign": {
            "version": "4.2.1",
            "resolved": "https://registry.npmjs.org/browserify-sign/-/browserify-sign-4.2.1.tgz",
            "integrity": "sha512-/vrA5fguVAKKAVTNJjgSm1tRQDHUU6DbwO9IROu/0WAzC8PKhucDSh18J0RMvVeHAn5puMd+QHC2erPRNf8lmg==",
            "dependencies": {
                "bn.js": "^5.1.1",
                "browserify-rsa": "^4.0.1",
                "create-hash": "^1.2.0",
                "create-hmac": "^1.1.7",
                "elliptic": "^6.5.3",
                "inherits": "^2.0.4",
                "parse-asn1": "^5.1.5",
                "readable-stream": "^3.6.0",
                "safe-buffer": "^5.2.0"
            }
        },
        "node_modules/browserify-sign/node_modules/readable-stream": {
            "version": "3.6.0",
            "resolved": "https://registry.npmjs.org/readable-stream/-/readable-stream-3.6.0.tgz",
            "integrity": "sha512-BViHy7LKeTz4oNnkcLJ+lVSL6vpiFeX6/d3oSH8zCW7UxP2onchk+vTGB143xuFjHS3deTgkKoXXymXqymiIdA==",
            "dependencies": {
                "inherits": "^2.0.3",
                "string_decoder": "^1.1.1",
                "util-deprecate": "^1.0.1"
            },
            "engines": {
                "node": ">= 6"
            }
        },
        "node_modules/browserify-sign/node_modules/safe-buffer": {
            "version": "5.2.1",
            "resolved": "https://registry.npmjs.org/safe-buffer/-/safe-buffer-5.2.1.tgz",
            "integrity": "sha512-rp3So07KcdmmKbGvgaNxQSJr7bGVSVk5S9Eq1F+ppbRo70+YeaDxkw5Dd8NPN+GD6bjnYm2VuPuCXmpuYvmCXQ==",
            "funding": [
                {
                    "type": "github",
                    "url": "https://github.com/sponsors/feross"
                },
                {
                    "type": "patreon",
                    "url": "https://www.patreon.com/feross"
                },
                {
                    "type": "consulting",
                    "url": "https://feross.org/support"
                }
            ]
        },
        "node_modules/browserify-zlib": {
            "version": "0.2.0",
            "resolved": "https://registry.npmjs.org/browserify-zlib/-/browserify-zlib-0.2.0.tgz",
            "integrity": "sha512-Z942RysHXmJrhqk88FmKBVq/v5tqmSkDz7p54G/MGyjMnCFFnC79XWNbg+Vta8W6Wb2qtSZTSxIGkJrRpCFEiA==",
            "dependencies": {
                "pako": "~1.0.5"
            }
        },
        "node_modules/browserslist": {
            "version": "4.16.6",
            "resolved": "https://registry.npmjs.org/browserslist/-/browserslist-4.16.6.tgz",
            "integrity": "sha512-Wspk/PqO+4W9qp5iUTJsa1B/QrYn1keNCcEP5OvP7WBwT4KaDly0uONYmC6Xa3Z5IqnUgS0KcgLYu1l74x0ZXQ==",
            "dev": true,
            "dependencies": {
                "caniuse-lite": "^1.0.30001219",
                "colorette": "^1.2.2",
                "electron-to-chromium": "^1.3.723",
                "escalade": "^3.1.1",
                "node-releases": "^1.1.71"
            },
            "bin": {
                "browserslist": "cli.js"
            },
            "engines": {
                "node": "^6 || ^7 || ^8 || ^9 || ^10 || ^11 || ^12 || >=13.7"
            },
            "funding": {
                "type": "opencollective",
                "url": "https://opencollective.com/browserslist"
            }
        },
        "node_modules/buffer": {
            "version": "4.9.2",
            "resolved": "https://registry.npmjs.org/buffer/-/buffer-4.9.2.tgz",
            "integrity": "sha512-xq+q3SRMOxGivLhBNaUdC64hDTQwejJ+H0T/NB1XMtTVEwNTrfFF3gAxiyW0Bu/xWEGhjVKgUcMhCrUy2+uCWg==",
            "dependencies": {
                "base64-js": "^1.0.2",
                "ieee754": "^1.1.4",
                "isarray": "^1.0.0"
            }
        },
        "node_modules/buffer-crc32": {
            "version": "0.2.13",
            "resolved": "https://registry.npmjs.org/buffer-crc32/-/buffer-crc32-0.2.13.tgz",
            "integrity": "sha1-DTM+PwDqxQqhRUq9MO+MKl2ackI=",
            "engines": {
                "node": "*"
            }
        },
        "node_modules/buffer-from": {
            "version": "1.1.1",
            "resolved": "https://registry.npmjs.org/buffer-from/-/buffer-from-1.1.1.tgz",
            "integrity": "sha512-MQcXEUbCKtEo7bhqEs6560Hyd4XaovZlO/k9V3hjVUF/zwW7KBVdSK4gIt/bzwS9MbR5qob+F5jusZsb0YQK2A=="
        },
        "node_modules/buffer-indexof": {
            "version": "1.1.1",
            "resolved": "https://registry.npmjs.org/buffer-indexof/-/buffer-indexof-1.1.1.tgz",
            "integrity": "sha512-4/rOEg86jivtPTeOUUT61jJO1Ya1TrR/OkqCSZDyq84WJh3LuuiphBYJN+fm5xufIk4XAFcEwte/8WzC8If/1g==",
            "dev": true
        },
        "node_modules/buffer-xor": {
            "version": "1.0.3",
            "resolved": "https://registry.npmjs.org/buffer-xor/-/buffer-xor-1.0.3.tgz",
            "integrity": "sha1-JuYe0UIvtw3ULm42cp7VHYVf6Nk="
        },
        "node_modules/builtin-status-codes": {
            "version": "3.0.0",
            "resolved": "https://registry.npmjs.org/builtin-status-codes/-/builtin-status-codes-3.0.0.tgz",
            "integrity": "sha1-hZgoeOIbmOHGZCXgPQF0eI9Wnug="
        },
        "node_modules/bytes": {
            "version": "3.1.0",
            "resolved": "https://registry.npmjs.org/bytes/-/bytes-3.1.0.tgz",
            "integrity": "sha512-zauLjrfCG+xvoyaqLoV8bLVXXNGC4JqlxFCutSDWA6fJrTo2ZuvLYTqZ7aHBLZSMOopbzwv8f+wZcVzfVTI2Dg==",
            "engines": {
                "node": ">= 0.8"
            }
        },
        "node_modules/cacache": {
            "version": "12.0.4",
            "resolved": "https://registry.npmjs.org/cacache/-/cacache-12.0.4.tgz",
            "integrity": "sha512-a0tMB40oefvuInr4Cwb3GerbL9xTj1D5yg0T5xrjGCGyfvbxseIXX7BAO/u/hIXdafzOI5JC3wDwHyf24buOAQ==",
            "dependencies": {
                "bluebird": "^3.5.5",
                "chownr": "^1.1.1",
                "figgy-pudding": "^3.5.1",
                "glob": "^7.1.4",
                "graceful-fs": "^4.1.15",
                "infer-owner": "^1.0.3",
                "lru-cache": "^5.1.1",
                "mississippi": "^3.0.0",
                "mkdirp": "^0.5.1",
                "move-concurrently": "^1.0.1",
                "promise-inflight": "^1.0.1",
                "rimraf": "^2.6.3",
                "ssri": "^6.0.1",
                "unique-filename": "^1.1.1",
                "y18n": "^4.0.0"
            }
        },
        "node_modules/cache-base": {
            "version": "1.0.1",
            "resolved": "https://registry.npmjs.org/cache-base/-/cache-base-1.0.1.tgz",
            "integrity": "sha512-AKcdTnFSWATd5/GCPRxr2ChwIJ85CeyrEyjRHlKxQ56d4XJMGym0uAiKn0xbLOGOl3+yRpOTi484dVCEc5AUzQ==",
            "dependencies": {
                "collection-visit": "^1.0.0",
                "component-emitter": "^1.2.1",
                "get-value": "^2.0.6",
                "has-value": "^1.0.0",
                "isobject": "^3.0.1",
                "set-value": "^2.0.0",
                "to-object-path": "^0.3.0",
                "union-value": "^1.0.0",
                "unset-value": "^1.0.0"
            },
            "engines": {
                "node": ">=0.10.0"
            }
        },
        "node_modules/cacheable-request": {
            "version": "6.1.0",
            "resolved": "https://registry.npmjs.org/cacheable-request/-/cacheable-request-6.1.0.tgz",
            "integrity": "sha512-Oj3cAGPCqOZX7Rz64Uny2GYAZNliQSqfbePrgAQ1wKAihYmCUnraBtJtKcGR4xz7wF+LoJC+ssFZvv5BgF9Igg==",
            "dependencies": {
                "clone-response": "^1.0.2",
                "get-stream": "^5.1.0",
                "http-cache-semantics": "^4.0.0",
                "keyv": "^3.0.0",
                "lowercase-keys": "^2.0.0",
                "normalize-url": "^4.1.0",
                "responselike": "^1.0.2"
            },
            "engines": {
                "node": ">=8"
            }
        },
        "node_modules/cacheable-request/node_modules/get-stream": {
            "version": "5.2.0",
            "resolved": "https://registry.npmjs.org/get-stream/-/get-stream-5.2.0.tgz",
            "integrity": "sha512-nBF+F1rAZVCu/p7rjzgA+Yb4lfYXrpl7a6VmJrU8wF9I1CKvP/QwPNZHnOlwbTkY6dvtFIzFMSyQXbLoTQPRpA==",
            "dependencies": {
                "pump": "^3.0.0"
            },
            "engines": {
                "node": ">=8"
            },
            "funding": {
                "url": "https://github.com/sponsors/sindresorhus"
            }
        },
        "node_modules/cacheable-request/node_modules/lowercase-keys": {
            "version": "2.0.0",
            "resolved": "https://registry.npmjs.org/lowercase-keys/-/lowercase-keys-2.0.0.tgz",
            "integrity": "sha512-tqNXrS78oMOE73NMxK4EMLQsQowWf8jKooH9g7xPavRT706R6bkQJ6DY2Te7QukaZsulxa30wQ7bk0pm4XiHmA==",
            "engines": {
                "node": ">=8"
            }
        },
        "node_modules/cacheable-request/node_modules/normalize-url": {
            "version": "4.5.1",
            "resolved": "https://registry.npmjs.org/normalize-url/-/normalize-url-4.5.1.tgz",
            "integrity": "sha512-9UZCFRHQdNrfTpGg8+1INIg93B6zE0aXMVFkw1WFwvO4SlZywU6aLg5Of0Ap/PgcbSw4LNxvMWXMeugwMCX0AA==",
            "engines": {
                "node": ">=8"
            }
        },
        "node_modules/camel-case": {
            "version": "3.0.0",
            "resolved": "https://registry.npmjs.org/camel-case/-/camel-case-3.0.0.tgz",
            "integrity": "sha1-yjw2iKTpzzpM2nd9xNy8cTJJz3M=",
            "dev": true,
            "dependencies": {
                "no-case": "^2.2.0",
                "upper-case": "^1.1.1"
            }
        },
        "node_modules/camelcase": {
            "version": "5.3.1",
            "resolved": "https://registry.npmjs.org/camelcase/-/camelcase-5.3.1.tgz",
            "integrity": "sha512-L28STB170nwWS63UjtlEOE3dldQApaJXZkOI1uMFfzf3rRuPegHaHesyee+YxQ+W6SvRDQV6UrdOdRiR153wJg==",
            "dev": true,
            "engines": {
                "node": ">=6"
            }
        },
        "node_modules/caniuse-api": {
            "version": "3.0.0",
            "resolved": "https://registry.npmjs.org/caniuse-api/-/caniuse-api-3.0.0.tgz",
            "integrity": "sha512-bsTwuIg/BZZK/vreVTYYbSWoe2F+71P7K5QGEX+pT250DZbfU1MQ5prOKpPR+LL6uWKK3KMwMCAS74QB3Um1uw==",
            "dev": true,
            "dependencies": {
                "browserslist": "^4.0.0",
                "caniuse-lite": "^1.0.0",
                "lodash.memoize": "^4.1.2",
                "lodash.uniq": "^4.5.0"
            }
        },
        "node_modules/caniuse-lite": {
            "version": "1.0.30001230",
            "resolved": "https://registry.npmjs.org/caniuse-lite/-/caniuse-lite-1.0.30001230.tgz",
            "integrity": "sha512-5yBd5nWCBS+jWKTcHOzXwo5xzcj4ePE/yjtkZyUV1BTUmrBaA9MRGC+e7mxnqXSA90CmCA8L3eKLaSUkt099IQ==",
            "dev": true,
            "funding": {
                "type": "opencollective",
                "url": "https://opencollective.com/browserslist"
            }
        },
        "node_modules/chalk": {
            "version": "2.4.2",
            "resolved": "https://registry.npmjs.org/chalk/-/chalk-2.4.2.tgz",
            "integrity": "sha512-Mti+f9lpJNcwF4tWV8/OrTTtF1gZi+f8FqlyAdouralcFWFQWF2+NgCHShjkCb+IFBLq9buZwE1xckQU4peSuQ==",
            "dependencies": {
                "ansi-styles": "^3.2.1",
                "escape-string-regexp": "^1.0.5",
                "supports-color": "^5.3.0"
            },
            "engines": {
                "node": ">=4"
            }
        },
        "node_modules/chalk/node_modules/supports-color": {
            "version": "5.5.0",
            "resolved": "https://registry.npmjs.org/supports-color/-/supports-color-5.5.0.tgz",
            "integrity": "sha512-QjVjwdXIt408MIiAqCX4oUKsgU2EqAGzs2Ppkm4aQYbjm+ZEWEcW4SfFNTr4uMNZma0ey4f5lgLrkB0aX0QMow==",
            "dependencies": {
                "has-flag": "^3.0.0"
            },
            "engines": {
                "node": ">=4"
            }
        },
        "node_modules/check-types": {
            "version": "8.0.3",
            "resolved": "https://registry.npmjs.org/check-types/-/check-types-8.0.3.tgz",
            "integrity": "sha512-YpeKZngUmG65rLudJ4taU7VLkOCTMhNl/u4ctNC56LQS/zJTyNH0Lrtwm1tfTsbLlwvlfsA2d1c8vCf/Kh2KwQ==",
            "dev": true
        },
        "node_modules/chokidar": {
            "version": "2.1.8",
            "resolved": "https://registry.npmjs.org/chokidar/-/chokidar-2.1.8.tgz",
            "integrity": "sha512-ZmZUazfOzf0Nve7duiCKD23PFSCs4JPoYyccjUFF3aQkQadqBhfzhjkwBH2mNOG9cTBwhamM37EIsIkZw3nRgg==",
            "deprecated": "Chokidar 2 does not receive security updates since 2019. Upgrade to chokidar 3 with 15x fewer dependencies",
            "devOptional": true,
            "dependencies": {
                "anymatch": "^2.0.0",
                "async-each": "^1.0.1",
                "braces": "^2.3.2",
                "glob-parent": "^3.1.0",
                "inherits": "^2.0.3",
                "is-binary-path": "^1.0.0",
                "is-glob": "^4.0.0",
                "normalize-path": "^3.0.0",
                "path-is-absolute": "^1.0.0",
                "readdirp": "^2.2.1",
                "upath": "^1.1.1"
            },
            "optionalDependencies": {
                "fsevents": "^1.2.7"
            }
        },
        "node_modules/chownr": {
            "version": "1.1.4",
            "resolved": "https://registry.npmjs.org/chownr/-/chownr-1.1.4.tgz",
            "integrity": "sha512-jJ0bqzaylmJtVnNgzTeSOs8DPavpbYgEr/b0YL8/2GO3xJEhInFmhKMUnEJQjZumK7KXGFhUy89PrsJWlakBVg=="
        },
        "node_modules/chrome-trace-event": {
            "version": "1.0.3",
            "resolved": "https://registry.npmjs.org/chrome-trace-event/-/chrome-trace-event-1.0.3.tgz",
            "integrity": "sha512-p3KULyQg4S7NIHixdwbGX+nFHkoBiA4YQmyWtjb8XngSKV124nJmRysgAeujbUVb15vh+RvFUfCPqU7rXk+hZg==",
            "engines": {
                "node": ">=6.0"
            }
        },
        "node_modules/cipher-base": {
            "version": "1.0.4",
            "resolved": "https://registry.npmjs.org/cipher-base/-/cipher-base-1.0.4.tgz",
            "integrity": "sha512-Kkht5ye6ZGmwv40uUDZztayT2ThLQGfnj/T71N/XzeZeo3nf8foyW7zGTsPYkEya3m5f3cAypH+qe7YOrM1U2Q==",
            "dependencies": {
                "inherits": "^2.0.1",
                "safe-buffer": "^5.0.1"
            }
        },
        "node_modules/class-utils": {
            "version": "0.3.6",
            "resolved": "https://registry.npmjs.org/class-utils/-/class-utils-0.3.6.tgz",
            "integrity": "sha512-qOhPa/Fj7s6TY8H8esGu5QNpMMQxz79h+urzrNYN6mn+9BnxlDGf5QZ+XeCDsxSjPqsSR56XOZOJmpeurnLMeg==",
            "dependencies": {
                "arr-union": "^3.1.0",
                "define-property": "^0.2.5",
                "isobject": "^3.0.0",
                "static-extend": "^0.1.1"
            },
            "engines": {
                "node": ">=0.10.0"
            }
        },
        "node_modules/class-utils/node_modules/define-property": {
            "version": "0.2.5",
            "resolved": "https://registry.npmjs.org/define-property/-/define-property-0.2.5.tgz",
            "integrity": "sha1-w1se+RjsPJkPmlvFe+BKrOxcgRY=",
            "dependencies": {
                "is-descriptor": "^0.1.0"
            },
            "engines": {
                "node": ">=0.10.0"
            }
        },
        "node_modules/clean-css": {
            "version": "4.2.1",
            "resolved": "https://registry.npmjs.org/clean-css/-/clean-css-4.2.1.tgz",
            "integrity": "sha512-4ZxI6dy4lrY6FHzfiy1aEOXgu4LIsW2MhwG0VBKdcoGoH/XLFgaHSdLTGr4O8Be6A8r3MOphEiI8Gc1n0ecf3g==",
            "dev": true,
            "dependencies": {
                "source-map": "~0.6.0"
            },
            "engines": {
                "node": ">= 4.0"
            }
        },
        "node_modules/clean-css/node_modules/source-map": {
            "version": "0.6.1",
            "resolved": "https://registry.npmjs.org/source-map/-/source-map-0.6.1.tgz",
            "integrity": "sha512-UjgapumWlbMhkBgzT7Ykc5YXUT46F0iKu8SGXq0bcwP5dz/h0Plj6enJqjz1Zbq2l5WaqYnrVbwWOWMyF3F47g==",
            "dev": true,
            "engines": {
                "node": ">=0.10.0"
            }
        },
        "node_modules/clean-webpack-plugin": {
            "version": "3.0.0",
            "resolved": "https://registry.npmjs.org/clean-webpack-plugin/-/clean-webpack-plugin-3.0.0.tgz",
            "integrity": "sha512-MciirUH5r+cYLGCOL5JX/ZLzOZbVr1ot3Fw+KcvbhUb6PM+yycqd9ZhIlcigQ5gl+XhppNmw3bEFuaaMNyLj3A==",
            "dev": true,
            "dependencies": {
                "@types/webpack": "^4.4.31",
                "del": "^4.1.1"
            },
            "engines": {
                "node": ">=8.9.0"
            },
            "peerDependencies": {
                "webpack": "*"
            }
        },
        "node_modules/cliui": {
            "version": "5.0.0",
            "resolved": "https://registry.npmjs.org/cliui/-/cliui-5.0.0.tgz",
            "integrity": "sha512-PYeGSEmmHM6zvoef2w8TPzlrnNpXIjTipYK780YswmIP9vjxmd6Y2a3CB2Ks6/AU8NHjZugXvo8w3oWM2qnwXA==",
            "dev": true,
            "dependencies": {
                "string-width": "^3.1.0",
                "strip-ansi": "^5.2.0",
                "wrap-ansi": "^5.1.0"
            }
        },
        "node_modules/clone": {
            "version": "2.1.2",
            "resolved": "https://registry.npmjs.org/clone/-/clone-2.1.2.tgz",
            "integrity": "sha1-G39Ln1kfHo+DZwQBYANFoCiHQ18=",
            "engines": {
                "node": ">=0.8"
            }
        },
        "node_modules/clone-buffer": {
            "version": "1.0.0",
            "resolved": "https://registry.npmjs.org/clone-buffer/-/clone-buffer-1.0.0.tgz",
            "integrity": "sha1-4+JbIHrE5wGvch4staFnksrD3Fg=",
            "engines": {
                "node": ">= 0.10"
            }
        },
        "node_modules/clone-response": {
            "version": "1.0.2",
            "resolved": "https://registry.npmjs.org/clone-response/-/clone-response-1.0.2.tgz",
            "integrity": "sha1-0dyXOSAxTfZ/vrlCI7TuNQI56Ws=",
            "dependencies": {
                "mimic-response": "^1.0.0"
            }
        },
        "node_modules/clone-stats": {
            "version": "1.0.0",
            "resolved": "https://registry.npmjs.org/clone-stats/-/clone-stats-1.0.0.tgz",
            "integrity": "sha1-s3gt/4u1R04Yuba/D9/ngvh3doA="
        },
        "node_modules/cloneable-readable": {
            "version": "1.1.3",
            "resolved": "https://registry.npmjs.org/cloneable-readable/-/cloneable-readable-1.1.3.tgz",
            "integrity": "sha512-2EF8zTQOxYq70Y4XKtorQupqF0m49MBz2/yf5Bj+MHjvpG3Hy7sImifnqD6UA+TKYxeSV+u6qqQPawN5UvnpKQ==",
            "dependencies": {
                "inherits": "^2.0.1",
                "process-nextick-args": "^2.0.0",
                "readable-stream": "^2.3.5"
            }
        },
        "node_modules/closure-webpack-plugin": {
            "version": "2.3.0",
            "resolved": "https://registry.npmjs.org/closure-webpack-plugin/-/closure-webpack-plugin-2.3.0.tgz",
            "integrity": "sha512-QW1V0oZPtrjSjGx6TkegvUlVSFzSzEWN8pXeckEti4WdkO+P+WWEGSkB4slTIf1kO9KFFWoi8yl6fZd03GPjqA==",
            "dev": true,
            "dependencies": {
                "acorn": "^5.0.0",
                "acorn-dynamic-import": "^2.0.0",
                "schema-utils": "1.x",
                "unquoted-property-validator": "^1.0.2",
                "webpack-sources": "1.x"
            },
            "engines": {
                "node": ">= 6.9.0 || >= 8.9.0"
            },
            "peerDependencies": {
                "google-closure-compiler": ">=20200101.0.0",
                "webpack": "4.x"
            }
        },
        "node_modules/collection-visit": {
            "version": "1.0.0",
            "resolved": "https://registry.npmjs.org/collection-visit/-/collection-visit-1.0.0.tgz",
            "integrity": "sha1-S8A3PBZLwykbTTaMgpzxqApZ3KA=",
            "dependencies": {
                "map-visit": "^1.0.0",
                "object-visit": "^1.0.0"
            },
            "engines": {
                "node": ">=0.10.0"
            }
        },
        "node_modules/color-convert": {
            "version": "1.9.3",
            "resolved": "https://registry.npmjs.org/color-convert/-/color-convert-1.9.3.tgz",
            "integrity": "sha512-QfAUtd+vFdAtFQcC8CCyYt1fYWxSqAiK2cSD6zDB8N3cpsEBAvRxp9zOGg6G/SHHJYAT88/az/IuDGALsNVbGg==",
            "dependencies": {
                "color-name": "1.1.3"
            }
        },
        "node_modules/color-name": {
            "version": "1.1.3",
            "resolved": "https://registry.npmjs.org/color-name/-/color-name-1.1.3.tgz",
            "integrity": "sha1-p9BVi9icQveV3UIyj3QIMcpTvCU="
        },
        "node_modules/colorette": {
            "version": "1.2.2",
            "resolved": "https://registry.npmjs.org/colorette/-/colorette-1.2.2.tgz",
            "integrity": "sha512-MKGMzyfeuutC/ZJ1cba9NqcNpfeqMUcYmyF1ZFY6/Cn7CNSAKx6a+s48sqLqyAiZuaP2TcqMhoo+dlwFnVxT9w==",
            "dev": true
        },
        "node_modules/commander": {
            "version": "2.20.3",
            "resolved": "https://registry.npmjs.org/commander/-/commander-2.20.3.tgz",
            "integrity": "sha512-GpVkmM8vF2vQUkj2LvZmD35JxeJOLCwJ9cUkugyk2nuhbv3+mJvpLYYt+0+USMxE+oj+ey/lJEnhZw75x/OMcQ=="
        },
        "node_modules/commondir": {
            "version": "1.0.1",
            "resolved": "https://registry.npmjs.org/commondir/-/commondir-1.0.1.tgz",
            "integrity": "sha1-3dgA2gxmEnOTzKWVDqloo6rxJTs="
        },
        "node_modules/component-bind": {
            "version": "1.0.0",
            "resolved": "https://registry.npmjs.org/component-bind/-/component-bind-1.0.0.tgz",
            "integrity": "sha512-WZveuKPeKAG9qY+FkYDeADzdHyTYdIboXS59ixDeRJL5ZhxpqUnxSOwop4FQjMsiYm3/Or8cegVbpAHNA7pHxw=="
        },
        "node_modules/component-emitter": {
            "version": "1.3.0",
            "resolved": "https://registry.npmjs.org/component-emitter/-/component-emitter-1.3.0.tgz",
            "integrity": "sha512-Rd3se6QB+sO1TwqZjscQrurpEPIfO0/yYnSin6Q/rD3mOutHvUrCAhJub3r90uNb+SESBuE0QYoB90YdfatsRg=="
        },
        "node_modules/component-inherit": {
            "version": "0.0.3",
            "resolved": "https://registry.npmjs.org/component-inherit/-/component-inherit-0.0.3.tgz",
            "integrity": "sha512-w+LhYREhatpVqTESyGFg3NlP6Iu0kEKUHETY9GoZP/pQyW4mHFZuFWRUCIqVPZ36ueVLtoOEZaAqbCF2RDndaA=="
        },
        "node_modules/compressible": {
            "version": "2.0.18",
            "resolved": "https://registry.npmjs.org/compressible/-/compressible-2.0.18.tgz",
            "integrity": "sha512-AF3r7P5dWxL8MxyITRMlORQNaOA2IkAFaTr4k7BUumjPtRpGDTZpl0Pb1XCO6JeDCBdp126Cgs9sMxqSjgYyRg==",
            "dev": true,
            "dependencies": {
                "mime-db": ">= 1.43.0 < 2"
            },
            "engines": {
                "node": ">= 0.6"
            }
        },
        "node_modules/compressible/node_modules/mime-db": {
            "version": "1.44.0",
            "resolved": "https://registry.npmjs.org/mime-db/-/mime-db-1.44.0.tgz",
            "integrity": "sha512-/NOTfLrsPBVeH7YtFPgsVWveuL+4SjjYxaQ1xtM1KMFj7HdxlBlxeyNLzhyJVx7r4rZGJAZ/6lkKCitSc/Nmpg==",
            "dev": true,
            "engines": {
                "node": ">= 0.6"
            }
        },
        "node_modules/compression": {
            "version": "1.7.4",
            "resolved": "https://registry.npmjs.org/compression/-/compression-1.7.4.tgz",
            "integrity": "sha512-jaSIDzP9pZVS4ZfQ+TzvtiWhdpFhE2RDHz8QJkpX9SIpLq88VueF5jJw6t+6CUQcAoA6t+x89MLrWAqpfDE8iQ==",
            "dev": true,
            "dependencies": {
                "accepts": "~1.3.5",
                "bytes": "3.0.0",
                "compressible": "~2.0.16",
                "debug": "2.6.9",
                "on-headers": "~1.0.2",
                "safe-buffer": "5.1.2",
                "vary": "~1.1.2"
            },
            "engines": {
                "node": ">= 0.8.0"
            }
        },
        "node_modules/compression/node_modules/bytes": {
            "version": "3.0.0",
            "resolved": "https://registry.npmjs.org/bytes/-/bytes-3.0.0.tgz",
            "integrity": "sha1-0ygVQE1olpn4Wk6k+odV3ROpYEg=",
            "dev": true,
            "engines": {
                "node": ">= 0.8"
            }
        },
        "node_modules/concat-map": {
            "version": "0.0.1",
            "resolved": "https://registry.npmjs.org/concat-map/-/concat-map-0.0.1.tgz",
            "integrity": "sha1-2Klr13/Wjfd5OnMDajug1UBdR3s="
        },
        "node_modules/concat-stream": {
            "version": "1.6.2",
            "resolved": "https://registry.npmjs.org/concat-stream/-/concat-stream-1.6.2.tgz",
            "integrity": "sha512-27HBghJxjiZtIk3Ycvn/4kbJk/1uZuJFfuPEns6LaEvpvG1f0hTea8lilrouyo9mVc2GWdcEZ8OLoGmSADlrCw==",
            "engines": [
                "node >= 0.8"
            ],
            "dependencies": {
                "buffer-from": "^1.0.0",
                "inherits": "^2.0.3",
                "readable-stream": "^2.2.2",
                "typedarray": "^0.0.6"
            }
        },
        "node_modules/config-chain": {
            "version": "1.1.12",
            "resolved": "https://registry.npmjs.org/config-chain/-/config-chain-1.1.12.tgz",
            "integrity": "sha512-a1eOIcu8+7lUInge4Rpf/n4Krkf3Dd9lqhljRzII1/Zno/kRtUWnznPO3jOKBmTEktkt3fkxisUcivoj0ebzoA==",
            "optional": true,
            "dependencies": {
                "ini": "^1.3.4",
                "proto-list": "~1.2.1"
            }
        },
        "node_modules/connect-history-api-fallback": {
            "version": "1.6.0",
            "resolved": "https://registry.npmjs.org/connect-history-api-fallback/-/connect-history-api-fallback-1.6.0.tgz",
            "integrity": "sha512-e54B99q/OUoH64zYYRf3HBP5z24G38h5D3qXu23JGRoigpX5Ss4r9ZnDk3g0Z8uQC2x2lPaJ+UlWBc1ZWBWdLg==",
            "dev": true,
            "engines": {
                "node": ">=0.8"
            }
        },
        "node_modules/consola": {
            "version": "2.15.0",
            "resolved": "https://registry.npmjs.org/consola/-/consola-2.15.0.tgz",
            "integrity": "sha512-vlcSGgdYS26mPf7qNi+dCisbhiyDnrN1zaRbw3CSuc2wGOMEGGPsp46PdRG5gqXwgtJfjxDkxRNAgRPr1B77vQ=="
        },
        "node_modules/console-browserify": {
            "version": "1.2.0",
            "resolved": "https://registry.npmjs.org/console-browserify/-/console-browserify-1.2.0.tgz",
            "integrity": "sha512-ZMkYO/LkF17QvCPqM0gxw8yUzigAOZOSWSHg91FH6orS7vcEj5dVZTidN2fQ14yBSdg97RqhSNwLUXInd52OTA=="
        },
        "node_modules/constants-browserify": {
            "version": "1.0.0",
            "resolved": "https://registry.npmjs.org/constants-browserify/-/constants-browserify-1.0.0.tgz",
            "integrity": "sha1-wguW2MYXdIqvHBYCF2DNJ/y4y3U="
        },
        "node_modules/content-disposition": {
            "version": "0.5.3",
            "resolved": "https://registry.npmjs.org/content-disposition/-/content-disposition-0.5.3.tgz",
            "integrity": "sha512-ExO0774ikEObIAEV9kDo50o+79VCUdEB6n6lzKgGwupcVeRlhrj3qGAfwq8G6uBJjkqLrhT0qEYFcWng8z1z0g==",
            "dependencies": {
                "safe-buffer": "5.1.2"
            },
            "engines": {
                "node": ">= 0.6"
            }
        },
        "node_modules/content-type": {
            "version": "1.0.4",
            "resolved": "https://registry.npmjs.org/content-type/-/content-type-1.0.4.tgz",
            "integrity": "sha512-hIP3EEPs8tB9AT1L+NUqtwOAps4mk2Zob89MWXMHjHWg9milF/j4osnnQLXBCBFBk/tvIG/tUc9mOUJiPBhPXA==",
            "engines": {
                "node": ">= 0.6"
            }
        },
        "node_modules/cookie": {
            "version": "0.4.0",
            "resolved": "https://registry.npmjs.org/cookie/-/cookie-0.4.0.tgz",
            "integrity": "sha512-+Hp8fLp57wnUSt0tY0tHEXh4voZRDnoIrZPqlo3DPiI4y9lwg/jqx+1Om94/W6ZaPDOUbnjOt/99w66zk+l1Xg==",
            "engines": {
                "node": ">= 0.6"
            }
        },
        "node_modules/cookie-signature": {
            "version": "1.0.6",
            "resolved": "https://registry.npmjs.org/cookie-signature/-/cookie-signature-1.0.6.tgz",
            "integrity": "sha1-4wOogrNCzD7oylE6eZmXNNqzriw="
        },
        "node_modules/copy-concurrently": {
            "version": "1.0.5",
            "resolved": "https://registry.npmjs.org/copy-concurrently/-/copy-concurrently-1.0.5.tgz",
            "integrity": "sha512-f2domd9fsVDFtaFcbaRZuYXwtdmnzqbADSwhSWYxYB/Q8zsdUUFMXVRwXGDMWmbEzAn1kdRrtI1T/KTFOL4X2A==",
            "dependencies": {
                "aproba": "^1.1.1",
                "fs-write-stream-atomic": "^1.0.8",
                "iferr": "^0.1.5",
                "mkdirp": "^0.5.1",
                "rimraf": "^2.5.4",
                "run-queue": "^1.0.0"
            }
        },
        "node_modules/copy-descriptor": {
            "version": "0.1.1",
            "resolved": "https://registry.npmjs.org/copy-descriptor/-/copy-descriptor-0.1.1.tgz",
            "integrity": "sha1-Z29us8OZl8LuGsOpJP1hJHSPV40=",
            "engines": {
                "node": ">=0.10.0"
            }
        },
        "node_modules/copy-webpack-plugin": {
            "version": "5.1.2",
            "resolved": "https://registry.npmjs.org/copy-webpack-plugin/-/copy-webpack-plugin-5.1.2.tgz",
            "integrity": "sha512-Uh7crJAco3AjBvgAy9Z75CjK8IG+gxaErro71THQ+vv/bl4HaQcpkexAY8KVW/T6D2W2IRr+couF/knIRkZMIQ==",
            "dev": true,
            "dependencies": {
                "cacache": "^12.0.3",
                "find-cache-dir": "^2.1.0",
                "glob-parent": "^3.1.0",
                "globby": "^7.1.1",
                "is-glob": "^4.0.1",
                "loader-utils": "^1.2.3",
                "minimatch": "^3.0.4",
                "normalize-path": "^3.0.0",
                "p-limit": "^2.2.1",
                "schema-utils": "^1.0.0",
                "serialize-javascript": "^4.0.0",
                "webpack-log": "^2.0.0"
            },
            "engines": {
                "node": ">= 6.9.0"
            },
            "funding": {
                "type": "opencollective",
                "url": "https://opencollective.com/webpack"
            },
            "peerDependencies": {
                "webpack": "^4.0.0 || ^5.0.0"
            }
        },
        "node_modules/copy-webpack-plugin/node_modules/globby": {
            "version": "7.1.1",
            "resolved": "https://registry.npmjs.org/globby/-/globby-7.1.1.tgz",
            "integrity": "sha1-+yzP+UAfhgCUXfral0QMypcrhoA=",
            "dev": true,
            "dependencies": {
                "array-union": "^1.0.1",
                "dir-glob": "^2.0.0",
                "glob": "^7.1.2",
                "ignore": "^3.3.5",
                "pify": "^3.0.0",
                "slash": "^1.0.0"
            },
            "engines": {
                "node": ">=4"
            }
        },
        "node_modules/copy-webpack-plugin/node_modules/pify": {
            "version": "3.0.0",
            "resolved": "https://registry.npmjs.org/pify/-/pify-3.0.0.tgz",
            "integrity": "sha1-5aSs0sEB/fPZpNB/DbxNtJ3SgXY=",
            "dev": true,
            "engines": {
                "node": ">=4"
            }
        },
        "node_modules/core-js": {
            "version": "3.6.5",
            "resolved": "https://registry.npmjs.org/core-js/-/core-js-3.6.5.tgz",
            "integrity": "sha512-vZVEEwZoIsI+vPEuoF9Iqf5H7/M3eeQqWlQnYa8FSKKePuYTf5MWnxb5SDAzCa60b3JBRS5g9b+Dq7b1y/RCrA==",
            "deprecated": "core-js@<3.23.3 is no longer maintained and not recommended for usage due to the number of issues. Because of the V8 engine whims, feature detection in old core-js versions could cause a slowdown up to 100x even if nothing is polyfilled. Some versions have web compatibility issues. Please, upgrade your dependencies to the actual version of core-js.",
            "hasInstallScript": true,
            "funding": {
                "type": "opencollective",
                "url": "https://opencollective.com/core-js"
            }
        },
        "node_modules/core-util-is": {
            "version": "1.0.2",
            "resolved": "https://registry.npmjs.org/core-util-is/-/core-util-is-1.0.2.tgz",
            "integrity": "sha1-tf1UIgqivFq1eqtxQMlAdUUDwac="
        },
        "node_modules/create-ecdh": {
            "version": "4.0.4",
            "resolved": "https://registry.npmjs.org/create-ecdh/-/create-ecdh-4.0.4.tgz",
            "integrity": "sha512-mf+TCx8wWc9VpuxfP2ht0iSISLZnt0JgWlrOKZiNqyUZWnjIaCIVNQArMHnCZKfEYRg6IM7A+NeJoN8gf/Ws0A==",
            "dependencies": {
                "bn.js": "^4.1.0",
                "elliptic": "^6.5.3"
            }
        },
        "node_modules/create-ecdh/node_modules/bn.js": {
            "version": "4.12.0",
            "resolved": "https://registry.npmjs.org/bn.js/-/bn.js-4.12.0.tgz",
            "integrity": "sha512-c98Bf3tPniI+scsdk237ku1Dc3ujXQTSgyiPUDEOe7tRkhrqridvh8klBv0HCEso1OLOYcHuCv/cS6DNxKH+ZA=="
        },
        "node_modules/create-hash": {
            "version": "1.2.0",
            "resolved": "https://registry.npmjs.org/create-hash/-/create-hash-1.2.0.tgz",
            "integrity": "sha512-z00bCGNHDG8mHAkP7CtT1qVu+bFQUPjYq/4Iv3C3kWjTFV10zIjfSoeqXo9Asws8gwSHDGj/hl2u4OGIjapeCg==",
            "dependencies": {
                "cipher-base": "^1.0.1",
                "inherits": "^2.0.1",
                "md5.js": "^1.3.4",
                "ripemd160": "^2.0.1",
                "sha.js": "^2.4.0"
            }
        },
        "node_modules/create-hmac": {
            "version": "1.1.7",
            "resolved": "https://registry.npmjs.org/create-hmac/-/create-hmac-1.1.7.tgz",
            "integrity": "sha512-MJG9liiZ+ogc4TzUwuvbER1JRdgvUFSB5+VR/g5h82fGaIRWMWddtKBHi7/sVhfjQZ6SehlyhvQYrcYkaUIpLg==",
            "dependencies": {
                "cipher-base": "^1.0.3",
                "create-hash": "^1.1.0",
                "inherits": "^2.0.1",
                "ripemd160": "^2.0.0",
                "safe-buffer": "^5.0.1",
                "sha.js": "^2.4.8"
            }
        },
        "node_modules/cross-spawn": {
            "version": "6.0.5",
            "resolved": "https://registry.npmjs.org/cross-spawn/-/cross-spawn-6.0.5.tgz",
            "integrity": "sha512-eTVLrBSt7fjbDygz805pMnstIs2VTBNkRm0qxZd+M7A5XDdxVRWO5MxGBXZhjY4cqLYLdtrGqRf8mBPmzwSpWQ==",
            "dev": true,
            "dependencies": {
                "nice-try": "^1.0.4",
                "path-key": "^2.0.1",
                "semver": "^5.5.0",
                "shebang-command": "^1.2.0",
                "which": "^1.2.9"
            },
            "engines": {
                "node": ">=4.8"
            }
        },
        "node_modules/crypto-browserify": {
            "version": "3.12.0",
            "resolved": "https://registry.npmjs.org/crypto-browserify/-/crypto-browserify-3.12.0.tgz",
            "integrity": "sha512-fz4spIh+znjO2VjL+IdhEpRJ3YN6sMzITSBijk6FK2UvTqruSQW+/cCZTSNsMiZNvUeq0CqurF+dAbyiGOY6Wg==",
            "dependencies": {
                "browserify-cipher": "^1.0.0",
                "browserify-sign": "^4.0.0",
                "create-ecdh": "^4.0.0",
                "create-hash": "^1.1.0",
                "create-hmac": "^1.1.0",
                "diffie-hellman": "^5.0.0",
                "inherits": "^2.0.1",
                "pbkdf2": "^3.0.3",
                "public-encrypt": "^4.0.0",
                "randombytes": "^2.0.0",
                "randomfill": "^1.0.3"
            },
            "engines": {
                "node": "*"
            }
        },
        "node_modules/css-declaration-sorter": {
            "version": "6.0.3",
            "resolved": "https://registry.npmjs.org/css-declaration-sorter/-/css-declaration-sorter-6.0.3.tgz",
            "integrity": "sha512-52P95mvW1SMzuRZegvpluT6yEv0FqQusydKQPZsNN5Q7hh8EwQvN8E2nwuJ16BBvNN6LcoIZXu/Bk58DAhrrxw==",
            "dev": true,
            "dependencies": {
                "timsort": "^0.3.0"
            },
            "engines": {
                "node": ">= 10"
            },
            "peerDependencies": {
                "postcss": "^8.0.9"
            }
        },
        "node_modules/css-loader": {
            "version": "5.2.4",
            "resolved": "https://registry.npmjs.org/css-loader/-/css-loader-5.2.4.tgz",
            "integrity": "sha512-OFYGyINCKkdQsTrSYxzGSFnGS4gNjcXkKkQgWxK138jgnPt+lepxdjSZNc8sHAl5vP3DhsJUxufWIjOwI8PMMw==",
            "dev": true,
            "dependencies": {
                "camelcase": "^6.2.0",
                "icss-utils": "^5.1.0",
                "loader-utils": "^2.0.0",
                "postcss": "^8.2.10",
                "postcss-modules-extract-imports": "^3.0.0",
                "postcss-modules-local-by-default": "^4.0.0",
                "postcss-modules-scope": "^3.0.0",
                "postcss-modules-values": "^4.0.0",
                "postcss-value-parser": "^4.1.0",
                "schema-utils": "^3.0.0",
                "semver": "^7.3.5"
            },
            "engines": {
                "node": ">= 10.13.0"
            },
            "funding": {
                "type": "opencollective",
                "url": "https://opencollective.com/webpack"
            },
            "peerDependencies": {
                "webpack": "^4.27.0 || ^5.0.0"
            }
        },
        "node_modules/css-loader/node_modules/ajv-keywords": {
            "version": "3.5.2",
            "resolved": "https://registry.npmjs.org/ajv-keywords/-/ajv-keywords-3.5.2.tgz",
            "integrity": "sha512-5p6WTN0DdTGVQk6VjcEju19IgaHudalcfabD7yhDGeA6bcQnmL+CpveLJq/3hvfwd1aof6L386Ougkx6RfyMIQ==",
            "dev": true,
            "peerDependencies": {
                "ajv": "^6.9.1"
            }
        },
        "node_modules/css-loader/node_modules/camelcase": {
            "version": "6.2.0",
            "resolved": "https://registry.npmjs.org/camelcase/-/camelcase-6.2.0.tgz",
            "integrity": "sha512-c7wVvbw3f37nuobQNtgsgG9POC9qMbNuMQmTCqZv23b6MIz0fcYpBiOlv9gEN/hdLdnZTDQhg6e9Dq5M1vKvfg==",
            "dev": true,
            "engines": {
                "node": ">=10"
            },
            "funding": {
                "url": "https://github.com/sponsors/sindresorhus"
            }
        },
        "node_modules/css-loader/node_modules/emojis-list": {
            "version": "3.0.0",
            "resolved": "https://registry.npmjs.org/emojis-list/-/emojis-list-3.0.0.tgz",
            "integrity": "sha512-/kyM18EfinwXZbno9FyUGeFh87KC8HRQBQGildHZbEuRyWFOmv1U10o9BBp8XVZDVNNuQKyIGIu5ZYAAXJ0V2Q==",
            "dev": true,
            "engines": {
                "node": ">= 4"
            }
        },
        "node_modules/css-loader/node_modules/json5": {
            "version": "2.2.0",
            "resolved": "https://registry.npmjs.org/json5/-/json5-2.2.0.tgz",
            "integrity": "sha512-f+8cldu7X/y7RAJurMEJmdoKXGB/X550w2Nr3tTbezL6RwEE/iMcm+tZnXeoZtKuOq6ft8+CqzEkrIgx1fPoQA==",
            "dev": true,
            "dependencies": {
                "minimist": "^1.2.5"
            },
            "bin": {
                "json5": "lib/cli.js"
            },
            "engines": {
                "node": ">=6"
            }
        },
        "node_modules/css-loader/node_modules/loader-utils": {
            "version": "2.0.0",
            "resolved": "https://registry.npmjs.org/loader-utils/-/loader-utils-2.0.0.tgz",
            "integrity": "sha512-rP4F0h2RaWSvPEkD7BLDFQnvSf+nK+wr3ESUjNTyAGobqrijmW92zc+SO6d4p4B1wh7+B/Jg1mkQe5NYUEHtHQ==",
            "dev": true,
            "dependencies": {
                "big.js": "^5.2.2",
                "emojis-list": "^3.0.0",
                "json5": "^2.1.2"
            },
            "engines": {
                "node": ">=8.9.0"
            }
        },
        "node_modules/css-loader/node_modules/lru-cache": {
            "version": "6.0.0",
            "resolved": "https://registry.npmjs.org/lru-cache/-/lru-cache-6.0.0.tgz",
            "integrity": "sha512-Jo6dJ04CmSjuznwJSS3pUeWmd/H0ffTlkXXgwZi+eq1UCmqQwCh+eLsYOYCwY991i2Fah4h1BEMCx4qThGbsiA==",
            "dev": true,
            "dependencies": {
                "yallist": "^4.0.0"
            },
            "engines": {
                "node": ">=10"
            }
        },
        "node_modules/css-loader/node_modules/schema-utils": {
            "version": "3.0.0",
            "resolved": "https://registry.npmjs.org/schema-utils/-/schema-utils-3.0.0.tgz",
            "integrity": "sha512-6D82/xSzO094ajanoOSbe4YvXWMfn2A//8Y1+MUqFAJul5Bs+yn36xbK9OtNDcRVSBJ9jjeoXftM6CfztsjOAA==",
            "dev": true,
            "dependencies": {
                "@types/json-schema": "^7.0.6",
                "ajv": "^6.12.5",
                "ajv-keywords": "^3.5.2"
            },
            "engines": {
                "node": ">= 10.13.0"
            },
            "funding": {
                "type": "opencollective",
                "url": "https://opencollective.com/webpack"
            }
        },
        "node_modules/css-loader/node_modules/semver": {
            "version": "7.3.5",
            "resolved": "https://registry.npmjs.org/semver/-/semver-7.3.5.tgz",
            "integrity": "sha512-PoeGJYh8HK4BTO/a9Tf6ZG3veo/A7ZVsYrSA6J8ny9nb3B1VrpkuN+z9OE5wfE5p6H4LchYZsegiQgbJD94ZFQ==",
            "dev": true,
            "dependencies": {
                "lru-cache": "^6.0.0"
            },
            "bin": {
                "semver": "bin/semver.js"
            },
            "engines": {
                "node": ">=10"
            }
        },
        "node_modules/css-loader/node_modules/yallist": {
            "version": "4.0.0",
            "resolved": "https://registry.npmjs.org/yallist/-/yallist-4.0.0.tgz",
            "integrity": "sha512-3wdGidZyq5PB084XLES5TpOSRA3wjXAlIWMhum2kRcv/41Sn2emQ0dycQW4uZXLejwKvg6EsvbdlVL+FYEct7A==",
            "dev": true
        },
        "node_modules/css-tree": {
            "version": "1.1.3",
            "resolved": "https://registry.npmjs.org/css-tree/-/css-tree-1.1.3.tgz",
            "integrity": "sha512-tRpdppF7TRazZrjJ6v3stzv93qxRcSsFmW6cX0Zm2NVKpxE1WV1HblnghVv9TreireHkqI/VDEsfolRF1p6y7Q==",
            "dev": true,
            "dependencies": {
                "mdn-data": "2.0.14",
                "source-map": "^0.6.1"
            },
            "engines": {
                "node": ">=8.0.0"
            }
        },
        "node_modules/css-tree/node_modules/source-map": {
            "version": "0.6.1",
            "resolved": "https://registry.npmjs.org/source-map/-/source-map-0.6.1.tgz",
            "integrity": "sha512-UjgapumWlbMhkBgzT7Ykc5YXUT46F0iKu8SGXq0bcwP5dz/h0Plj6enJqjz1Zbq2l5WaqYnrVbwWOWMyF3F47g==",
            "dev": true,
            "engines": {
                "node": ">=0.10.0"
            }
        },
        "node_modules/cssesc": {
            "version": "3.0.0",
            "resolved": "https://registry.npmjs.org/cssesc/-/cssesc-3.0.0.tgz",
            "integrity": "sha512-/Tb/JcjK111nNScGob5MNtsntNM1aCNUDipB/TkwZFhyDrrE47SOx/18wF2bbjgc3ZzCSKW1T5nt5EbFoAz/Vg==",
            "dev": true,
            "bin": {
                "cssesc": "bin/cssesc"
            },
            "engines": {
                "node": ">=4"
            }
        },
        "node_modules/cssnano": {
            "version": "5.0.12",
            "resolved": "https://registry.npmjs.org/cssnano/-/cssnano-5.0.12.tgz",
            "integrity": "sha512-U38V4x2iJ3ijPdeWqUrEr4eKBB5PbEKsNP5T8xcik2Au3LeMtiMHX0i2Hu9k51FcKofNZumbrcdC6+a521IUHg==",
            "dev": true,
            "dependencies": {
                "cssnano-preset-default": "^5.1.8",
                "is-resolvable": "^1.1.0",
                "lilconfig": "^2.0.3",
                "yaml": "^1.10.2"
            },
            "engines": {
                "node": "^10 || ^12 || >=14.0"
            },
            "funding": {
                "type": "opencollective",
                "url": "https://opencollective.com/cssnano"
            },
            "peerDependencies": {
                "postcss": "^8.2.15"
            }
        },
        "node_modules/cssnano-utils": {
            "version": "2.0.1",
            "resolved": "https://registry.npmjs.org/cssnano-utils/-/cssnano-utils-2.0.1.tgz",
            "integrity": "sha512-i8vLRZTnEH9ubIyfdZCAdIdgnHAUeQeByEeQ2I7oTilvP9oHO6RScpeq3GsFUVqeB8uZgOQ9pw8utofNn32hhQ==",
            "dev": true,
            "engines": {
                "node": "^10 || ^12 || >=14.0"
            },
            "peerDependencies": {
                "postcss": "^8.2.15"
            }
        },
        "node_modules/cssnano/node_modules/@trysound/sax": {
            "version": "0.2.0",
            "resolved": "https://registry.npmjs.org/@trysound/sax/-/sax-0.2.0.tgz",
            "integrity": "sha512-L7z9BgrNEcYyUYtF+HaEfiS5ebkh9jXqbszz7pC0hRBPaatV0XjSD3+eHrpqFemQfgwiFF0QPIarnIihIDn7OA==",
            "dev": true,
            "engines": {
                "node": ">=10.13.0"
            }
        },
        "node_modules/cssnano/node_modules/colord": {
            "version": "2.9.1",
            "resolved": "https://registry.npmjs.org/colord/-/colord-2.9.1.tgz",
            "integrity": "sha512-4LBMSt09vR0uLnPVkOUBnmxgoaeN4ewRbx801wY/bXcltXfpR/G46OdWn96XpYmCWuYvO46aBZP4NgX8HpNAcw==",
            "dev": true
        },
        "node_modules/cssnano/node_modules/commander": {
            "version": "7.2.0",
            "resolved": "https://registry.npmjs.org/commander/-/commander-7.2.0.tgz",
            "integrity": "sha512-QrWXB+ZQSVPmIWIhtEO9H+gwHaMGYiF5ChvoJ+K9ZGHG/sVsa6yiesAD1GC/x46sET00Xlwo1u49RVVVzvcSkw==",
            "dev": true,
            "engines": {
                "node": ">= 10"
            }
        },
        "node_modules/cssnano/node_modules/css-select": {
            "version": "4.1.3",
            "resolved": "https://registry.npmjs.org/css-select/-/css-select-4.1.3.tgz",
            "integrity": "sha512-gT3wBNd9Nj49rAbmtFHj1cljIAOLYSX1nZ8CB7TBO3INYckygm5B7LISU/szY//YmdiSLbJvDLOx9VnMVpMBxA==",
            "dev": true,
            "dependencies": {
                "boolbase": "^1.0.0",
                "css-what": "^5.0.0",
                "domhandler": "^4.2.0",
                "domutils": "^2.6.0",
                "nth-check": "^2.0.0"
            },
            "funding": {
                "url": "https://github.com/sponsors/fb55"
            }
        },
        "node_modules/cssnano/node_modules/css-what": {
            "version": "5.1.0",
            "resolved": "https://registry.npmjs.org/css-what/-/css-what-5.1.0.tgz",
            "integrity": "sha512-arSMRWIIFY0hV8pIxZMEfmMI47Wj3R/aWpZDDxWYCPEiOMv6tfOrnpDtgxBYPEQD4V0Y/958+1TdC3iWTFcUPw==",
            "dev": true,
            "engines": {
                "node": ">= 6"
            },
            "funding": {
                "url": "https://github.com/sponsors/fb55"
            }
        },
        "node_modules/cssnano/node_modules/cssnano-preset-default": {
            "version": "5.1.8",
            "resolved": "https://registry.npmjs.org/cssnano-preset-default/-/cssnano-preset-default-5.1.8.tgz",
            "integrity": "sha512-zWMlP0+AMPBVE852SqTrP0DnhTcTA2C1wAF92TKZ3Va+aUVqLIhkqKlnJIXXdqXD7RN+S1ujuWmNpvrJBiM/vg==",
            "dev": true,
            "dependencies": {
                "css-declaration-sorter": "^6.0.3",
                "cssnano-utils": "^2.0.1",
                "postcss-calc": "^8.0.0",
                "postcss-colormin": "^5.2.1",
                "postcss-convert-values": "^5.0.2",
                "postcss-discard-comments": "^5.0.1",
                "postcss-discard-duplicates": "^5.0.1",
                "postcss-discard-empty": "^5.0.1",
                "postcss-discard-overridden": "^5.0.1",
                "postcss-merge-longhand": "^5.0.4",
                "postcss-merge-rules": "^5.0.3",
                "postcss-minify-font-values": "^5.0.1",
                "postcss-minify-gradients": "^5.0.3",
                "postcss-minify-params": "^5.0.2",
                "postcss-minify-selectors": "^5.1.0",
                "postcss-normalize-charset": "^5.0.1",
                "postcss-normalize-display-values": "^5.0.1",
                "postcss-normalize-positions": "^5.0.1",
                "postcss-normalize-repeat-style": "^5.0.1",
                "postcss-normalize-string": "^5.0.1",
                "postcss-normalize-timing-functions": "^5.0.1",
                "postcss-normalize-unicode": "^5.0.1",
                "postcss-normalize-url": "^5.0.3",
                "postcss-normalize-whitespace": "^5.0.1",
                "postcss-ordered-values": "^5.0.2",
                "postcss-reduce-initial": "^5.0.2",
                "postcss-reduce-transforms": "^5.0.1",
                "postcss-svgo": "^5.0.3",
                "postcss-unique-selectors": "^5.0.2"
            },
            "engines": {
                "node": "^10 || ^12 || >=14.0"
            },
            "peerDependencies": {
                "postcss": "^8.2.15"
            }
        },
        "node_modules/cssnano/node_modules/dom-serializer": {
            "version": "1.3.2",
            "resolved": "https://registry.npmjs.org/dom-serializer/-/dom-serializer-1.3.2.tgz",
            "integrity": "sha512-5c54Bk5Dw4qAxNOI1pFEizPSjVsx5+bpJKmL2kPn8JhBUq2q09tTCa3mjijun2NfK78NMouDYNMBkOrPZiS+ig==",
            "dev": true,
            "dependencies": {
                "domelementtype": "^2.0.1",
                "domhandler": "^4.2.0",
                "entities": "^2.0.0"
            },
            "funding": {
                "url": "https://github.com/cheeriojs/dom-serializer?sponsor=1"
            }
        },
        "node_modules/cssnano/node_modules/domelementtype": {
            "version": "2.2.0",
            "resolved": "https://registry.npmjs.org/domelementtype/-/domelementtype-2.2.0.tgz",
            "integrity": "sha512-DtBMo82pv1dFtUmHyr48beiuq792Sxohr+8Hm9zoxklYPfa6n0Z3Byjj2IV7bmr2IyqClnqEQhfgHJJ5QF0R5A==",
            "dev": true,
            "funding": [
                {
                    "type": "github",
                    "url": "https://github.com/sponsors/fb55"
                }
            ]
        },
        "node_modules/cssnano/node_modules/domhandler": {
            "version": "4.3.0",
            "resolved": "https://registry.npmjs.org/domhandler/-/domhandler-4.3.0.tgz",
            "integrity": "sha512-fC0aXNQXqKSFTr2wDNZDhsEYjCiYsDWl3D01kwt25hm1YIPyDGHvvi3rw+PLqHAl/m71MaiF7d5zvBr0p5UB2g==",
            "dev": true,
            "dependencies": {
                "domelementtype": "^2.2.0"
            },
            "engines": {
                "node": ">= 4"
            },
            "funding": {
                "url": "https://github.com/fb55/domhandler?sponsor=1"
            }
        },
        "node_modules/cssnano/node_modules/domutils": {
            "version": "2.8.0",
            "resolved": "https://registry.npmjs.org/domutils/-/domutils-2.8.0.tgz",
            "integrity": "sha512-w96Cjofp72M5IIhpjgobBimYEfoPjx1Vx0BSX9P30WBdZW2WIKU0T1Bd0kz2eNZ9ikjKgHbEyKx8BB6H1L3h3A==",
            "dev": true,
            "dependencies": {
                "dom-serializer": "^1.0.1",
                "domelementtype": "^2.2.0",
                "domhandler": "^4.2.0"
            },
            "funding": {
                "url": "https://github.com/fb55/domutils?sponsor=1"
            }
        },
        "node_modules/cssnano/node_modules/entities": {
            "version": "2.2.0",
            "resolved": "https://registry.npmjs.org/entities/-/entities-2.2.0.tgz",
            "integrity": "sha512-p92if5Nz619I0w+akJrLZH0MX0Pb5DX39XOwQTtXSdQQOaYH03S1uIQp4mhOZtAXrxq4ViO67YTiLBo2638o9A==",
            "dev": true,
            "funding": {
                "url": "https://github.com/fb55/entities?sponsor=1"
            }
        },
        "node_modules/cssnano/node_modules/normalize-url": {
            "version": "6.1.0",
            "resolved": "https://registry.npmjs.org/normalize-url/-/normalize-url-6.1.0.tgz",
            "integrity": "sha512-DlL+XwOy3NxAQ8xuC0okPgK46iuVNAK01YN7RueYBqqFeGsBjV9XmCAzAdgt+667bCl5kPh9EqKKDwnaPG1I7A==",
            "dev": true,
            "engines": {
                "node": ">=10"
            },
            "funding": {
                "url": "https://github.com/sponsors/sindresorhus"
            }
        },
        "node_modules/cssnano/node_modules/nth-check": {
            "version": "2.0.1",
            "resolved": "https://registry.npmjs.org/nth-check/-/nth-check-2.0.1.tgz",
            "integrity": "sha512-it1vE95zF6dTT9lBsYbxvqh0Soy4SPowchj0UBGj/V6cTPnXXtQOPUbhZ6CmGzAD/rW22LQK6E96pcdJXk4A4w==",
            "dev": true,
            "dependencies": {
                "boolbase": "^1.0.0"
            },
            "funding": {
                "url": "https://github.com/fb55/nth-check?sponsor=1"
            }
        },
        "node_modules/cssnano/node_modules/postcss-colormin": {
            "version": "5.2.1",
            "resolved": "https://registry.npmjs.org/postcss-colormin/-/postcss-colormin-5.2.1.tgz",
            "integrity": "sha512-VVwMrEYLcHYePUYV99Ymuoi7WhKrMGy/V9/kTS0DkCoJYmmjdOMneyhzYUxcNgteKDVbrewOkSM7Wje/MFwxzA==",
            "dev": true,
            "dependencies": {
                "browserslist": "^4.16.6",
                "caniuse-api": "^3.0.0",
                "colord": "^2.9.1",
                "postcss-value-parser": "^4.1.0"
            },
            "engines": {
                "node": "^10 || ^12 || >=14.0"
            },
            "peerDependencies": {
                "postcss": "^8.2.15"
            }
        },
        "node_modules/cssnano/node_modules/postcss-convert-values": {
            "version": "5.0.2",
            "resolved": "https://registry.npmjs.org/postcss-convert-values/-/postcss-convert-values-5.0.2.tgz",
            "integrity": "sha512-KQ04E2yadmfa1LqXm7UIDwW1ftxU/QWZmz6NKnHnUvJ3LEYbbcX6i329f/ig+WnEByHegulocXrECaZGLpL8Zg==",
            "dev": true,
            "dependencies": {
                "postcss-value-parser": "^4.1.0"
            },
            "engines": {
                "node": "^10 || ^12 || >=14.0"
            },
            "peerDependencies": {
                "postcss": "^8.2.15"
            }
        },
        "node_modules/cssnano/node_modules/postcss-merge-longhand": {
            "version": "5.0.4",
            "resolved": "https://registry.npmjs.org/postcss-merge-longhand/-/postcss-merge-longhand-5.0.4.tgz",
            "integrity": "sha512-2lZrOVD+d81aoYkZDpWu6+3dTAAGkCKbV5DoRhnIR7KOULVrI/R7bcMjhrH9KTRy6iiHKqmtG+n/MMj1WmqHFw==",
            "dev": true,
            "dependencies": {
                "postcss-value-parser": "^4.1.0",
                "stylehacks": "^5.0.1"
            },
            "engines": {
                "node": "^10 || ^12 || >=14.0"
            },
            "peerDependencies": {
                "postcss": "^8.2.15"
            }
        },
        "node_modules/cssnano/node_modules/postcss-merge-rules": {
            "version": "5.0.3",
            "resolved": "https://registry.npmjs.org/postcss-merge-rules/-/postcss-merge-rules-5.0.3.tgz",
            "integrity": "sha512-cEKTMEbWazVa5NXd8deLdCnXl+6cYG7m2am+1HzqH0EnTdy8fRysatkaXb2dEnR+fdaDxTvuZ5zoBdv6efF6hg==",
            "dev": true,
            "dependencies": {
                "browserslist": "^4.16.6",
                "caniuse-api": "^3.0.0",
                "cssnano-utils": "^2.0.1",
                "postcss-selector-parser": "^6.0.5"
            },
            "engines": {
                "node": "^10 || ^12 || >=14.0"
            },
            "peerDependencies": {
                "postcss": "^8.2.15"
            }
        },
        "node_modules/cssnano/node_modules/postcss-minify-gradients": {
            "version": "5.0.3",
            "resolved": "https://registry.npmjs.org/postcss-minify-gradients/-/postcss-minify-gradients-5.0.3.tgz",
            "integrity": "sha512-Z91Ol22nB6XJW+5oe31+YxRsYooxOdFKcbOqY/V8Fxse1Y3vqlNRpi1cxCqoACZTQEhl+xvt4hsbWiV5R+XI9Q==",
            "dev": true,
            "dependencies": {
                "colord": "^2.9.1",
                "cssnano-utils": "^2.0.1",
                "postcss-value-parser": "^4.1.0"
            },
            "engines": {
                "node": "^10 || ^12 || >=14.0"
            },
            "peerDependencies": {
                "postcss": "^8.2.15"
            }
        },
        "node_modules/cssnano/node_modules/postcss-minify-params": {
            "version": "5.0.2",
            "resolved": "https://registry.npmjs.org/postcss-minify-params/-/postcss-minify-params-5.0.2.tgz",
            "integrity": "sha512-qJAPuBzxO1yhLad7h2Dzk/F7n1vPyfHfCCh5grjGfjhi1ttCnq4ZXGIW77GSrEbh9Hus9Lc/e/+tB4vh3/GpDg==",
            "dev": true,
            "dependencies": {
                "alphanum-sort": "^1.0.2",
                "browserslist": "^4.16.6",
                "cssnano-utils": "^2.0.1",
                "postcss-value-parser": "^4.1.0"
            },
            "engines": {
                "node": "^10 || ^12 || >=14.0"
            },
            "peerDependencies": {
                "postcss": "^8.2.15"
            }
        },
        "node_modules/cssnano/node_modules/postcss-normalize-url": {
            "version": "5.0.3",
            "resolved": "https://registry.npmjs.org/postcss-normalize-url/-/postcss-normalize-url-5.0.3.tgz",
            "integrity": "sha512-qWiUMbvkRx3kc1Dp5opzUwc7MBWZcSDK2yofCmdvFBCpx+zFPkxBC1FASQ59Pt+flYfj/nTZSkmF56+XG5elSg==",
            "dev": true,
            "dependencies": {
                "is-absolute-url": "^3.0.3",
                "normalize-url": "^6.0.1",
                "postcss-value-parser": "^4.1.0"
            },
            "engines": {
                "node": "^10 || ^12 || >=14.0"
            },
            "peerDependencies": {
                "postcss": "^8.2.15"
            }
        },
        "node_modules/cssnano/node_modules/postcss-ordered-values": {
            "version": "5.0.2",
            "resolved": "https://registry.npmjs.org/postcss-ordered-values/-/postcss-ordered-values-5.0.2.tgz",
            "integrity": "sha512-8AFYDSOYWebJYLyJi3fyjl6CqMEG/UVworjiyK1r573I56kb3e879sCJLGvR3merj+fAdPpVplXKQZv+ey6CgQ==",
            "dev": true,
            "dependencies": {
                "cssnano-utils": "^2.0.1",
                "postcss-value-parser": "^4.1.0"
            },
            "engines": {
                "node": "^10 || ^12 || >=14.0"
            },
            "peerDependencies": {
                "postcss": "^8.2.15"
            }
        },
        "node_modules/cssnano/node_modules/postcss-reduce-initial": {
            "version": "5.0.2",
            "resolved": "https://registry.npmjs.org/postcss-reduce-initial/-/postcss-reduce-initial-5.0.2.tgz",
            "integrity": "sha512-v/kbAAQ+S1V5v9TJvbGkV98V2ERPdU6XvMcKMjqAlYiJ2NtsHGlKYLPjWWcXlaTKNxooId7BGxeraK8qXvzKtw==",
            "dev": true,
            "dependencies": {
                "browserslist": "^4.16.6",
                "caniuse-api": "^3.0.0"
            },
            "engines": {
                "node": "^10 || ^12 || >=14.0"
            },
            "peerDependencies": {
                "postcss": "^8.2.15"
            }
        },
        "node_modules/cssnano/node_modules/postcss-selector-parser": {
            "version": "6.0.7",
            "resolved": "https://registry.npmjs.org/postcss-selector-parser/-/postcss-selector-parser-6.0.7.tgz",
            "integrity": "sha512-U+b/Deoi4I/UmE6KOVPpnhS7I7AYdKbhGcat+qTQ27gycvaACvNEw11ba6RrkwVmDVRW7sigWgLj4/KbbJjeDA==",
            "dev": true,
            "dependencies": {
                "cssesc": "^3.0.0",
                "util-deprecate": "^1.0.2"
            },
            "engines": {
                "node": ">=4"
            }
        },
        "node_modules/cssnano/node_modules/postcss-svgo": {
            "version": "5.0.3",
            "resolved": "https://registry.npmjs.org/postcss-svgo/-/postcss-svgo-5.0.3.tgz",
            "integrity": "sha512-41XZUA1wNDAZrQ3XgWREL/M2zSw8LJPvb5ZWivljBsUQAGoEKMYm6okHsTjJxKYI4M75RQEH4KYlEM52VwdXVA==",
            "dev": true,
            "dependencies": {
                "postcss-value-parser": "^4.1.0",
                "svgo": "^2.7.0"
            },
            "engines": {
                "node": "^10 || ^12 || >=14.0"
            },
            "peerDependencies": {
                "postcss": "^8.2.15"
            }
        },
        "node_modules/cssnano/node_modules/postcss-unique-selectors": {
            "version": "5.0.2",
            "resolved": "https://registry.npmjs.org/postcss-unique-selectors/-/postcss-unique-selectors-5.0.2.tgz",
            "integrity": "sha512-w3zBVlrtZm7loQWRPVC0yjUwwpty7OM6DnEHkxcSQXO1bMS3RJ+JUS5LFMSDZHJcvGsRwhZinCWVqn8Kej4EDA==",
            "dev": true,
            "dependencies": {
                "alphanum-sort": "^1.0.2",
                "postcss-selector-parser": "^6.0.5"
            },
            "engines": {
                "node": "^10 || ^12 || >=14.0"
            },
            "peerDependencies": {
                "postcss": "^8.2.15"
            }
        },
        "node_modules/cssnano/node_modules/svgo": {
            "version": "2.8.0",
            "resolved": "https://registry.npmjs.org/svgo/-/svgo-2.8.0.tgz",
            "integrity": "sha512-+N/Q9kV1+F+UeWYoSiULYo4xYSDQlTgb+ayMobAXPwMnLvop7oxKMo9OzIrX5x3eS4L4f2UHhc9axXwY8DpChg==",
            "dev": true,
            "dependencies": {
                "@trysound/sax": "0.2.0",
                "commander": "^7.2.0",
                "css-select": "^4.1.3",
                "css-tree": "^1.1.3",
                "csso": "^4.2.0",
                "picocolors": "^1.0.0",
                "stable": "^0.1.8"
            },
            "bin": {
                "svgo": "bin/svgo"
            },
            "engines": {
                "node": ">=10.13.0"
            }
        },
        "node_modules/csso": {
            "version": "4.2.0",
            "resolved": "https://registry.npmjs.org/csso/-/csso-4.2.0.tgz",
            "integrity": "sha512-wvlcdIbf6pwKEk7vHj8/Bkc0B4ylXZruLvOgs9doS5eOsOpuodOV2zJChSpkp+pRpYQLQMeF04nr3Z68Sta9jA==",
            "dev": true,
            "dependencies": {
                "css-tree": "^1.1.2"
            },
            "engines": {
                "node": ">=8.0.0"
            }
        },
        "node_modules/cyclist": {
            "version": "1.0.1",
            "resolved": "https://registry.npmjs.org/cyclist/-/cyclist-1.0.1.tgz",
            "integrity": "sha1-WW6WmP0MgOEgOMK4LW6xs1tiJNk="
        },
        "node_modules/debug": {
            "version": "2.6.9",
            "resolved": "https://registry.npmjs.org/debug/-/debug-2.6.9.tgz",
            "integrity": "sha512-bC7ElrdJaJnPbAP+1EotYvqZsb3ecl5wi6Bfi6BJTUcNowp6cvspg0jXznRTKDjm/E7AdgFBVeAPVMNcKGsHMA==",
            "dependencies": {
                "ms": "2.0.0"
            }
        },
        "node_modules/decamelize": {
            "version": "1.2.0",
            "resolved": "https://registry.npmjs.org/decamelize/-/decamelize-1.2.0.tgz",
            "integrity": "sha1-9lNNFRSCabIDUue+4m9QH5oZEpA=",
            "dev": true,
            "engines": {
                "node": ">=0.10.0"
            }
        },
        "node_modules/decode-uri-component": {
            "version": "0.2.0",
            "resolved": "https://registry.npmjs.org/decode-uri-component/-/decode-uri-component-0.2.0.tgz",
            "integrity": "sha1-6zkTMzRYd1y4TNGh+uBiEGu4dUU=",
            "engines": {
                "node": ">=0.10"
            }
        },
        "node_modules/decompress-response": {
            "version": "3.3.0",
            "resolved": "https://registry.npmjs.org/decompress-response/-/decompress-response-3.3.0.tgz",
            "integrity": "sha1-gKTdMjdIOEv6JICDYirt7Jgq3/M=",
            "dependencies": {
                "mimic-response": "^1.0.0"
            },
            "engines": {
                "node": ">=4"
            }
        },
        "node_modules/deep-equal": {
            "version": "1.1.1",
            "resolved": "https://registry.npmjs.org/deep-equal/-/deep-equal-1.1.1.tgz",
            "integrity": "sha512-yd9c5AdiqVcR+JjcwUQb9DkhJc8ngNr0MahEBGvDiJw8puWab2yZlh+nkasOnZP+EGTAP6rRp2JzJhJZzvNF8g==",
            "dev": true,
            "dependencies": {
                "is-arguments": "^1.0.4",
                "is-date-object": "^1.0.1",
                "is-regex": "^1.0.4",
                "object-is": "^1.0.1",
                "object-keys": "^1.1.1",
                "regexp.prototype.flags": "^1.2.0"
            },
            "funding": {
                "url": "https://github.com/sponsors/ljharb"
            }
        },
        "node_modules/default-gateway": {
            "version": "4.2.0",
            "resolved": "https://registry.npmjs.org/default-gateway/-/default-gateway-4.2.0.tgz",
            "integrity": "sha512-h6sMrVB1VMWVrW13mSc6ia/DwYYw5MN6+exNu1OaJeFac5aSAvwM7lZ0NVfTABuSkQelr4h5oebg3KB1XPdjgA==",
            "dev": true,
            "dependencies": {
                "execa": "^1.0.0",
                "ip-regex": "^2.1.0"
            },
            "engines": {
                "node": ">=6"
            }
        },
        "node_modules/defer-to-connect": {
            "version": "1.1.3",
            "resolved": "https://registry.npmjs.org/defer-to-connect/-/defer-to-connect-1.1.3.tgz",
            "integrity": "sha512-0ISdNousHvZT2EiFlZeZAHBUvSxmKswVCEf8hW7KWgG4a8MVEu/3Vb6uWYozkjylyCxe0JBIiRB1jV45S70WVQ=="
        },
        "node_modules/define-properties": {
            "version": "1.1.3",
            "resolved": "https://registry.npmjs.org/define-properties/-/define-properties-1.1.3.tgz",
            "integrity": "sha512-3MqfYKj2lLzdMSf8ZIZE/V+Zuy+BgD6f164e8K2w7dgnpKArBDerGYpM46IYYcjnkdPNMjPk9A6VFB8+3SKlXQ==",
            "devOptional": true,
            "dependencies": {
                "object-keys": "^1.0.12"
            },
            "engines": {
                "node": ">= 0.4"
            }
        },
        "node_modules/define-property": {
            "version": "2.0.2",
            "resolved": "https://registry.npmjs.org/define-property/-/define-property-2.0.2.tgz",
            "integrity": "sha512-jwK2UV4cnPpbcG7+VRARKTZPUWowwXA8bzH5NP6ud0oeAxyYPuGZUAC7hMugpCdz4BeSZl2Dl9k66CHJ/46ZYQ==",
            "dependencies": {
                "is-descriptor": "^1.0.2",
                "isobject": "^3.0.1"
            },
            "engines": {
                "node": ">=0.10.0"
            }
        },
        "node_modules/define-property/node_modules/is-accessor-descriptor": {
            "version": "1.0.0",
            "resolved": "https://registry.npmjs.org/is-accessor-descriptor/-/is-accessor-descriptor-1.0.0.tgz",
            "integrity": "sha512-m5hnHTkcVsPfqx3AKlyttIPb7J+XykHvJP2B9bZDjlhLIoEq4XoK64Vg7boZlVWYK6LUY94dYPEE7Lh0ZkZKcQ==",
            "dependencies": {
                "kind-of": "^6.0.0"
            },
            "engines": {
                "node": ">=0.10.0"
            }
        },
        "node_modules/define-property/node_modules/is-data-descriptor": {
            "version": "1.0.0",
            "resolved": "https://registry.npmjs.org/is-data-descriptor/-/is-data-descriptor-1.0.0.tgz",
            "integrity": "sha512-jbRXy1FmtAoCjQkVmIVYwuuqDFUbaOeDjmed1tOGPrsMhtJA4rD9tkgA0F1qJ3gRFRXcHYVkdeaP50Q5rE/jLQ==",
            "dependencies": {
                "kind-of": "^6.0.0"
            },
            "engines": {
                "node": ">=0.10.0"
            }
        },
        "node_modules/define-property/node_modules/is-descriptor": {
            "version": "1.0.2",
            "resolved": "https://registry.npmjs.org/is-descriptor/-/is-descriptor-1.0.2.tgz",
            "integrity": "sha512-2eis5WqQGV7peooDyLmNEPUrps9+SXX5c9pL3xEB+4e9HnGuDa7mB7kHxHw4CbqS9k1T2hOH3miL8n8WtiYVtg==",
            "dependencies": {
                "is-accessor-descriptor": "^1.0.0",
                "is-data-descriptor": "^1.0.0",
                "kind-of": "^6.0.2"
            },
            "engines": {
                "node": ">=0.10.0"
            }
        },
        "node_modules/define-property/node_modules/kind-of": {
            "version": "6.0.3",
            "resolved": "https://registry.npmjs.org/kind-of/-/kind-of-6.0.3.tgz",
            "integrity": "sha512-dcS1ul+9tmeD95T+x28/ehLgd9mENa3LsvDTtzm3vyBEO7RPptvAD+t44WVXaUjTBRcrpFeFlC8WCruUR456hw==",
            "engines": {
                "node": ">=0.10.0"
            }
        },
        "node_modules/del": {
            "version": "4.1.1",
            "resolved": "https://registry.npmjs.org/del/-/del-4.1.1.tgz",
            "integrity": "sha512-QwGuEUouP2kVwQenAsOof5Fv8K9t3D8Ca8NxcXKrIpEHjTXK5J2nXLdP+ALI1cgv8wj7KuwBhTwBkOZSJKM5XQ==",
            "dev": true,
            "dependencies": {
                "@types/glob": "^7.1.1",
                "globby": "^6.1.0",
                "is-path-cwd": "^2.0.0",
                "is-path-in-cwd": "^2.0.0",
                "p-map": "^2.0.0",
                "pify": "^4.0.1",
                "rimraf": "^2.6.3"
            },
            "engines": {
                "node": ">=6"
            }
        },
        "node_modules/depd": {
            "version": "1.1.2",
            "resolved": "https://registry.npmjs.org/depd/-/depd-1.1.2.tgz",
            "integrity": "sha1-m81S4UwJd2PnSbJ0xDRu0uVgtak=",
            "engines": {
                "node": ">= 0.6"
            }
        },
        "node_modules/des.js": {
            "version": "1.0.1",
            "resolved": "https://registry.npmjs.org/des.js/-/des.js-1.0.1.tgz",
            "integrity": "sha512-Q0I4pfFrv2VPd34/vfLrFOoRmlYj3OV50i7fskps1jZWK1kApMWWT9G6RRUeYedLcBDIhnSDaUvJMb3AhUlaEA==",
            "dependencies": {
                "inherits": "^2.0.1",
                "minimalistic-assert": "^1.0.0"
            }
        },
        "node_modules/destroy": {
            "version": "1.0.4",
            "resolved": "https://registry.npmjs.org/destroy/-/destroy-1.0.4.tgz",
            "integrity": "sha1-l4hXRCxEdJ5CBmE+N5RiBYJqvYA="
        },
        "node_modules/detect-file": {
            "version": "1.0.0",
            "resolved": "https://registry.npmjs.org/detect-file/-/detect-file-1.0.0.tgz",
            "integrity": "sha1-8NZtA2cqglyxtzvbP+YjEMjlUrc=",
            "dev": true,
            "engines": {
                "node": ">=0.10.0"
            }
        },
        "node_modules/detect-node": {
            "version": "2.0.4",
            "resolved": "https://registry.npmjs.org/detect-node/-/detect-node-2.0.4.tgz",
            "integrity": "sha512-ZIzRpLJrOj7jjP2miAtgqIfmzbxa4ZOr5jJc601zklsfEx9oTzmmj2nVpIPRpNlRTIh8lc1kyViIY7BWSGNmKw==",
            "devOptional": true
        },
        "node_modules/diffie-hellman": {
            "version": "5.0.3",
            "resolved": "https://registry.npmjs.org/diffie-hellman/-/diffie-hellman-5.0.3.tgz",
            "integrity": "sha512-kqag/Nl+f3GwyK25fhUMYj81BUOrZ9IuJsjIcDE5icNM9FJHAVm3VcUDxdLPoQtTuUylWm6ZIknYJwwaPxsUzg==",
            "dependencies": {
                "bn.js": "^4.1.0",
                "miller-rabin": "^4.0.0",
                "randombytes": "^2.0.0"
            }
        },
        "node_modules/diffie-hellman/node_modules/bn.js": {
            "version": "4.12.0",
            "resolved": "https://registry.npmjs.org/bn.js/-/bn.js-4.12.0.tgz",
            "integrity": "sha512-c98Bf3tPniI+scsdk237ku1Dc3ujXQTSgyiPUDEOe7tRkhrqridvh8klBv0HCEso1OLOYcHuCv/cS6DNxKH+ZA=="
        },
        "node_modules/dir-glob": {
            "version": "2.2.2",
            "resolved": "https://registry.npmjs.org/dir-glob/-/dir-glob-2.2.2.tgz",
            "integrity": "sha512-f9LBi5QWzIW3I6e//uxZoLBlUt9kcp66qo0sSCxL6YZKc75R1c4MFCoe/LaZiBGmgujvQdxc5Bn3QhfyvK5Hsw==",
            "dev": true,
            "dependencies": {
                "path-type": "^3.0.0"
            },
            "engines": {
                "node": ">=4"
            }
        },
        "node_modules/dns-equal": {
            "version": "1.0.0",
            "resolved": "https://registry.npmjs.org/dns-equal/-/dns-equal-1.0.0.tgz",
            "integrity": "sha1-s55/HabrCnW6nBcySzR1PEfgZU0=",
            "dev": true
        },
        "node_modules/dns-packet": {
            "version": "1.3.4",
            "resolved": "https://registry.npmjs.org/dns-packet/-/dns-packet-1.3.4.tgz",
            "integrity": "sha512-BQ6F4vycLXBvdrJZ6S3gZewt6rcrks9KBgM9vrhW+knGRqc8uEdT7fuCwloc7nny5xNoMJ17HGH0R/6fpo8ECA==",
            "dev": true,
            "dependencies": {
                "ip": "^1.1.0",
                "safe-buffer": "^5.0.1"
            }
        },
        "node_modules/dns-txt": {
            "version": "2.0.2",
            "resolved": "https://registry.npmjs.org/dns-txt/-/dns-txt-2.0.2.tgz",
            "integrity": "sha1-uR2Ab10nGI5Ks+fRB9iBocxGQrY=",
            "dev": true,
            "dependencies": {
                "buffer-indexof": "^1.0.0"
            }
        },
        "node_modules/dom-converter": {
            "version": "0.2.0",
            "resolved": "https://registry.npmjs.org/dom-converter/-/dom-converter-0.2.0.tgz",
            "integrity": "sha512-gd3ypIPfOMr9h5jIKq8E3sHOTCjeirnl0WK5ZdS1AW0Odt0b1PaWaHdJ4Qk4klv+YB9aJBS7mESXjFoDQPu6DA==",
            "dev": true,
            "dependencies": {
                "utila": "~0.4"
            }
        },
        "node_modules/domain-browser": {
            "version": "1.2.0",
            "resolved": "https://registry.npmjs.org/domain-browser/-/domain-browser-1.2.0.tgz",
            "integrity": "sha512-jnjyiM6eRyZl2H+W8Q/zLMA481hzi0eszAaBUzIVnmYVDBbnLxVNnfu1HgEBvCbL+71FrxMl3E6lpKH7Ge3OXA==",
            "engines": {
                "node": ">=0.4",
                "npm": ">=1.2"
            }
        },
        "node_modules/dot-case": {
            "version": "3.0.4",
            "resolved": "https://registry.npmjs.org/dot-case/-/dot-case-3.0.4.tgz",
            "integrity": "sha512-Kv5nKlh6yRrdrGvxeJ2e5y2eRUpkUosIW4A2AS38zwSz27zu7ufDwQPi5Jhs3XAlGNetl3bmnGhQsMtkKJnj3w==",
            "dependencies": {
                "no-case": "^3.0.4",
                "tslib": "^2.0.3"
            }
        },
        "node_modules/dot-case/node_modules/lower-case": {
            "version": "2.0.2",
            "resolved": "https://registry.npmjs.org/lower-case/-/lower-case-2.0.2.tgz",
            "integrity": "sha512-7fm3l3NAF9WfN6W3JOmf5drwpVqX78JtoGJ3A6W0a6ZnldM41w2fV5D490psKFTpMds8TJse/eHLFFsNHHjHgg==",
            "dependencies": {
                "tslib": "^2.0.3"
            }
        },
        "node_modules/dot-case/node_modules/no-case": {
            "version": "3.0.4",
            "resolved": "https://registry.npmjs.org/no-case/-/no-case-3.0.4.tgz",
            "integrity": "sha512-fgAN3jGAh+RoxUGZHTSOLJIqUc2wmoBwGR4tbpNAKmmovFoWq0OdRkb0VkldReO2a2iBT/OEulG9XSUc10r3zg==",
            "dependencies": {
                "lower-case": "^2.0.2",
                "tslib": "^2.0.3"
            }
        },
        "node_modules/dot-case/node_modules/tslib": {
            "version": "2.1.0",
            "resolved": "https://registry.npmjs.org/tslib/-/tslib-2.1.0.tgz",
            "integrity": "sha512-hcVC3wYEziELGGmEEXue7D75zbwIIVUMWAVbHItGPx0ziyXxrOMQx4rQEVEV45Ut/1IotuEvwqPopzIOkDMf0A=="
        },
        "node_modules/duplexer": {
            "version": "0.1.2",
            "resolved": "https://registry.npmjs.org/duplexer/-/duplexer-0.1.2.tgz",
            "integrity": "sha512-jtD6YG370ZCIi/9GTaJKQxWTZD045+4R4hTk/x1UyoqadyJ9x9CgSi1RlVDQF8U2sxLLSnFkCaMihqljHIWgMg==",
            "dev": true
        },
        "node_modules/duplexer3": {
            "version": "0.1.4",
            "resolved": "https://registry.npmjs.org/duplexer3/-/duplexer3-0.1.4.tgz",
            "integrity": "sha1-7gHdHKwO08vH/b6jfcCo8c4ALOI="
        },
        "node_modules/duplexify": {
            "version": "3.7.1",
            "resolved": "https://registry.npmjs.org/duplexify/-/duplexify-3.7.1.tgz",
            "integrity": "sha512-07z8uv2wMyS51kKhD1KsdXJg5WQ6t93RneqRxUHnskXVtlYYkLqM0gqStQZ3pj073g687jPCHrqNfCzawLYh5g==",
            "dependencies": {
                "end-of-stream": "^1.0.0",
                "inherits": "^2.0.1",
                "readable-stream": "^2.0.0",
                "stream-shift": "^1.0.0"
            }
        },
        "node_modules/duplicate-package-checker-webpack-plugin": {
            "version": "3.0.0",
            "resolved": "https://registry.npmjs.org/duplicate-package-checker-webpack-plugin/-/duplicate-package-checker-webpack-plugin-3.0.0.tgz",
            "integrity": "sha512-aO50/qPC7X2ChjRFniRiscxBLT/K01bALqfcDaf8Ih5OqQ1N4iT/Abx9Ofu3/ms446vHTm46FACIuJUmgUQcDQ==",
            "dev": true,
            "dependencies": {
                "chalk": "^2.3.0",
                "find-root": "^1.0.0",
                "lodash": "^4.17.4",
                "semver": "^5.4.1"
            }
        },
        "node_modules/ee-first": {
            "version": "1.1.1",
            "resolved": "https://registry.npmjs.org/ee-first/-/ee-first-1.1.1.tgz",
            "integrity": "sha1-WQxhFWsK4vTwJVcyoViyZrxWsh0="
        },
        "node_modules/ejs": {
            "version": "2.7.4",
            "resolved": "https://registry.npmjs.org/ejs/-/ejs-2.7.4.tgz",
            "integrity": "sha512-7vmuyh5+kuUyJKePhQfRQBhXV5Ce+RnaeeQArKu1EAMpL3WbgMt5WG6uQZpEVvYSSsxMXRKOewtDk9RaTKXRlA==",
            "dev": true,
            "hasInstallScript": true,
            "engines": {
                "node": ">=0.10.0"
            }
        },
        "node_modules/electron": {
            "version": "7.3.3",
            "resolved": "https://registry.npmjs.org/electron/-/electron-7.3.3.tgz",
            "integrity": "sha512-PrJEsuRiaAhTDHtbH3EM+RIne+nZ6ifGChUadmtmPqHUQ+rIhf4jSi2ZN768IgBDw4SidMJiCrvQRiuDha9+Ew==",
            "hasInstallScript": true,
            "dependencies": {
                "@electron/get": "^1.0.1",
                "@types/node": "^12.0.12",
                "extract-zip": "^1.0.3"
            },
            "bin": {
                "electron": "cli.js"
            },
            "engines": {
                "node": ">= 8.6"
            }
        },
        "node_modules/electron-to-chromium": {
            "version": "1.3.739",
            "resolved": "https://registry.npmjs.org/electron-to-chromium/-/electron-to-chromium-1.3.739.tgz",
            "integrity": "sha512-+LPJVRsN7hGZ9EIUUiWCpO7l4E3qBYHNadazlucBfsXBbccDFNKUBAgzE68FnkWGJPwD/AfKhSzL+G+Iqb8A4A==",
            "dev": true
        },
        "node_modules/elliptic": {
            "version": "6.5.4",
            "resolved": "https://registry.npmjs.org/elliptic/-/elliptic-6.5.4.tgz",
            "integrity": "sha512-iLhC6ULemrljPZb+QutR5TQGB+pdW6KGD5RSegS+8sorOZT+rdQFbsQFJgvN3eRqNALqJer4oQ16YvJHlU8hzQ==",
            "dependencies": {
                "bn.js": "^4.11.9",
                "brorand": "^1.1.0",
                "hash.js": "^1.0.0",
                "hmac-drbg": "^1.0.1",
                "inherits": "^2.0.4",
                "minimalistic-assert": "^1.0.1",
                "minimalistic-crypto-utils": "^1.0.1"
            }
        },
        "node_modules/elliptic/node_modules/bn.js": {
            "version": "4.12.0",
            "resolved": "https://registry.npmjs.org/bn.js/-/bn.js-4.12.0.tgz",
            "integrity": "sha512-c98Bf3tPniI+scsdk237ku1Dc3ujXQTSgyiPUDEOe7tRkhrqridvh8klBv0HCEso1OLOYcHuCv/cS6DNxKH+ZA=="
        },
        "node_modules/emoji-regex": {
            "version": "7.0.3",
            "resolved": "https://registry.npmjs.org/emoji-regex/-/emoji-regex-7.0.3.tgz",
            "integrity": "sha512-CwBLREIQ7LvYFB0WyRvwhq5N5qPhc6PMjD6bYggFlI5YyDgl+0vxq5VHbMOFqLg7hfWzmu8T5Z1QofhmTIhItA==",
            "dev": true
        },
        "node_modules/emojis-list": {
            "version": "2.1.0",
            "resolved": "https://registry.npmjs.org/emojis-list/-/emojis-list-2.1.0.tgz",
            "integrity": "sha1-TapNnbAPmBmIDHn6RXrlsJof04k=",
            "engines": {
                "node": ">= 0.10"
            }
        },
        "node_modules/encodeurl": {
            "version": "1.0.2",
            "resolved": "https://registry.npmjs.org/encodeurl/-/encodeurl-1.0.2.tgz",
            "integrity": "sha1-rT/0yG7C0CkyL1oCw6mmBslbP1k=",
            "engines": {
                "node": ">= 0.8"
            }
        },
        "node_modules/end-of-stream": {
            "version": "1.4.4",
            "resolved": "https://registry.npmjs.org/end-of-stream/-/end-of-stream-1.4.4.tgz",
            "integrity": "sha512-+uw1inIHVPQoaVuHzRyXd21icM+cnt4CzD5rW+NC1wjOUSTOs+Te7FOv7AhN7vS9x/oIyhLP5PR1H+phQAHu5Q==",
            "dependencies": {
                "once": "^1.4.0"
            }
        },
        "node_modules/engine.io": {
            "version": "3.6.0",
            "resolved": "https://registry.npmjs.org/engine.io/-/engine.io-3.6.0.tgz",
            "integrity": "sha512-Kc8fo5bbg8F4a2f3HPHTEpGyq/IRIQpyeHu3H1ThR14XDD7VrLcsGBo16HUpahgp8YkHJDaU5gNxJZbuGcuueg==",
            "dependencies": {
                "accepts": "~1.3.4",
                "base64id": "2.0.0",
                "cookie": "~0.4.1",
                "debug": "~4.1.0",
                "engine.io-parser": "~2.2.0",
                "ws": "~7.4.2"
            },
            "engines": {
                "node": ">=8.0.0"
            }
        },
        "node_modules/engine.io-client": {
            "version": "3.5.2",
            "resolved": "https://registry.npmjs.org/engine.io-client/-/engine.io-client-3.5.2.tgz",
            "integrity": "sha512-QEqIp+gJ/kMHeUun7f5Vv3bteRHppHH/FMBQX/esFj/fuYfjyUKWGMo3VCvIP/V8bE9KcjHmRZrhIz2Z9oNsDA==",
            "dependencies": {
                "component-emitter": "~1.3.0",
                "component-inherit": "0.0.3",
                "debug": "~3.1.0",
                "engine.io-parser": "~2.2.0",
                "has-cors": "1.1.0",
                "indexof": "0.0.1",
                "parseqs": "0.0.6",
                "parseuri": "0.0.6",
                "ws": "~7.4.2",
                "xmlhttprequest-ssl": "~1.6.2",
                "yeast": "0.1.2"
            }
        },
        "node_modules/engine.io-client/node_modules/debug": {
            "version": "3.1.0",
            "resolved": "https://registry.npmjs.org/debug/-/debug-3.1.0.tgz",
            "integrity": "sha512-OX8XqP7/1a9cqkxYw2yXss15f26NKWBpDXQd0/uK/KPqdQhxbPa994hnzjcE2VqQpDslf55723cKPUOGSmMY3g==",
            "dependencies": {
                "ms": "2.0.0"
            }
        },
        "node_modules/engine.io-client/node_modules/ws": {
            "version": "7.4.6",
            "resolved": "https://registry.npmjs.org/ws/-/ws-7.4.6.tgz",
            "integrity": "sha512-YmhHDO4MzaDLB+M9ym/mDA5z0naX8j7SIlT8f8z+I0VtzsRbekxEutHSme7NPS2qE8StCYQNUnfWdXta/Yu85A==",
            "engines": {
                "node": ">=8.3.0"
            },
            "peerDependencies": {
                "bufferutil": "^4.0.1",
                "utf-8-validate": "^5.0.2"
            },
            "peerDependenciesMeta": {
                "bufferutil": {
                    "optional": true
                },
                "utf-8-validate": {
                    "optional": true
                }
            }
        },
        "node_modules/engine.io-client/node_modules/xmlhttprequest-ssl": {
            "version": "1.6.3",
            "resolved": "https://registry.npmjs.org/xmlhttprequest-ssl/-/xmlhttprequest-ssl-1.6.3.tgz",
            "integrity": "sha512-3XfeQE/wNkvrIktn2Kf0869fC0BN6UpydVasGIeSm2B1Llihf7/0UfZM+eCkOw3P7bP4+qPgqhm7ZoxuJtFU0Q==",
            "engines": {
                "node": ">=0.4.0"
            }
        },
        "node_modules/engine.io-parser": {
            "version": "2.2.1",
            "resolved": "https://registry.npmjs.org/engine.io-parser/-/engine.io-parser-2.2.1.tgz",
            "integrity": "sha512-x+dN/fBH8Ro8TFwJ+rkB2AmuVw9Yu2mockR/p3W8f8YtExwFgDvBDi0GWyb4ZLkpahtDGZgtr3zLovanJghPqg==",
            "dependencies": {
                "after": "0.8.2",
                "arraybuffer.slice": "~0.0.7",
                "base64-arraybuffer": "0.1.4",
                "blob": "0.0.5",
                "has-binary2": "~1.0.2"
            }
        },
        "node_modules/engine.io/node_modules/cookie": {
            "version": "0.4.2",
            "resolved": "https://registry.npmjs.org/cookie/-/cookie-0.4.2.tgz",
            "integrity": "sha512-aSWTXFzaKWkvHO1Ny/s+ePFpvKsPnjc551iI41v3ny/ow6tBG5Vd+FuqGNhh1LxOmVzOlGUriIlOaokOvhaStA==",
            "engines": {
                "node": ">= 0.6"
            }
        },
        "node_modules/engine.io/node_modules/debug": {
            "version": "4.1.1",
            "resolved": "https://registry.npmjs.org/debug/-/debug-4.1.1.tgz",
            "integrity": "sha512-pYAIzeRo8J6KPEaJ0VWOh5Pzkbw/RetuzehGM7QRRX5he4fPHx2rdKMB256ehJCkX+XRQm16eZLqLNS8RSZXZw==",
            "deprecated": "Debug versions >=3.2.0 <3.2.7 || >=4 <4.3.1 have a low-severity ReDos regression when used in a Node.js environment. It is recommended you upgrade to 3.2.7 or 4.3.1. (https://github.com/visionmedia/debug/issues/797)",
            "dependencies": {
                "ms": "^2.1.1"
            }
        },
        "node_modules/engine.io/node_modules/ms": {
            "version": "2.1.3",
            "resolved": "https://registry.npmjs.org/ms/-/ms-2.1.3.tgz",
            "integrity": "sha512-6FlzubTLZG3J2a/NVCAleEhjzq5oxgHyaCU9yYXvcLsvoVaHJq/s5xXI6/XXP6tz7R9xAOtHnSO/tXtF3WRTlA=="
        },
        "node_modules/engine.io/node_modules/ws": {
            "version": "7.4.6",
            "resolved": "https://registry.npmjs.org/ws/-/ws-7.4.6.tgz",
            "integrity": "sha512-YmhHDO4MzaDLB+M9ym/mDA5z0naX8j7SIlT8f8z+I0VtzsRbekxEutHSme7NPS2qE8StCYQNUnfWdXta/Yu85A==",
            "engines": {
                "node": ">=8.3.0"
            },
            "peerDependencies": {
                "bufferutil": "^4.0.1",
                "utf-8-validate": "^5.0.2"
            },
            "peerDependenciesMeta": {
                "bufferutil": {
                    "optional": true
                },
                "utf-8-validate": {
                    "optional": true
                }
            }
        },
        "node_modules/enhanced-resolve": {
            "version": "4.1.1",
            "resolved": "https://registry.npmjs.org/enhanced-resolve/-/enhanced-resolve-4.1.1.tgz",
            "integrity": "sha512-98p2zE+rL7/g/DzMHMTF4zZlCgeVdJ7yr6xzEpJRYwFYrGi9ANdn5DnJURg6RpBkyk60XYDnWIv51VfIhfNGuA==",
            "dev": true,
            "dependencies": {
                "graceful-fs": "^4.1.2",
                "memory-fs": "^0.5.0",
                "tapable": "^1.0.0"
            },
            "engines": {
                "node": ">=6.9.0"
            }
        },
        "node_modules/env-paths": {
            "version": "2.2.0",
            "resolved": "https://registry.npmjs.org/env-paths/-/env-paths-2.2.0.tgz",
            "integrity": "sha512-6u0VYSCo/OW6IoD5WCLLy9JUGARbamfSavcNXry/eu8aHVFei6CD3Sw+VGX5alea1i9pgPHW0mbu6Xj0uBh7gA==",
            "engines": {
                "node": ">=6"
            }
        },
        "node_modules/errno": {
            "version": "0.1.7",
            "resolved": "https://registry.npmjs.org/errno/-/errno-0.1.7.tgz",
            "integrity": "sha512-MfrRBDWzIWifgq6tJj60gkAwtLNb6sQPlcFrSOflcP1aFmmruKQ2wRnze/8V6kgyz7H3FF8Npzv78mZ7XLLflg==",
            "dependencies": {
                "prr": "~1.0.1"
            },
            "bin": {
                "errno": "cli.js"
            }
        },
        "node_modules/error-stack-parser": {
            "version": "2.0.6",
            "resolved": "https://registry.npmjs.org/error-stack-parser/-/error-stack-parser-2.0.6.tgz",
            "integrity": "sha512-d51brTeqC+BHlwF0BhPtcYgF5nlzf9ZZ0ZIUQNZpc9ZB9qw5IJ2diTrBY9jlCJkTLITYPjmiX6OWCwH+fuyNgQ==",
            "dev": true,
            "dependencies": {
                "stackframe": "^1.1.1"
            }
        },
        "node_modules/es-abstract": {
            "version": "1.13.0",
            "resolved": "https://registry.npmjs.org/es-abstract/-/es-abstract-1.13.0.tgz",
            "integrity": "sha512-vDZfg/ykNxQVwup/8E1BZhVzFfBxs9NqMzGcvIJrqg5k2/5Za2bWo40dK2J1pgLngZ7c+Shh8lwYtLGyrwPutg==",
            "dev": true,
            "dependencies": {
                "es-to-primitive": "^1.2.0",
                "function-bind": "^1.1.1",
                "has": "^1.0.3",
                "is-callable": "^1.1.4",
                "is-regex": "^1.0.4",
                "object-keys": "^1.0.12"
            },
            "engines": {
                "node": ">= 0.4"
            }
        },
        "node_modules/es-to-primitive": {
            "version": "1.2.0",
            "resolved": "https://registry.npmjs.org/es-to-primitive/-/es-to-primitive-1.2.0.tgz",
            "integrity": "sha512-qZryBOJjV//LaxLTV6UC//WewneB3LcXOL9NP++ozKVXsIIIpm/2c13UDiD9Jp2eThsecw9m3jPqDwTyobcdbg==",
            "dev": true,
            "dependencies": {
                "is-callable": "^1.1.4",
                "is-date-object": "^1.0.1",
                "is-symbol": "^1.0.2"
            },
            "engines": {
                "node": ">= 0.4"
            }
        },
        "node_modules/es6-error": {
            "version": "4.1.1",
            "resolved": "https://registry.npmjs.org/es6-error/-/es6-error-4.1.1.tgz",
            "integrity": "sha512-Um/+FxMr9CISWh0bi5Zv0iOD+4cFh5qLeks1qhAopKVAJw3drgKbKySikp7wGhDL0HPeaja0P5ULZrxLkniUVg==",
            "optional": true
        },
        "node_modules/escalade": {
            "version": "3.1.1",
            "resolved": "https://registry.npmjs.org/escalade/-/escalade-3.1.1.tgz",
            "integrity": "sha512-k0er2gUkLf8O0zKJiAhmkTnJlTvINGv7ygDNPbeIsX/TJjGJZHuh9B2UxbsaEkmlEo9MfhrSzmhIlhRlI2GXnw==",
            "dev": true,
            "engines": {
                "node": ">=6"
            }
        },
        "node_modules/escape-html": {
            "version": "1.0.3",
            "resolved": "https://registry.npmjs.org/escape-html/-/escape-html-1.0.3.tgz",
            "integrity": "sha1-Aljq5NPQwJdN4cFpGI7wBR0dGYg="
        },
        "node_modules/escape-string-regexp": {
            "version": "1.0.5",
            "resolved": "https://registry.npmjs.org/escape-string-regexp/-/escape-string-regexp-1.0.5.tgz",
            "integrity": "sha1-G2HAViGQqN/2rjuyzwIAyhMLhtQ=",
            "engines": {
                "node": ">=0.8.0"
            }
        },
        "node_modules/eslint-scope": {
            "version": "4.0.3",
            "resolved": "https://registry.npmjs.org/eslint-scope/-/eslint-scope-4.0.3.tgz",
            "integrity": "sha512-p7VutNr1O/QrxysMo3E45FjYDTeXBy0iTltPFNSqKAIfjDSXC+4dj+qfyuD8bfAXrW/y6lW3O76VaYNPKfpKrg==",
            "dependencies": {
                "esrecurse": "^4.1.0",
                "estraverse": "^4.1.1"
            },
            "engines": {
                "node": ">=4.0.0"
            }
        },
        "node_modules/esrecurse": {
            "version": "4.3.0",
            "resolved": "https://registry.npmjs.org/esrecurse/-/esrecurse-4.3.0.tgz",
            "integrity": "sha512-KmfKL3b6G+RXvP8N1vr3Tq1kL/oCFgn2NYXEtqP8/L3pKapUA4G8cFVaoF3SU323CD4XypR/ffioHmkti6/Tag==",
            "dependencies": {
                "estraverse": "^5.2.0"
            },
            "engines": {
                "node": ">=4.0"
            }
        },
        "node_modules/esrecurse/node_modules/estraverse": {
            "version": "5.2.0",
            "resolved": "https://registry.npmjs.org/estraverse/-/estraverse-5.2.0.tgz",
            "integrity": "sha512-BxbNGGNm0RyRYvUdHpIwv9IWzeM9XClbOxwoATuFdOE7ZE6wHL+HQ5T8hoPM+zHvmKzzsEqhgy0GrQ5X13afiQ==",
            "engines": {
                "node": ">=4.0"
            }
        },
        "node_modules/estraverse": {
            "version": "4.3.0",
            "resolved": "https://registry.npmjs.org/estraverse/-/estraverse-4.3.0.tgz",
            "integrity": "sha512-39nnKffWz8xN1BU/2c79n9nB9HDzo0niYUqx6xyqUnyoAnQyyWpOTdZEeiCch8BBu515t4wp9ZmgVfVhn9EBpw==",
            "engines": {
                "node": ">=4.0"
            }
        },
        "node_modules/etag": {
            "version": "1.8.1",
            "resolved": "https://registry.npmjs.org/etag/-/etag-1.8.1.tgz",
            "integrity": "sha1-Qa4u62XvpiJorr/qg6x9eSmbCIc=",
            "engines": {
                "node": ">= 0.6"
            }
        },
        "node_modules/eventemitter3": {
            "version": "4.0.7",
            "resolved": "https://registry.npmjs.org/eventemitter3/-/eventemitter3-4.0.7.tgz",
            "integrity": "sha512-8guHBZCwKnFhYdHr2ysuRWErTwhoN2X8XELRlrRwpmfeY2jjuUN4taQMsULKUVo1K4DvZl+0pgfyoysHxvmvEw==",
            "dev": true
        },
        "node_modules/events": {
            "version": "3.3.0",
            "resolved": "https://registry.npmjs.org/events/-/events-3.3.0.tgz",
            "integrity": "sha512-mQw+2fkQbALzQ7V0MY0IqdnXNOeTtP4r0lN9z7AAawCXgqea7bDii20AYrIBrFd/Hx0M2Ocz6S111CaFkUcb0Q==",
            "engines": {
                "node": ">=0.8.x"
            }
        },
        "node_modules/eventsource": {
            "version": "1.1.1",
            "resolved": "https://registry.npmjs.org/eventsource/-/eventsource-1.1.1.tgz",
            "integrity": "sha512-qV5ZC0h7jYIAOhArFJgSfdyz6rALJyb270714o7ZtNnw2WSJ+eexhKtE0O8LYPRsHZHf2osHKZBxGPvm3kPkCA==",
            "dev": true,
            "dependencies": {
                "original": "^1.0.0"
            },
            "engines": {
                "node": ">=0.12.0"
            }
        },
        "node_modules/evp_bytestokey": {
            "version": "1.0.3",
            "resolved": "https://registry.npmjs.org/evp_bytestokey/-/evp_bytestokey-1.0.3.tgz",
            "integrity": "sha512-/f2Go4TognH/KvCISP7OUsHn85hT9nUkxxA9BEWxFn+Oj9o8ZNLm/40hdlgSLyuOimsrTKLUMEorQexp/aPQeA==",
            "dependencies": {
                "md5.js": "^1.3.4",
                "safe-buffer": "^5.1.1"
            }
        },
        "node_modules/execa": {
            "version": "1.0.0",
            "resolved": "https://registry.npmjs.org/execa/-/execa-1.0.0.tgz",
            "integrity": "sha512-adbxcyWV46qiHyvSp50TKt05tB4tK3HcmF7/nxfAdhnox83seTDbwnaqKO4sXRy7roHAIFqJP/Rw/AuEbX61LA==",
            "dev": true,
            "dependencies": {
                "cross-spawn": "^6.0.0",
                "get-stream": "^4.0.0",
                "is-stream": "^1.1.0",
                "npm-run-path": "^2.0.0",
                "p-finally": "^1.0.0",
                "signal-exit": "^3.0.0",
                "strip-eof": "^1.0.0"
            },
            "engines": {
                "node": ">=6"
            }
        },
        "node_modules/expand-brackets": {
            "version": "2.1.4",
            "resolved": "https://registry.npmjs.org/expand-brackets/-/expand-brackets-2.1.4.tgz",
            "integrity": "sha1-t3c14xXOMPa27/D4OwQVGiJEliI=",
            "dependencies": {
                "debug": "^2.3.3",
                "define-property": "^0.2.5",
                "extend-shallow": "^2.0.1",
                "posix-character-classes": "^0.1.0",
                "regex-not": "^1.0.0",
                "snapdragon": "^0.8.1",
                "to-regex": "^3.0.1"
            },
            "engines": {
                "node": ">=0.10.0"
            }
        },
        "node_modules/expand-brackets/node_modules/define-property": {
            "version": "0.2.5",
            "resolved": "https://registry.npmjs.org/define-property/-/define-property-0.2.5.tgz",
            "integrity": "sha1-w1se+RjsPJkPmlvFe+BKrOxcgRY=",
            "dependencies": {
                "is-descriptor": "^0.1.0"
            },
            "engines": {
                "node": ">=0.10.0"
            }
        },
        "node_modules/expand-brackets/node_modules/extend-shallow": {
            "version": "2.0.1",
            "resolved": "https://registry.npmjs.org/extend-shallow/-/extend-shallow-2.0.1.tgz",
            "integrity": "sha1-Ua99YUrZqfYQ6huvu5idaxxWiQ8=",
            "dependencies": {
                "is-extendable": "^0.1.0"
            },
            "engines": {
                "node": ">=0.10.0"
            }
        },
        "node_modules/expand-tilde": {
            "version": "2.0.2",
            "resolved": "https://registry.npmjs.org/expand-tilde/-/expand-tilde-2.0.2.tgz",
            "integrity": "sha1-l+gBqgUt8CRU3kawK/YhZCzchQI=",
            "dev": true,
            "dependencies": {
                "homedir-polyfill": "^1.0.1"
            },
            "engines": {
                "node": ">=0.10.0"
            }
        },
        "node_modules/express": {
            "version": "4.17.1",
            "resolved": "https://registry.npmjs.org/express/-/express-4.17.1.tgz",
            "integrity": "sha512-mHJ9O79RqluphRrcw2X/GTh3k9tVv8YcoyY4Kkh4WDMUYKRZUq0h1o0w2rrrxBqM7VoeUVqgb27xlEMXTnYt4g==",
            "dependencies": {
                "accepts": "~1.3.7",
                "array-flatten": "1.1.1",
                "body-parser": "1.19.0",
                "content-disposition": "0.5.3",
                "content-type": "~1.0.4",
                "cookie": "0.4.0",
                "cookie-signature": "1.0.6",
                "debug": "2.6.9",
                "depd": "~1.1.2",
                "encodeurl": "~1.0.2",
                "escape-html": "~1.0.3",
                "etag": "~1.8.1",
                "finalhandler": "~1.1.2",
                "fresh": "0.5.2",
                "merge-descriptors": "1.0.1",
                "methods": "~1.1.2",
                "on-finished": "~2.3.0",
                "parseurl": "~1.3.3",
                "path-to-regexp": "0.1.7",
                "proxy-addr": "~2.0.5",
                "qs": "6.7.0",
                "range-parser": "~1.2.1",
                "safe-buffer": "5.1.2",
                "send": "0.17.1",
                "serve-static": "1.14.1",
                "setprototypeof": "1.1.1",
                "statuses": "~1.5.0",
                "type-is": "~1.6.18",
                "utils-merge": "1.0.1",
                "vary": "~1.1.2"
            },
            "engines": {
                "node": ">= 0.10.0"
            }
        },
        "node_modules/extend-shallow": {
            "version": "3.0.2",
            "resolved": "https://registry.npmjs.org/extend-shallow/-/extend-shallow-3.0.2.tgz",
            "integrity": "sha1-Jqcarwc7OfshJxcnRhMcJwQCjbg=",
            "dependencies": {
                "assign-symbols": "^1.0.0",
                "is-extendable": "^1.0.1"
            },
            "engines": {
                "node": ">=0.10.0"
            }
        },
        "node_modules/extend-shallow/node_modules/is-extendable": {
            "version": "1.0.1",
            "resolved": "https://registry.npmjs.org/is-extendable/-/is-extendable-1.0.1.tgz",
            "integrity": "sha512-arnXMxT1hhoKo9k1LZdmlNyJdDDfy2v0fXjFlmok4+i8ul/6WlbVge9bhM74OpNPQPMGUToDtz+KXa1PneJxOA==",
            "dependencies": {
                "is-plain-object": "^2.0.4"
            },
            "engines": {
                "node": ">=0.10.0"
            }
        },
        "node_modules/extglob": {
            "version": "2.0.4",
            "resolved": "https://registry.npmjs.org/extglob/-/extglob-2.0.4.tgz",
            "integrity": "sha512-Nmb6QXkELsuBr24CJSkilo6UHHgbekK5UiZgfE6UHD3Eb27YC6oD+bhcT+tJ6cl8dmsgdQxnWlcry8ksBIBLpw==",
            "dependencies": {
                "array-unique": "^0.3.2",
                "define-property": "^1.0.0",
                "expand-brackets": "^2.1.4",
                "extend-shallow": "^2.0.1",
                "fragment-cache": "^0.2.1",
                "regex-not": "^1.0.0",
                "snapdragon": "^0.8.1",
                "to-regex": "^3.0.1"
            },
            "engines": {
                "node": ">=0.10.0"
            }
        },
        "node_modules/extglob/node_modules/define-property": {
            "version": "1.0.0",
            "resolved": "https://registry.npmjs.org/define-property/-/define-property-1.0.0.tgz",
            "integrity": "sha1-dp66rz9KY6rTr56NMEybvnm/sOY=",
            "dependencies": {
                "is-descriptor": "^1.0.0"
            },
            "engines": {
                "node": ">=0.10.0"
            }
        },
        "node_modules/extglob/node_modules/extend-shallow": {
            "version": "2.0.1",
            "resolved": "https://registry.npmjs.org/extend-shallow/-/extend-shallow-2.0.1.tgz",
            "integrity": "sha1-Ua99YUrZqfYQ6huvu5idaxxWiQ8=",
            "dependencies": {
                "is-extendable": "^0.1.0"
            },
            "engines": {
                "node": ">=0.10.0"
            }
        },
        "node_modules/extglob/node_modules/is-accessor-descriptor": {
            "version": "1.0.0",
            "resolved": "https://registry.npmjs.org/is-accessor-descriptor/-/is-accessor-descriptor-1.0.0.tgz",
            "integrity": "sha512-m5hnHTkcVsPfqx3AKlyttIPb7J+XykHvJP2B9bZDjlhLIoEq4XoK64Vg7boZlVWYK6LUY94dYPEE7Lh0ZkZKcQ==",
            "dependencies": {
                "kind-of": "^6.0.0"
            },
            "engines": {
                "node": ">=0.10.0"
            }
        },
        "node_modules/extglob/node_modules/is-data-descriptor": {
            "version": "1.0.0",
            "resolved": "https://registry.npmjs.org/is-data-descriptor/-/is-data-descriptor-1.0.0.tgz",
            "integrity": "sha512-jbRXy1FmtAoCjQkVmIVYwuuqDFUbaOeDjmed1tOGPrsMhtJA4rD9tkgA0F1qJ3gRFRXcHYVkdeaP50Q5rE/jLQ==",
            "dependencies": {
                "kind-of": "^6.0.0"
            },
            "engines": {
                "node": ">=0.10.0"
            }
        },
        "node_modules/extglob/node_modules/is-descriptor": {
            "version": "1.0.2",
            "resolved": "https://registry.npmjs.org/is-descriptor/-/is-descriptor-1.0.2.tgz",
            "integrity": "sha512-2eis5WqQGV7peooDyLmNEPUrps9+SXX5c9pL3xEB+4e9HnGuDa7mB7kHxHw4CbqS9k1T2hOH3miL8n8WtiYVtg==",
            "dependencies": {
                "is-accessor-descriptor": "^1.0.0",
                "is-data-descriptor": "^1.0.0",
                "kind-of": "^6.0.2"
            },
            "engines": {
                "node": ">=0.10.0"
            }
        },
        "node_modules/extglob/node_modules/kind-of": {
            "version": "6.0.3",
            "resolved": "https://registry.npmjs.org/kind-of/-/kind-of-6.0.3.tgz",
            "integrity": "sha512-dcS1ul+9tmeD95T+x28/ehLgd9mENa3LsvDTtzm3vyBEO7RPptvAD+t44WVXaUjTBRcrpFeFlC8WCruUR456hw==",
            "engines": {
                "node": ">=0.10.0"
            }
        },
        "node_modules/extract-zip": {
            "version": "1.7.0",
            "resolved": "https://registry.npmjs.org/extract-zip/-/extract-zip-1.7.0.tgz",
            "integrity": "sha512-xoh5G1W/PB0/27lXgMQyIhP5DSY/LhoCsOyZgb+6iMmRtCwVBo55uKaMoEYrDCKQhWvqEip5ZPKAc6eFNyf/MA==",
            "dependencies": {
                "concat-stream": "^1.6.2",
                "debug": "^2.6.9",
                "mkdirp": "^0.5.4",
                "yauzl": "^2.10.0"
            },
            "bin": {
                "extract-zip": "cli.js"
            }
        },
        "node_modules/fast-deep-equal": {
            "version": "3.1.3",
            "resolved": "https://registry.npmjs.org/fast-deep-equal/-/fast-deep-equal-3.1.3.tgz",
            "integrity": "sha512-f3qQ9oQy9j2AhBe/H9VC91wLmKBCCU/gDOnKNAYG5hswO7BLKj09Hc5HYNz9cGI++xlpDCIgDaitVs03ATR84Q=="
        },
        "node_modules/fast-json-stable-stringify": {
            "version": "2.0.0",
            "resolved": "https://registry.npmjs.org/fast-json-stable-stringify/-/fast-json-stable-stringify-2.0.0.tgz",
            "integrity": "sha1-1RQsDK7msRifh9OnYREGT4bIu/I="
        },
        "node_modules/faye-websocket": {
            "version": "0.11.4",
            "resolved": "https://registry.npmjs.org/faye-websocket/-/faye-websocket-0.11.4.tgz",
            "integrity": "sha512-CzbClwlXAuiRQAlUyfqPgvPoNKTckTPGfwZV4ZdAhVcP2lh9KUxJg2b5GkE7XbjKQ3YJnQ9z6D9ntLAlB+tP8g==",
            "dev": true,
            "dependencies": {
                "websocket-driver": ">=0.5.1"
            },
            "engines": {
                "node": ">=0.8.0"
            }
        },
        "node_modules/fd-slicer": {
            "version": "1.1.0",
            "resolved": "https://registry.npmjs.org/fd-slicer/-/fd-slicer-1.1.0.tgz",
            "integrity": "sha1-JcfInLH5B3+IkbvmHY85Dq4lbx4=",
            "dependencies": {
                "pend": "~1.2.0"
            }
        },
        "node_modules/figgy-pudding": {
            "version": "3.5.2",
            "resolved": "https://registry.npmjs.org/figgy-pudding/-/figgy-pudding-3.5.2.tgz",
            "integrity": "sha512-0btnI/H8f2pavGMN8w40mlSKOfTK2SVJmBfBeVIj3kNw0swwgzyRq0d5TJVOwodFmtvpPeWPN/MCcfuWF0Ezbw=="
        },
        "node_modules/file-loader": {
            "version": "4.3.0",
            "resolved": "https://registry.npmjs.org/file-loader/-/file-loader-4.3.0.tgz",
            "integrity": "sha512-aKrYPYjF1yG3oX0kWRrqrSMfgftm7oJW5M+m4owoldH5C51C0RkIwB++JbRvEW3IU6/ZG5n8UvEcdgwOt2UOWA==",
            "dev": true,
            "dependencies": {
                "loader-utils": "^1.2.3",
                "schema-utils": "^2.5.0"
            },
            "engines": {
                "node": ">= 8.9.0"
            },
            "peerDependencies": {
                "webpack": "^4.0.0"
            }
        },
        "node_modules/file-loader/node_modules/schema-utils": {
            "version": "2.6.5",
            "resolved": "https://registry.npmjs.org/schema-utils/-/schema-utils-2.6.5.tgz",
            "integrity": "sha512-5KXuwKziQrTVHh8j/Uxz+QUbxkaLW9X/86NBlx/gnKgtsZA2GIVMUn17qWhRFwF8jdYb3Dig5hRO/W5mZqy6SQ==",
            "dev": true,
            "dependencies": {
                "ajv": "^6.12.0",
                "ajv-keywords": "^3.4.1"
            },
            "engines": {
                "node": ">= 8.9.0"
            },
            "funding": {
                "type": "opencollective",
                "url": "https://opencollective.com/webpack"
            }
        },
        "node_modules/file-saver": {
            "version": "2.0.2",
            "resolved": "https://registry.npmjs.org/file-saver/-/file-saver-2.0.2.tgz",
            "integrity": "sha512-Wz3c3XQ5xroCxd1G8b7yL0Ehkf0TC9oYC6buPFkNnU9EnaPlifeAFCyCh+iewXTyFRcg0a6j3J7FmJsIhlhBdw=="
        },
        "node_modules/file-uri-to-path": {
            "version": "1.0.0",
            "resolved": "https://registry.npmjs.org/file-uri-to-path/-/file-uri-to-path-1.0.0.tgz",
            "integrity": "sha512-0Zt+s3L7Vf1biwWZ29aARiVYLx7iMGnEUl9x33fbB/j3jR81u/O2LbqK+Bm1CDSNDKVtJ/YjwY7TUd5SkeLQLw==",
            "optional": true
        },
        "node_modules/filesize": {
            "version": "3.6.1",
            "resolved": "https://registry.npmjs.org/filesize/-/filesize-3.6.1.tgz",
            "integrity": "sha512-7KjR1vv6qnicaPMi1iiTcI85CyYwRO/PSFCu6SvqL8jN2Wjt/NIYQTFtFs7fSDCYOstUkEWIQGFUg5YZQfjlcg==",
            "dev": true,
            "engines": {
                "node": ">= 0.4.0"
            }
        },
        "node_modules/fill-range": {
            "version": "4.0.0",
            "resolved": "https://registry.npmjs.org/fill-range/-/fill-range-4.0.0.tgz",
            "integrity": "sha1-1USBHUKPmOsGpj3EAtJAPDKMOPc=",
            "dependencies": {
                "extend-shallow": "^2.0.1",
                "is-number": "^3.0.0",
                "repeat-string": "^1.6.1",
                "to-regex-range": "^2.1.0"
            },
            "engines": {
                "node": ">=0.10.0"
            }
        },
        "node_modules/fill-range/node_modules/extend-shallow": {
            "version": "2.0.1",
            "resolved": "https://registry.npmjs.org/extend-shallow/-/extend-shallow-2.0.1.tgz",
            "integrity": "sha1-Ua99YUrZqfYQ6huvu5idaxxWiQ8=",
            "dependencies": {
                "is-extendable": "^0.1.0"
            },
            "engines": {
                "node": ">=0.10.0"
            }
        },
        "node_modules/finalhandler": {
            "version": "1.1.2",
            "resolved": "https://registry.npmjs.org/finalhandler/-/finalhandler-1.1.2.tgz",
            "integrity": "sha512-aAWcW57uxVNrQZqFXjITpW3sIUQmHGG3qSb9mUah9MgMC4NeWhNOlNjXEYq3HjRAvL6arUviZGGJsBg6z0zsWA==",
            "dependencies": {
                "debug": "2.6.9",
                "encodeurl": "~1.0.2",
                "escape-html": "~1.0.3",
                "on-finished": "~2.3.0",
                "parseurl": "~1.3.3",
                "statuses": "~1.5.0",
                "unpipe": "~1.0.0"
            },
            "engines": {
                "node": ">= 0.8"
            }
        },
        "node_modules/find-cache-dir": {
            "version": "2.1.0",
            "resolved": "https://registry.npmjs.org/find-cache-dir/-/find-cache-dir-2.1.0.tgz",
            "integrity": "sha512-Tq6PixE0w/VMFfCgbONnkiQIVol/JJL7nRMi20fqzA4NRs9AfeqMGeRdPi3wIhYkxjeBaWh2rxwapn5Tu3IqOQ==",
            "dependencies": {
                "commondir": "^1.0.1",
                "make-dir": "^2.0.0",
                "pkg-dir": "^3.0.0"
            },
            "engines": {
                "node": ">=6"
            }
        },
        "node_modules/find-root": {
            "version": "1.1.0",
            "resolved": "https://registry.npmjs.org/find-root/-/find-root-1.1.0.tgz",
            "integrity": "sha512-NKfW6bec6GfKc0SGx1e07QZY9PE99u0Bft/0rzSD5k3sO/vwkVUpDUKVm5Gpp5Ue3YfShPFTX2070tDs5kB9Ng==",
            "dev": true
        },
        "node_modules/find-up": {
            "version": "3.0.0",
            "resolved": "https://registry.npmjs.org/find-up/-/find-up-3.0.0.tgz",
            "integrity": "sha512-1yD6RmLI1XBfxugvORwlck6f75tYL+iR0jqwsOrOxMZyGYqUuDhJ0l4AXdO1iX/FTs9cBAMEk1gWSEx1kSbylg==",
            "dependencies": {
                "locate-path": "^3.0.0"
            },
            "engines": {
                "node": ">=6"
            }
        },
        "node_modules/findup-sync": {
            "version": "3.0.0",
            "resolved": "https://registry.npmjs.org/findup-sync/-/findup-sync-3.0.0.tgz",
            "integrity": "sha512-YbffarhcicEhOrm4CtrwdKBdCuz576RLdhJDsIfvNtxUuhdRet1qZcsMjqbePtAseKdAnDyM/IyXbu7PRPRLYg==",
            "dev": true,
            "dependencies": {
                "detect-file": "^1.0.0",
                "is-glob": "^4.0.0",
                "micromatch": "^3.0.4",
                "resolve-dir": "^1.0.1"
            },
            "engines": {
                "node": ">= 0.10"
            }
        },
        "node_modules/flush-write-stream": {
            "version": "1.1.1",
            "resolved": "https://registry.npmjs.org/flush-write-stream/-/flush-write-stream-1.1.1.tgz",
            "integrity": "sha512-3Z4XhFZ3992uIq0XOqb9AreonueSYphE6oYbpt5+3u06JWklbsPkNv3ZKkP9Bz/r+1MWCaMoSQ28P85+1Yc77w==",
            "dependencies": {
                "inherits": "^2.0.3",
                "readable-stream": "^2.3.6"
            }
        },
        "node_modules/follow-redirects": {
            "version": "1.14.9",
            "resolved": "https://registry.npmjs.org/follow-redirects/-/follow-redirects-1.14.9.tgz",
            "integrity": "sha512-MQDfihBQYMcyy5dhRDJUHcw7lb2Pv/TuE6xP1vyraLukNDHKbDxDNaOE3NbCAdKQApno+GPRyo1YAp89yCjK4w==",
            "funding": [
                {
                    "type": "individual",
                    "url": "https://github.com/sponsors/RubenVerborgh"
                }
            ],
            "engines": {
                "node": ">=4.0"
            },
            "peerDependenciesMeta": {
                "debug": {
                    "optional": true
                }
            }
        },
        "node_modules/for-in": {
            "version": "1.0.2",
            "resolved": "https://registry.npmjs.org/for-in/-/for-in-1.0.2.tgz",
            "integrity": "sha1-gQaNKVqBQuwKxybG4iAMMPttXoA=",
            "engines": {
                "node": ">=0.10.0"
            }
        },
        "node_modules/forwarded": {
            "version": "0.1.2",
            "resolved": "https://registry.npmjs.org/forwarded/-/forwarded-0.1.2.tgz",
            "integrity": "sha1-mMI9qxF1ZXuMBXPozszZGw/xjIQ=",
            "engines": {
                "node": ">= 0.6"
            }
        },
        "node_modules/fp-ts": {
            "version": "2.11.5",
            "resolved": "https://registry.npmjs.org/fp-ts/-/fp-ts-2.11.5.tgz",
            "integrity": "sha512-OqlwJq1BdpB83BZXTqI+dNcA6uYk6qk4u9Cgnt64Y+XS7dwdbp/mobx8S2KXf2AXH+scNmA/UVK3SEFHR3vHZA==",
            "dev": true
        },
        "node_modules/fragment-cache": {
            "version": "0.2.1",
            "resolved": "https://registry.npmjs.org/fragment-cache/-/fragment-cache-0.2.1.tgz",
            "integrity": "sha1-QpD60n8T6Jvn8zeZxrxaCr//DRk=",
            "dependencies": {
                "map-cache": "^0.2.2"
            },
            "engines": {
                "node": ">=0.10.0"
            }
        },
        "node_modules/fresh": {
            "version": "0.5.2",
            "resolved": "https://registry.npmjs.org/fresh/-/fresh-0.5.2.tgz",
            "integrity": "sha1-PYyt2Q2XZWn6g1qx+OSyOhBWBac=",
            "engines": {
                "node": ">= 0.6"
            }
        },
        "node_modules/friendly-errors-webpack-plugin": {
            "version": "1.7.0",
            "resolved": "https://registry.npmjs.org/friendly-errors-webpack-plugin/-/friendly-errors-webpack-plugin-1.7.0.tgz",
            "integrity": "sha512-K27M3VK30wVoOarP651zDmb93R9zF28usW4ocaK3mfQeIEI5BPht/EzZs5E8QLLwbLRJQMwscAjDxYPb1FuNiw==",
            "dev": true,
            "dependencies": {
                "chalk": "^1.1.3",
                "error-stack-parser": "^2.0.0",
                "string-width": "^2.0.0"
            },
            "peerDependencies": {
                "webpack": "^2.0.0 || ^3.0.0 || ^4.0.0"
            }
        },
        "node_modules/friendly-errors-webpack-plugin/node_modules/ansi-regex": {
            "version": "2.1.1",
            "resolved": "https://registry.npmjs.org/ansi-regex/-/ansi-regex-2.1.1.tgz",
            "integrity": "sha1-w7M6te42DYbg5ijwRorn7yfWVN8=",
            "dev": true,
            "engines": {
                "node": ">=0.10.0"
            }
        },
        "node_modules/friendly-errors-webpack-plugin/node_modules/ansi-styles": {
            "version": "2.2.1",
            "resolved": "https://registry.npmjs.org/ansi-styles/-/ansi-styles-2.2.1.tgz",
            "integrity": "sha1-tDLdM1i2NM914eRmQ2gkBTPB3b4=",
            "dev": true,
            "engines": {
                "node": ">=0.10.0"
            }
        },
        "node_modules/friendly-errors-webpack-plugin/node_modules/chalk": {
            "version": "1.1.3",
            "resolved": "https://registry.npmjs.org/chalk/-/chalk-1.1.3.tgz",
            "integrity": "sha1-qBFcVeSnAv5NFQq9OHKCKn4J/Jg=",
            "dev": true,
            "dependencies": {
                "ansi-styles": "^2.2.1",
                "escape-string-regexp": "^1.0.2",
                "has-ansi": "^2.0.0",
                "strip-ansi": "^3.0.0",
                "supports-color": "^2.0.0"
            },
            "engines": {
                "node": ">=0.10.0"
            }
        },
        "node_modules/friendly-errors-webpack-plugin/node_modules/string-width": {
            "version": "2.1.1",
            "resolved": "https://registry.npmjs.org/string-width/-/string-width-2.1.1.tgz",
            "integrity": "sha512-nOqH59deCq9SRHlxq1Aw85Jnt4w6KvLKqWVik6oA9ZklXLNIOlqg4F2yrT1MVaTjAqvVwdfeZ7w7aCvJD7ugkw==",
            "dev": true,
            "dependencies": {
                "is-fullwidth-code-point": "^2.0.0",
                "strip-ansi": "^4.0.0"
            },
            "engines": {
                "node": ">=4"
            }
        },
        "node_modules/friendly-errors-webpack-plugin/node_modules/string-width/node_modules/ansi-regex": {
            "version": "3.0.1",
            "resolved": "https://registry.npmjs.org/ansi-regex/-/ansi-regex-3.0.1.tgz",
            "integrity": "sha512-+O9Jct8wf++lXxxFc4hc8LsjaSq0HFzzL7cVsw8pRDIPdjKD2mT4ytDZlLuSBZ4cLKZFXIrMGO7DbQCtMJJMKw==",
            "dev": true,
            "engines": {
                "node": ">=4"
            }
        },
        "node_modules/friendly-errors-webpack-plugin/node_modules/string-width/node_modules/strip-ansi": {
            "version": "4.0.0",
            "resolved": "https://registry.npmjs.org/strip-ansi/-/strip-ansi-4.0.0.tgz",
            "integrity": "sha1-qEeQIusaw2iocTibY1JixQXuNo8=",
            "dev": true,
            "dependencies": {
                "ansi-regex": "^3.0.0"
            },
            "engines": {
                "node": ">=4"
            }
        },
        "node_modules/friendly-errors-webpack-plugin/node_modules/strip-ansi": {
            "version": "3.0.1",
            "resolved": "https://registry.npmjs.org/strip-ansi/-/strip-ansi-3.0.1.tgz",
            "integrity": "sha1-ajhfuIU9lS1f8F0Oiq+UJ43GPc8=",
            "dev": true,
            "dependencies": {
                "ansi-regex": "^2.0.0"
            },
            "engines": {
                "node": ">=0.10.0"
            }
        },
        "node_modules/friendly-errors-webpack-plugin/node_modules/supports-color": {
            "version": "2.0.0",
            "resolved": "https://registry.npmjs.org/supports-color/-/supports-color-2.0.0.tgz",
            "integrity": "sha1-U10EXOa2Nj+kARcIRimZXp3zJMc=",
            "dev": true,
            "engines": {
                "node": ">=0.8.0"
            }
        },
        "node_modules/from2": {
            "version": "2.3.0",
            "resolved": "https://registry.npmjs.org/from2/-/from2-2.3.0.tgz",
            "integrity": "sha1-i/tVAr3kpNNs/e6gB/zKIdfjgq8=",
            "dependencies": {
                "inherits": "^2.0.1",
                "readable-stream": "^2.0.0"
            }
        },
        "node_modules/fs": {
            "version": "0.0.1-security",
            "resolved": "https://registry.npmjs.org/fs/-/fs-0.0.1-security.tgz",
            "integrity": "sha1-invTcYa23d84E/I4WLV+yq9eQdQ="
        },
        "node_modules/fs-extra": {
            "version": "8.1.0",
            "resolved": "https://registry.npmjs.org/fs-extra/-/fs-extra-8.1.0.tgz",
            "integrity": "sha512-yhlQgA6mnOJUKOsRUFsgJdQCvkKhcz8tlZG5HBQfReYZy46OwLcY+Zia0mtdHsOo9y/hP+CxMN0TU9QxoOtG4g==",
            "dependencies": {
                "graceful-fs": "^4.2.0",
                "jsonfile": "^4.0.0",
                "universalify": "^0.1.0"
            },
            "engines": {
                "node": ">=6 <7 || >=8"
            }
        },
        "node_modules/fs-write-stream-atomic": {
            "version": "1.0.10",
            "resolved": "https://registry.npmjs.org/fs-write-stream-atomic/-/fs-write-stream-atomic-1.0.10.tgz",
            "integrity": "sha1-tH31NJPvkR33VzHnCp3tAYnbQMk=",
            "dependencies": {
                "graceful-fs": "^4.1.2",
                "iferr": "^0.1.5",
                "imurmurhash": "^0.1.4",
                "readable-stream": "1 || 2"
            }
        },
        "node_modules/fs.realpath": {
            "version": "1.0.0",
            "resolved": "https://registry.npmjs.org/fs.realpath/-/fs.realpath-1.0.0.tgz",
            "integrity": "sha1-FQStJSMVjKpA20onh8sBQRmU6k8="
        },
        "node_modules/fsevents": {
            "version": "1.2.12",
            "resolved": "https://registry.npmjs.org/fsevents/-/fsevents-1.2.12.tgz",
            "integrity": "sha512-Ggd/Ktt7E7I8pxZRbGIs7vwqAPscSESMrCSkx2FtWeqmheJgCo2R74fTsZFCifr0VTPwqRpPv17+6b8Zp7th0Q==",
            "bundleDependencies": [
                "node-pre-gyp"
            ],
            "deprecated": "fsevents 1 will break on node v14+ and could be using insecure binaries. Upgrade to fsevents 2.",
            "hasInstallScript": true,
            "optional": true,
            "os": [
                "darwin"
            ],
            "dependencies": {
                "bindings": "^1.5.0",
                "nan": "^2.12.1",
                "node-pre-gyp": "*"
            },
            "engines": {
                "node": ">= 4.0"
            }
        },
        "node_modules/fsevents/node_modules/abbrev": {
            "version": "1.1.1",
            "inBundle": true,
            "license": "ISC",
            "optional": true
        },
        "node_modules/fsevents/node_modules/ansi-regex": {
            "version": "2.1.1",
            "inBundle": true,
            "license": "MIT",
            "optional": true,
            "engines": {
                "node": ">=0.10.0"
            }
        },
        "node_modules/fsevents/node_modules/aproba": {
            "version": "1.2.0",
            "inBundle": true,
            "license": "ISC",
            "optional": true
        },
        "node_modules/fsevents/node_modules/are-we-there-yet": {
            "version": "1.1.5",
            "inBundle": true,
            "license": "ISC",
            "optional": true,
            "dependencies": {
                "delegates": "^1.0.0",
                "readable-stream": "^2.0.6"
            }
        },
        "node_modules/fsevents/node_modules/balanced-match": {
            "version": "1.0.0",
            "inBundle": true,
            "license": "MIT",
            "optional": true
        },
        "node_modules/fsevents/node_modules/brace-expansion": {
            "version": "1.1.11",
            "inBundle": true,
            "license": "MIT",
            "optional": true,
            "dependencies": {
                "balanced-match": "^1.0.0",
                "concat-map": "0.0.1"
            }
        },
        "node_modules/fsevents/node_modules/chownr": {
            "version": "1.1.4",
            "inBundle": true,
            "license": "ISC",
            "optional": true
        },
        "node_modules/fsevents/node_modules/code-point-at": {
            "version": "1.1.0",
            "inBundle": true,
            "license": "MIT",
            "optional": true,
            "engines": {
                "node": ">=0.10.0"
            }
        },
        "node_modules/fsevents/node_modules/concat-map": {
            "version": "0.0.1",
            "inBundle": true,
            "license": "MIT",
            "optional": true
        },
        "node_modules/fsevents/node_modules/console-control-strings": {
            "version": "1.1.0",
            "inBundle": true,
            "license": "ISC",
            "optional": true
        },
        "node_modules/fsevents/node_modules/core-util-is": {
            "version": "1.0.2",
            "inBundle": true,
            "license": "MIT",
            "optional": true
        },
        "node_modules/fsevents/node_modules/debug": {
            "version": "3.2.6",
            "inBundle": true,
            "license": "MIT",
            "optional": true,
            "dependencies": {
                "ms": "^2.1.1"
            }
        },
        "node_modules/fsevents/node_modules/deep-extend": {
            "version": "0.6.0",
            "inBundle": true,
            "license": "MIT",
            "optional": true,
            "engines": {
                "node": ">=4.0.0"
            }
        },
        "node_modules/fsevents/node_modules/delegates": {
            "version": "1.0.0",
            "inBundle": true,
            "license": "MIT",
            "optional": true
        },
        "node_modules/fsevents/node_modules/detect-libc": {
            "version": "1.0.3",
            "inBundle": true,
            "license": "Apache-2.0",
            "optional": true,
            "bin": {
                "detect-libc": "bin/detect-libc.js"
            },
            "engines": {
                "node": ">=0.10"
            }
        },
        "node_modules/fsevents/node_modules/fs-minipass": {
            "version": "1.2.7",
            "inBundle": true,
            "license": "ISC",
            "optional": true,
            "dependencies": {
                "minipass": "^2.6.0"
            }
        },
        "node_modules/fsevents/node_modules/fs.realpath": {
            "version": "1.0.0",
            "inBundle": true,
            "license": "ISC",
            "optional": true
        },
        "node_modules/fsevents/node_modules/gauge": {
            "version": "2.7.4",
            "inBundle": true,
            "license": "ISC",
            "optional": true,
            "dependencies": {
                "aproba": "^1.0.3",
                "console-control-strings": "^1.0.0",
                "has-unicode": "^2.0.0",
                "object-assign": "^4.1.0",
                "signal-exit": "^3.0.0",
                "string-width": "^1.0.1",
                "strip-ansi": "^3.0.1",
                "wide-align": "^1.1.0"
            }
        },
        "node_modules/fsevents/node_modules/glob": {
            "version": "7.1.6",
            "inBundle": true,
            "license": "ISC",
            "optional": true,
            "dependencies": {
                "fs.realpath": "^1.0.0",
                "inflight": "^1.0.4",
                "inherits": "2",
                "minimatch": "^3.0.4",
                "once": "^1.3.0",
                "path-is-absolute": "^1.0.0"
            },
            "engines": {
                "node": "*"
            },
            "funding": {
                "url": "https://github.com/sponsors/isaacs"
            }
        },
        "node_modules/fsevents/node_modules/has-unicode": {
            "version": "2.0.1",
            "inBundle": true,
            "license": "ISC",
            "optional": true
        },
        "node_modules/fsevents/node_modules/iconv-lite": {
            "version": "0.4.24",
            "inBundle": true,
            "license": "MIT",
            "optional": true,
            "dependencies": {
                "safer-buffer": ">= 2.1.2 < 3"
            },
            "engines": {
                "node": ">=0.10.0"
            }
        },
        "node_modules/fsevents/node_modules/ignore-walk": {
            "version": "3.0.3",
            "inBundle": true,
            "license": "ISC",
            "optional": true,
            "dependencies": {
                "minimatch": "^3.0.4"
            }
        },
        "node_modules/fsevents/node_modules/inflight": {
            "version": "1.0.6",
            "inBundle": true,
            "license": "ISC",
            "optional": true,
            "dependencies": {
                "once": "^1.3.0",
                "wrappy": "1"
            }
        },
        "node_modules/fsevents/node_modules/inherits": {
            "version": "2.0.4",
            "inBundle": true,
            "license": "ISC",
            "optional": true
        },
        "node_modules/fsevents/node_modules/ini": {
            "version": "1.3.5",
            "inBundle": true,
            "license": "ISC",
            "optional": true,
            "engines": {
                "node": "*"
            }
        },
        "node_modules/fsevents/node_modules/is-fullwidth-code-point": {
            "version": "1.0.0",
            "inBundle": true,
            "license": "MIT",
            "optional": true,
            "dependencies": {
                "number-is-nan": "^1.0.0"
            },
            "engines": {
                "node": ">=0.10.0"
            }
        },
        "node_modules/fsevents/node_modules/isarray": {
            "version": "1.0.0",
            "inBundle": true,
            "license": "MIT",
            "optional": true
        },
        "node_modules/fsevents/node_modules/minimatch": {
            "version": "3.0.4",
            "inBundle": true,
            "license": "ISC",
            "optional": true,
            "dependencies": {
                "brace-expansion": "^1.1.7"
            },
            "engines": {
                "node": "*"
            }
        },
        "node_modules/fsevents/node_modules/minimist": {
            "version": "1.2.5",
            "inBundle": true,
            "license": "MIT",
            "optional": true
        },
        "node_modules/fsevents/node_modules/minipass": {
            "version": "2.9.0",
            "inBundle": true,
            "license": "ISC",
            "optional": true,
            "dependencies": {
                "safe-buffer": "^5.1.2",
                "yallist": "^3.0.0"
            }
        },
        "node_modules/fsevents/node_modules/minizlib": {
            "version": "1.3.3",
            "inBundle": true,
            "license": "MIT",
            "optional": true,
            "dependencies": {
                "minipass": "^2.9.0"
            }
        },
        "node_modules/fsevents/node_modules/mkdirp": {
            "version": "0.5.3",
            "deprecated": "Legacy versions of mkdirp are no longer supported. Please update to mkdirp 1.x. (Note that the API surface has changed to use Promises in 1.x.)",
            "inBundle": true,
            "license": "MIT",
            "optional": true,
            "dependencies": {
                "minimist": "^1.2.5"
            },
            "bin": {
                "mkdirp": "bin/cmd.js"
            }
        },
        "node_modules/fsevents/node_modules/ms": {
            "version": "2.1.2",
            "inBundle": true,
            "license": "MIT",
            "optional": true
        },
        "node_modules/fsevents/node_modules/needle": {
            "version": "2.3.3",
            "inBundle": true,
            "license": "MIT",
            "optional": true,
            "dependencies": {
                "debug": "^3.2.6",
                "iconv-lite": "^0.4.4",
                "sax": "^1.2.4"
            },
            "bin": {
                "needle": "bin/needle"
            },
            "engines": {
                "node": ">= 4.4.x"
            }
        },
        "node_modules/fsevents/node_modules/node-pre-gyp": {
            "version": "0.14.0",
            "inBundle": true,
            "license": "BSD-3-Clause",
            "optional": true,
            "dependencies": {
                "detect-libc": "^1.0.2",
                "mkdirp": "^0.5.1",
                "needle": "^2.2.1",
                "nopt": "^4.0.1",
                "npm-packlist": "^1.1.6",
                "npmlog": "^4.0.2",
                "rc": "^1.2.7",
                "rimraf": "^2.6.1",
                "semver": "^5.3.0",
                "tar": "^4.4.2"
            },
            "bin": {
                "node-pre-gyp": "bin/node-pre-gyp"
            }
        },
        "node_modules/fsevents/node_modules/nopt": {
            "version": "4.0.3",
            "inBundle": true,
            "license": "ISC",
            "optional": true,
            "dependencies": {
                "abbrev": "1",
                "osenv": "^0.1.4"
            },
            "bin": {
                "nopt": "bin/nopt.js"
            }
        },
        "node_modules/fsevents/node_modules/npm-bundled": {
            "version": "1.1.1",
            "inBundle": true,
            "license": "ISC",
            "optional": true,
            "dependencies": {
                "npm-normalize-package-bin": "^1.0.1"
            }
        },
        "node_modules/fsevents/node_modules/npm-normalize-package-bin": {
            "version": "1.0.1",
            "inBundle": true,
            "license": "ISC",
            "optional": true
        },
        "node_modules/fsevents/node_modules/npm-packlist": {
            "version": "1.4.8",
            "inBundle": true,
            "license": "ISC",
            "optional": true,
            "dependencies": {
                "ignore-walk": "^3.0.1",
                "npm-bundled": "^1.0.1",
                "npm-normalize-package-bin": "^1.0.1"
            }
        },
        "node_modules/fsevents/node_modules/npmlog": {
            "version": "4.1.2",
            "inBundle": true,
            "license": "ISC",
            "optional": true,
            "dependencies": {
                "are-we-there-yet": "~1.1.2",
                "console-control-strings": "~1.1.0",
                "gauge": "~2.7.3",
                "set-blocking": "~2.0.0"
            }
        },
        "node_modules/fsevents/node_modules/number-is-nan": {
            "version": "1.0.1",
            "inBundle": true,
            "license": "MIT",
            "optional": true,
            "engines": {
                "node": ">=0.10.0"
            }
        },
        "node_modules/fsevents/node_modules/object-assign": {
            "version": "4.1.1",
            "inBundle": true,
            "license": "MIT",
            "optional": true,
            "engines": {
                "node": ">=0.10.0"
            }
        },
        "node_modules/fsevents/node_modules/once": {
            "version": "1.4.0",
            "inBundle": true,
            "license": "ISC",
            "optional": true,
            "dependencies": {
                "wrappy": "1"
            }
        },
        "node_modules/fsevents/node_modules/os-homedir": {
            "version": "1.0.2",
            "inBundle": true,
            "license": "MIT",
            "optional": true,
            "engines": {
                "node": ">=0.10.0"
            }
        },
        "node_modules/fsevents/node_modules/os-tmpdir": {
            "version": "1.0.2",
            "inBundle": true,
            "license": "MIT",
            "optional": true,
            "engines": {
                "node": ">=0.10.0"
            }
        },
        "node_modules/fsevents/node_modules/osenv": {
            "version": "0.1.5",
            "inBundle": true,
            "license": "ISC",
            "optional": true,
            "dependencies": {
                "os-homedir": "^1.0.0",
                "os-tmpdir": "^1.0.0"
            }
        },
        "node_modules/fsevents/node_modules/path-is-absolute": {
            "version": "1.0.1",
            "inBundle": true,
            "license": "MIT",
            "optional": true,
            "engines": {
                "node": ">=0.10.0"
            }
        },
        "node_modules/fsevents/node_modules/process-nextick-args": {
            "version": "2.0.1",
            "inBundle": true,
            "license": "MIT",
            "optional": true
        },
        "node_modules/fsevents/node_modules/rc": {
            "version": "1.2.8",
            "inBundle": true,
            "license": "(BSD-2-Clause OR MIT OR Apache-2.0)",
            "optional": true,
            "dependencies": {
                "deep-extend": "^0.6.0",
                "ini": "~1.3.0",
                "minimist": "^1.2.0",
                "strip-json-comments": "~2.0.1"
            },
            "bin": {
                "rc": "cli.js"
            }
        },
        "node_modules/fsevents/node_modules/readable-stream": {
            "version": "2.3.7",
            "inBundle": true,
            "license": "MIT",
            "optional": true,
            "dependencies": {
                "core-util-is": "~1.0.0",
                "inherits": "~2.0.3",
                "isarray": "~1.0.0",
                "process-nextick-args": "~2.0.0",
                "safe-buffer": "~5.1.1",
                "string_decoder": "~1.1.1",
                "util-deprecate": "~1.0.1"
            }
        },
        "node_modules/fsevents/node_modules/rimraf": {
            "version": "2.7.1",
            "inBundle": true,
            "license": "ISC",
            "optional": true,
            "dependencies": {
                "glob": "^7.1.3"
            },
            "bin": {
                "rimraf": "bin.js"
            }
        },
        "node_modules/fsevents/node_modules/safe-buffer": {
            "version": "5.1.2",
            "inBundle": true,
            "license": "MIT",
            "optional": true
        },
        "node_modules/fsevents/node_modules/safer-buffer": {
            "version": "2.1.2",
            "inBundle": true,
            "license": "MIT",
            "optional": true
        },
        "node_modules/fsevents/node_modules/sax": {
            "version": "1.2.4",
            "inBundle": true,
            "license": "ISC",
            "optional": true
        },
        "node_modules/fsevents/node_modules/semver": {
            "version": "5.7.1",
            "inBundle": true,
            "license": "ISC",
            "optional": true,
            "bin": {
                "semver": "bin/semver"
            }
        },
        "node_modules/fsevents/node_modules/set-blocking": {
            "version": "2.0.0",
            "inBundle": true,
            "license": "ISC",
            "optional": true
        },
        "node_modules/fsevents/node_modules/signal-exit": {
            "version": "3.0.2",
            "inBundle": true,
            "license": "ISC",
            "optional": true
        },
        "node_modules/fsevents/node_modules/string_decoder": {
            "version": "1.1.1",
            "inBundle": true,
            "license": "MIT",
            "optional": true,
            "dependencies": {
                "safe-buffer": "~5.1.0"
            }
        },
        "node_modules/fsevents/node_modules/string-width": {
            "version": "1.0.2",
            "inBundle": true,
            "license": "MIT",
            "optional": true,
            "dependencies": {
                "code-point-at": "^1.0.0",
                "is-fullwidth-code-point": "^1.0.0",
                "strip-ansi": "^3.0.0"
            },
            "engines": {
                "node": ">=0.10.0"
            }
        },
        "node_modules/fsevents/node_modules/strip-ansi": {
            "version": "3.0.1",
            "inBundle": true,
            "license": "MIT",
            "optional": true,
            "dependencies": {
                "ansi-regex": "^2.0.0"
            },
            "engines": {
                "node": ">=0.10.0"
            }
        },
        "node_modules/fsevents/node_modules/strip-json-comments": {
            "version": "2.0.1",
            "inBundle": true,
            "license": "MIT",
            "optional": true,
            "engines": {
                "node": ">=0.10.0"
            }
        },
        "node_modules/fsevents/node_modules/tar": {
            "version": "4.4.13",
            "inBundle": true,
            "license": "ISC",
            "optional": true,
            "dependencies": {
                "chownr": "^1.1.1",
                "fs-minipass": "^1.2.5",
                "minipass": "^2.8.6",
                "minizlib": "^1.2.1",
                "mkdirp": "^0.5.0",
                "safe-buffer": "^5.1.2",
                "yallist": "^3.0.3"
            },
            "engines": {
                "node": ">=4.5"
            }
        },
        "node_modules/fsevents/node_modules/util-deprecate": {
            "version": "1.0.2",
            "inBundle": true,
            "license": "MIT",
            "optional": true
        },
        "node_modules/fsevents/node_modules/wide-align": {
            "version": "1.1.3",
            "inBundle": true,
            "license": "ISC",
            "optional": true,
            "dependencies": {
                "string-width": "^1.0.2 || 2"
            }
        },
        "node_modules/fsevents/node_modules/wrappy": {
            "version": "1.0.2",
            "inBundle": true,
            "license": "ISC",
            "optional": true
        },
        "node_modules/fsevents/node_modules/yallist": {
            "version": "3.1.1",
            "inBundle": true,
            "license": "ISC",
            "optional": true
        },
        "node_modules/function-bind": {
            "version": "1.1.1",
            "resolved": "https://registry.npmjs.org/function-bind/-/function-bind-1.1.1.tgz",
            "integrity": "sha512-yIovAzMX49sF8Yl58fSCWJ5svSLuaibPxXQJFLmBObTuCr0Mf1KiPopGM9NiFjiYBCbfaa2Fh6breQ6ANVTI0A==",
            "dev": true
        },
        "node_modules/get-caller-file": {
            "version": "2.0.5",
            "resolved": "https://registry.npmjs.org/get-caller-file/-/get-caller-file-2.0.5.tgz",
            "integrity": "sha512-DyFP3BM/3YHTQOCUL/w0OZHR0lpKeGrxotcHWcqNEdnltqFwXVfhEBQ94eIo34AfQpo0rGki4cyIiftY06h2Fg==",
            "dev": true,
            "engines": {
                "node": "6.* || 8.* || >= 10.*"
            }
        },
        "node_modules/get-stream": {
            "version": "4.1.0",
            "resolved": "https://registry.npmjs.org/get-stream/-/get-stream-4.1.0.tgz",
            "integrity": "sha512-GMat4EJ5161kIy2HevLlr4luNjBgvmj413KaQA7jt4V8B4RDsfpHk7WQ9GVqfYyyx8OS/L66Kox+rJRNklLK7w==",
            "dependencies": {
                "pump": "^3.0.0"
            },
            "engines": {
                "node": ">=6"
            }
        },
        "node_modules/get-value": {
            "version": "2.0.6",
            "resolved": "https://registry.npmjs.org/get-value/-/get-value-2.0.6.tgz",
            "integrity": "sha1-3BXKHGcjh8p2vTesCjlbogQqLCg=",
            "engines": {
                "node": ">=0.10.0"
            }
        },
        "node_modules/glob": {
            "version": "7.1.4",
            "resolved": "https://registry.npmjs.org/glob/-/glob-7.1.4.tgz",
            "integrity": "sha512-hkLPepehmnKk41pUGm3sYxoFs/umurYfYJCerbXEyFIWcAzvpipAgVkBqqT9RBKMGjnq6kMuyYwha6csxbiM1A==",
            "dependencies": {
                "fs.realpath": "^1.0.0",
                "inflight": "^1.0.4",
                "inherits": "2",
                "minimatch": "^3.0.4",
                "once": "^1.3.0",
                "path-is-absolute": "^1.0.0"
            },
            "engines": {
                "node": "*"
            }
        },
        "node_modules/glob-parent": {
            "version": "3.1.0",
            "resolved": "https://registry.npmjs.org/glob-parent/-/glob-parent-3.1.0.tgz",
            "integrity": "sha512-E8Ak/2+dZY6fnzlR7+ueWvhsH1SjHr4jjss4YS/h4py44jY9MhK/VFdaZJAWDz6BbL21KeteKxFSFpq8OS5gVA==",
            "devOptional": true,
            "dependencies": {
                "is-glob": "^3.1.0",
                "path-dirname": "^1.0.0"
            }
        },
        "node_modules/glob-parent/node_modules/is-glob": {
            "version": "3.1.0",
            "resolved": "https://registry.npmjs.org/is-glob/-/is-glob-3.1.0.tgz",
            "integrity": "sha1-e6WuJCF4BKxwcHuWkiVnSGzD6Eo=",
            "devOptional": true,
            "dependencies": {
                "is-extglob": "^2.1.0"
            },
            "engines": {
                "node": ">=0.10.0"
            }
        },
        "node_modules/global-agent": {
            "version": "3.0.0",
            "resolved": "https://registry.npmjs.org/global-agent/-/global-agent-3.0.0.tgz",
            "integrity": "sha512-PT6XReJ+D07JvGoxQMkT6qji/jVNfX/h364XHZOWeRzy64sSFr+xJ5OX7LI3b4MPQzdL4H8Y8M0xzPpsVMwA8Q==",
            "optional": true,
            "dependencies": {
                "boolean": "^3.0.1",
                "es6-error": "^4.1.1",
                "matcher": "^3.0.0",
                "roarr": "^2.15.3",
                "semver": "^7.3.2",
                "serialize-error": "^7.0.1"
            },
            "engines": {
                "node": ">=10.0"
            }
        },
        "node_modules/global-agent/node_modules/lru-cache": {
            "version": "6.0.0",
            "resolved": "https://registry.npmjs.org/lru-cache/-/lru-cache-6.0.0.tgz",
            "integrity": "sha512-Jo6dJ04CmSjuznwJSS3pUeWmd/H0ffTlkXXgwZi+eq1UCmqQwCh+eLsYOYCwY991i2Fah4h1BEMCx4qThGbsiA==",
            "optional": true,
            "dependencies": {
                "yallist": "^4.0.0"
            },
            "engines": {
                "node": ">=10"
            }
        },
        "node_modules/global-agent/node_modules/semver": {
            "version": "7.3.7",
            "resolved": "https://registry.npmjs.org/semver/-/semver-7.3.7.tgz",
            "integrity": "sha512-QlYTucUYOews+WeEujDoEGziz4K6c47V/Bd+LjSSYcA94p+DmINdf7ncaUinThfvZyu13lN9OY1XDxt8C0Tw0g==",
            "optional": true,
            "dependencies": {
                "lru-cache": "^6.0.0"
            },
            "bin": {
                "semver": "bin/semver.js"
            },
            "engines": {
                "node": ">=10"
            }
        },
        "node_modules/global-agent/node_modules/yallist": {
            "version": "4.0.0",
            "resolved": "https://registry.npmjs.org/yallist/-/yallist-4.0.0.tgz",
            "integrity": "sha512-3wdGidZyq5PB084XLES5TpOSRA3wjXAlIWMhum2kRcv/41Sn2emQ0dycQW4uZXLejwKvg6EsvbdlVL+FYEct7A==",
            "optional": true
        },
        "node_modules/global-modules": {
            "version": "2.0.0",
            "resolved": "https://registry.npmjs.org/global-modules/-/global-modules-2.0.0.tgz",
            "integrity": "sha512-NGbfmJBp9x8IxyJSd1P+otYK8vonoJactOogrVfFRIAEY1ukil8RSKDz2Yo7wh1oihl51l/r6W4epkeKJHqL8A==",
            "dev": true,
            "dependencies": {
                "global-prefix": "^3.0.0"
            },
            "engines": {
                "node": ">=6"
            }
        },
        "node_modules/global-modules/node_modules/global-prefix": {
            "version": "3.0.0",
            "resolved": "https://registry.npmjs.org/global-prefix/-/global-prefix-3.0.0.tgz",
            "integrity": "sha512-awConJSVCHVGND6x3tmMaKcQvwXLhjdkmomy2W+Goaui8YPgYgXJZewhg3fWC+DlfqqQuWg8AwqjGTD2nAPVWg==",
            "dev": true,
            "dependencies": {
                "ini": "^1.3.5",
                "kind-of": "^6.0.2",
                "which": "^1.3.1"
            },
            "engines": {
                "node": ">=6"
            }
        },
        "node_modules/global-modules/node_modules/kind-of": {
            "version": "6.0.3",
            "resolved": "https://registry.npmjs.org/kind-of/-/kind-of-6.0.3.tgz",
            "integrity": "sha512-dcS1ul+9tmeD95T+x28/ehLgd9mENa3LsvDTtzm3vyBEO7RPptvAD+t44WVXaUjTBRcrpFeFlC8WCruUR456hw==",
            "dev": true,
            "engines": {
                "node": ">=0.10.0"
            }
        },
        "node_modules/global-prefix": {
            "version": "1.0.2",
            "resolved": "https://registry.npmjs.org/global-prefix/-/global-prefix-1.0.2.tgz",
            "integrity": "sha1-2/dDxsFJklk8ZVVoy2btMsASLr4=",
            "dev": true,
            "dependencies": {
                "expand-tilde": "^2.0.2",
                "homedir-polyfill": "^1.0.1",
                "ini": "^1.3.4",
                "is-windows": "^1.0.1",
                "which": "^1.2.14"
            },
            "engines": {
                "node": ">=0.10.0"
            }
        },
        "node_modules/global-tunnel-ng": {
            "version": "2.7.1",
            "resolved": "https://registry.npmjs.org/global-tunnel-ng/-/global-tunnel-ng-2.7.1.tgz",
            "integrity": "sha512-4s+DyciWBV0eK148wqXxcmVAbFVPqtc3sEtUE/GTQfuU80rySLcMhUmHKSHI7/LDj8q0gDYI1lIhRRB7ieRAqg==",
            "optional": true,
            "dependencies": {
                "encodeurl": "^1.0.2",
                "lodash": "^4.17.10",
                "npm-conf": "^1.1.3",
                "tunnel": "^0.0.6"
            },
            "engines": {
                "node": ">=0.10"
            }
        },
        "node_modules/globalthis": {
            "version": "1.0.3",
            "resolved": "https://registry.npmjs.org/globalthis/-/globalthis-1.0.3.tgz",
            "integrity": "sha512-sFdI5LyBiNTHjRd7cGPWapiHWMOXKyuBNX/cWJ3NfzrZQVa8GI/8cofCl74AOVqq9W5kNmguTIzJ/1s2gyI9wA==",
            "optional": true,
            "dependencies": {
                "define-properties": "^1.1.3"
            },
            "engines": {
                "node": ">= 0.4"
            },
            "funding": {
                "url": "https://github.com/sponsors/ljharb"
            }
        },
        "node_modules/globby": {
            "version": "6.1.0",
            "resolved": "https://registry.npmjs.org/globby/-/globby-6.1.0.tgz",
            "integrity": "sha1-9abXDoOV4hyFj7BInWTfAkJNUGw=",
            "dev": true,
            "dependencies": {
                "array-union": "^1.0.1",
                "glob": "^7.0.3",
                "object-assign": "^4.0.1",
                "pify": "^2.0.0",
                "pinkie-promise": "^2.0.0"
            },
            "engines": {
                "node": ">=0.10.0"
            }
        },
        "node_modules/globby/node_modules/pify": {
            "version": "2.3.0",
            "resolved": "https://registry.npmjs.org/pify/-/pify-2.3.0.tgz",
            "integrity": "sha1-7RQaasBDqEnqWISY59yosVMw6Qw=",
            "dev": true,
            "engines": {
                "node": ">=0.10.0"
            }
        },
        "node_modules/google-closure-compiler": {
            "version": "20220405.0.0",
            "resolved": "https://registry.npmjs.org/google-closure-compiler/-/google-closure-compiler-20220405.0.0.tgz",
            "integrity": "sha512-qD4vf6pb7PMMrBhkqzkx3Cc1I7CRKyr+xFQFbtRvLHrMFB1J5iujcGOm/KZVZfgHrkUpX4k7UknEfOZiR7l2eQ==",
            "dependencies": {
                "chalk": "2.x",
                "google-closure-compiler-java": "^20220405.0.0",
                "minimist": "1.x",
                "vinyl": "2.x",
                "vinyl-sourcemaps-apply": "^0.2.0"
            },
            "bin": {
                "google-closure-compiler": "cli.js"
            },
            "engines": {
                "node": ">=10"
            },
            "optionalDependencies": {
                "google-closure-compiler-linux": "^20220405.0.0",
                "google-closure-compiler-osx": "^20220405.0.0",
                "google-closure-compiler-windows": "^20220405.0.0"
            }
        },
        "node_modules/google-closure-compiler-java": {
            "version": "20220405.0.0",
            "resolved": "https://registry.npmjs.org/google-closure-compiler-java/-/google-closure-compiler-java-20220405.0.0.tgz",
            "integrity": "sha512-PNNNGvYOGPVYwNl3/8Rpz9ulxHsOv96p5YmnAp1gSTakOQFGgHwsBY/whIYs4M8sFLN286NvklfB7IyJTvZPHA=="
        },
        "node_modules/google-closure-compiler-linux": {
            "version": "20220405.0.0",
            "resolved": "https://registry.npmjs.org/google-closure-compiler-linux/-/google-closure-compiler-linux-20220405.0.0.tgz",
            "integrity": "sha512-Yu9WdWdEN89Tf0cz+OnbZdlaWrMfdlJRxW+SpRXt3Lh1rNtCJp7n0RgpOprhreuJxU2vM1AcmKSueCwiUEDVGw==",
            "cpu": [
                "x64",
                "x86"
            ],
            "optional": true,
            "os": [
                "linux"
            ]
        },
        "node_modules/google-closure-compiler-osx": {
            "version": "20220405.0.0",
            "resolved": "https://registry.npmjs.org/google-closure-compiler-osx/-/google-closure-compiler-osx-20220405.0.0.tgz",
            "integrity": "sha512-E+W6o41Hyxi1BGBQ5y9zloW/0Y+B9dcurPY8I6XOMpuuV1VP2/2puoGT07hwjkjh2zRwHZJXdejlMygzHrz+Mw==",
            "cpu": [
                "x64",
                "x86",
                "arm64"
            ],
            "optional": true,
            "os": [
                "darwin"
            ]
        },
        "node_modules/google-closure-compiler-windows": {
            "version": "20220405.0.0",
            "resolved": "https://registry.npmjs.org/google-closure-compiler-windows/-/google-closure-compiler-windows-20220405.0.0.tgz",
            "integrity": "sha512-abkEpLZdyAdIzJg0vNWnfbYJx0SAJlgWAdzi4OeOjTfzyXLS++p/Rw1/s0u94hvRRRclySzkrETSfoEm8VGJBw==",
            "cpu": [
                "x64"
            ],
            "optional": true,
            "os": [
                "win32"
            ]
        },
        "node_modules/got": {
            "version": "9.6.0",
            "resolved": "https://registry.npmjs.org/got/-/got-9.6.0.tgz",
            "integrity": "sha512-R7eWptXuGYxwijs0eV+v3o6+XH1IqVK8dJOEecQfTmkncw9AV4dcw/Dhxi8MdlqPthxxpZyizMzyg8RTmEsG+Q==",
            "dependencies": {
                "@sindresorhus/is": "^0.14.0",
                "@szmarczak/http-timer": "^1.1.2",
                "cacheable-request": "^6.0.0",
                "decompress-response": "^3.3.0",
                "duplexer3": "^0.1.4",
                "get-stream": "^4.1.0",
                "lowercase-keys": "^1.0.1",
                "mimic-response": "^1.0.1",
                "p-cancelable": "^1.0.0",
                "to-readable-stream": "^1.0.0",
                "url-parse-lax": "^3.0.0"
            },
            "engines": {
                "node": ">=8.6"
            }
        },
        "node_modules/graceful-fs": {
            "version": "4.2.0",
            "resolved": "https://registry.npmjs.org/graceful-fs/-/graceful-fs-4.2.0.tgz",
            "integrity": "sha512-jpSvDPV4Cq/bgtpndIWbI5hmYxhQGHPC4d4cqBPb4DLniCfhJokdXhwhaDuLBGLQdvvRum/UiX6ECVIPvDXqdg=="
        },
        "node_modules/gzip-size": {
            "version": "5.1.1",
            "resolved": "https://registry.npmjs.org/gzip-size/-/gzip-size-5.1.1.tgz",
            "integrity": "sha512-FNHi6mmoHvs1mxZAds4PpdCS6QG8B4C1krxJsMutgxl5t3+GlRTzzI3NEkifXx2pVsOvJdOGSmIgDhQ55FwdPA==",
            "dev": true,
            "dependencies": {
                "duplexer": "^0.1.1",
                "pify": "^4.0.1"
            },
            "engines": {
                "node": ">=6"
            }
        },
        "node_modules/handle-thing": {
            "version": "2.0.1",
            "resolved": "https://registry.npmjs.org/handle-thing/-/handle-thing-2.0.1.tgz",
            "integrity": "sha512-9Qn4yBxelxoh2Ow62nP+Ka/kMnOXRi8BXnRaUwezLNhqelnN49xKz4F/dPP8OYLxLxq6JDtZb2i9XznUQbNPTg==",
            "dev": true
        },
        "node_modules/handlebars": {
            "version": "4.7.7",
            "resolved": "https://registry.npmjs.org/handlebars/-/handlebars-4.7.7.tgz",
            "integrity": "sha512-aAcXm5OAfE/8IXkcZvCepKU3VzW1/39Fb5ZuqMtgI/hT8X2YgoMvBY5dLhq/cpOvw7Lk1nK/UF71aLG/ZnVYRA==",
            "dev": true,
            "dependencies": {
                "minimist": "^1.2.5",
                "neo-async": "^2.6.0",
                "source-map": "^0.6.1",
                "wordwrap": "^1.0.0"
            },
            "bin": {
                "handlebars": "bin/handlebars"
            },
            "engines": {
                "node": ">=0.4.7"
            },
            "optionalDependencies": {
                "uglify-js": "^3.1.4"
            }
        },
        "node_modules/handlebars/node_modules/source-map": {
            "version": "0.6.1",
            "resolved": "https://registry.npmjs.org/source-map/-/source-map-0.6.1.tgz",
            "integrity": "sha512-UjgapumWlbMhkBgzT7Ykc5YXUT46F0iKu8SGXq0bcwP5dz/h0Plj6enJqjz1Zbq2l5WaqYnrVbwWOWMyF3F47g==",
            "dev": true,
            "engines": {
                "node": ">=0.10.0"
            }
        },
        "node_modules/has": {
            "version": "1.0.3",
            "resolved": "https://registry.npmjs.org/has/-/has-1.0.3.tgz",
            "integrity": "sha512-f2dvO0VU6Oej7RkWJGrehjbzMAjFp5/VKPp5tTpWIV4JHHZK1/BxbFRtf/siA2SWTe09caDmVtYYzWEIbBS4zw==",
            "dev": true,
            "dependencies": {
                "function-bind": "^1.1.1"
            },
            "engines": {
                "node": ">= 0.4.0"
            }
        },
        "node_modules/has-ansi": {
            "version": "2.0.0",
            "resolved": "https://registry.npmjs.org/has-ansi/-/has-ansi-2.0.0.tgz",
            "integrity": "sha1-NPUEnOHs3ysGSa8+8k5F7TVBbZE=",
            "dev": true,
            "dependencies": {
                "ansi-regex": "^2.0.0"
            },
            "engines": {
                "node": ">=0.10.0"
            }
        },
        "node_modules/has-ansi/node_modules/ansi-regex": {
            "version": "2.1.1",
            "resolved": "https://registry.npmjs.org/ansi-regex/-/ansi-regex-2.1.1.tgz",
            "integrity": "sha1-w7M6te42DYbg5ijwRorn7yfWVN8=",
            "dev": true,
            "engines": {
                "node": ">=0.10.0"
            }
        },
        "node_modules/has-binary2": {
            "version": "1.0.3",
            "resolved": "https://registry.npmjs.org/has-binary2/-/has-binary2-1.0.3.tgz",
            "integrity": "sha512-G1LWKhDSvhGeAQ8mPVQlqNcOB2sJdwATtZKl2pDKKHfpf/rYj24lkinxf69blJbnsvtqqNU+L3SL50vzZhXOnw==",
            "dependencies": {
                "isarray": "2.0.1"
            }
        },
        "node_modules/has-binary2/node_modules/isarray": {
            "version": "2.0.1",
            "resolved": "https://registry.npmjs.org/isarray/-/isarray-2.0.1.tgz",
            "integrity": "sha512-c2cu3UxbI+b6kR3fy0nRnAhodsvR9dx7U5+znCOzdj6IfP3upFURTr0Xl5BlQZNKZjEtxrmVyfSdeE3O57smoQ=="
        },
        "node_modules/has-cors": {
            "version": "1.1.0",
            "resolved": "https://registry.npmjs.org/has-cors/-/has-cors-1.1.0.tgz",
            "integrity": "sha1-XkdHk/fqmEPRu5nCPu9J/xJv/zk="
        },
        "node_modules/has-flag": {
            "version": "3.0.0",
            "resolved": "https://registry.npmjs.org/has-flag/-/has-flag-3.0.0.tgz",
            "integrity": "sha1-tdRU3CGZriJWmfNGfloH87lVuv0=",
            "engines": {
                "node": ">=4"
            }
        },
        "node_modules/has-symbols": {
            "version": "1.0.0",
            "resolved": "https://registry.npmjs.org/has-symbols/-/has-symbols-1.0.0.tgz",
            "integrity": "sha1-uhqPGvKg/DllD1yFA2dwQSIGO0Q=",
            "dev": true,
            "engines": {
                "node": ">= 0.4"
            }
        },
        "node_modules/has-value": {
            "version": "1.0.0",
            "resolved": "https://registry.npmjs.org/has-value/-/has-value-1.0.0.tgz",
            "integrity": "sha1-GLKB2lhbHFxR3vJMkw7SmgvmsXc=",
            "dependencies": {
                "get-value": "^2.0.6",
                "has-values": "^1.0.0",
                "isobject": "^3.0.0"
            },
            "engines": {
                "node": ">=0.10.0"
            }
        },
        "node_modules/has-values": {
            "version": "1.0.0",
            "resolved": "https://registry.npmjs.org/has-values/-/has-values-1.0.0.tgz",
            "integrity": "sha1-lbC2P+whRmGab+V/51Yo1aOe/k8=",
            "dependencies": {
                "is-number": "^3.0.0",
                "kind-of": "^4.0.0"
            },
            "engines": {
                "node": ">=0.10.0"
            }
        },
        "node_modules/has-values/node_modules/kind-of": {
            "version": "4.0.0",
            "resolved": "https://registry.npmjs.org/kind-of/-/kind-of-4.0.0.tgz",
            "integrity": "sha1-IIE989cSkosgc3hpGkUGb65y3Vc=",
            "dependencies": {
                "is-buffer": "^1.1.5"
            },
            "engines": {
                "node": ">=0.10.0"
            }
        },
        "node_modules/hash-base": {
            "version": "3.1.0",
            "resolved": "https://registry.npmjs.org/hash-base/-/hash-base-3.1.0.tgz",
            "integrity": "sha512-1nmYp/rhMDiE7AYkDw+lLwlAzz0AntGIe51F3RfFfEqyQ3feY2eI/NcwC6umIQVOASPMsWJLJScWKSSvzL9IVA==",
            "dependencies": {
                "inherits": "^2.0.4",
                "readable-stream": "^3.6.0",
                "safe-buffer": "^5.2.0"
            },
            "engines": {
                "node": ">=4"
            }
        },
        "node_modules/hash-base/node_modules/readable-stream": {
            "version": "3.6.0",
            "resolved": "https://registry.npmjs.org/readable-stream/-/readable-stream-3.6.0.tgz",
            "integrity": "sha512-BViHy7LKeTz4oNnkcLJ+lVSL6vpiFeX6/d3oSH8zCW7UxP2onchk+vTGB143xuFjHS3deTgkKoXXymXqymiIdA==",
            "dependencies": {
                "inherits": "^2.0.3",
                "string_decoder": "^1.1.1",
                "util-deprecate": "^1.0.1"
            },
            "engines": {
                "node": ">= 6"
            }
        },
        "node_modules/hash-base/node_modules/safe-buffer": {
            "version": "5.2.1",
            "resolved": "https://registry.npmjs.org/safe-buffer/-/safe-buffer-5.2.1.tgz",
            "integrity": "sha512-rp3So07KcdmmKbGvgaNxQSJr7bGVSVk5S9Eq1F+ppbRo70+YeaDxkw5Dd8NPN+GD6bjnYm2VuPuCXmpuYvmCXQ==",
            "funding": [
                {
                    "type": "github",
                    "url": "https://github.com/sponsors/feross"
                },
                {
                    "type": "patreon",
                    "url": "https://www.patreon.com/feross"
                },
                {
                    "type": "consulting",
                    "url": "https://feross.org/support"
                }
            ]
        },
        "node_modules/hash.js": {
            "version": "1.1.7",
            "resolved": "https://registry.npmjs.org/hash.js/-/hash.js-1.1.7.tgz",
            "integrity": "sha512-taOaskGt4z4SOANNseOviYDvjEJinIkRgmp7LbKP2YTTmVxWBl87s/uzK9r+44BclBSp2X7K1hqeNfz9JbBeXA==",
            "dependencies": {
                "inherits": "^2.0.3",
                "minimalistic-assert": "^1.0.1"
            }
        },
        "node_modules/he": {
            "version": "1.2.0",
            "resolved": "https://registry.npmjs.org/he/-/he-1.2.0.tgz",
            "integrity": "sha512-F/1DnUGPopORZi0ni+CvrCgHQ5FyEAHRLSApuYWMmrbSwoN2Mn/7k+Gl38gJnR7yyDZk6WLXwiGod1JOWNDKGw==",
            "bin": {
                "he": "bin/he"
            }
        },
        "node_modules/hmac-drbg": {
            "version": "1.0.1",
            "resolved": "https://registry.npmjs.org/hmac-drbg/-/hmac-drbg-1.0.1.tgz",
            "integrity": "sha1-0nRXAQJabHdabFRXk+1QL8DGSaE=",
            "dependencies": {
                "hash.js": "^1.0.3",
                "minimalistic-assert": "^1.0.0",
                "minimalistic-crypto-utils": "^1.0.1"
            }
        },
        "node_modules/homedir-polyfill": {
            "version": "1.0.3",
            "resolved": "https://registry.npmjs.org/homedir-polyfill/-/homedir-polyfill-1.0.3.tgz",
            "integrity": "sha512-eSmmWE5bZTK2Nou4g0AI3zZ9rswp7GRKoKXS1BLUkvPviOqs4YTN1djQIqrXy9k5gEtdLPy86JjRwsNM9tnDcA==",
            "dev": true,
            "dependencies": {
                "parse-passwd": "^1.0.0"
            },
            "engines": {
                "node": ">=0.10.0"
            }
        },
        "node_modules/hoopy": {
            "version": "0.1.4",
            "resolved": "https://registry.npmjs.org/hoopy/-/hoopy-0.1.4.tgz",
            "integrity": "sha512-HRcs+2mr52W0K+x8RzcLzuPPmVIKMSv97RGHy0Ea9y/mpcaK+xTrjICA04KAHi4GRzxliNqNJEFYWHghy3rSfQ==",
            "dev": true,
            "engines": {
                "node": ">= 6.0.0"
            }
        },
        "node_modules/hpack.js": {
            "version": "2.1.6",
            "resolved": "https://registry.npmjs.org/hpack.js/-/hpack.js-2.1.6.tgz",
            "integrity": "sha1-h3dMCUnlE/QuhFdbPEVoH63ioLI=",
            "dev": true,
            "dependencies": {
                "inherits": "^2.0.1",
                "obuf": "^1.0.0",
                "readable-stream": "^2.0.1",
                "wbuf": "^1.1.0"
            }
        },
        "node_modules/html-entities": {
            "version": "1.3.1",
            "resolved": "https://registry.npmjs.org/html-entities/-/html-entities-1.3.1.tgz",
            "integrity": "sha512-rhE/4Z3hIhzHAUKbW8jVcCyuT5oJCXXqhN/6mXXVCpzTmvJnoH2HL/bt3EZ6p55jbFJBeAe1ZNpL5BugLujxNA==",
            "dev": true
        },
        "node_modules/html-loader": {
            "version": "1.3.2",
            "resolved": "https://registry.npmjs.org/html-loader/-/html-loader-1.3.2.tgz",
            "integrity": "sha512-DEkUwSd0sijK5PF3kRWspYi56XP7bTNkyg5YWSzBdjaSDmvCufep5c4Vpb3PBf6lUL0YPtLwBfy9fL0t5hBAGA==",
            "dependencies": {
                "html-minifier-terser": "^5.1.1",
                "htmlparser2": "^4.1.0",
                "loader-utils": "^2.0.0",
                "schema-utils": "^3.0.0"
            },
            "engines": {
                "node": ">= 10.13.0"
            },
            "funding": {
                "type": "opencollective",
                "url": "https://opencollective.com/webpack"
            },
            "peerDependencies": {
                "webpack": "^4.0.0 || ^5.0.0"
            }
        },
        "node_modules/html-loader/node_modules/ajv-keywords": {
            "version": "3.5.2",
            "resolved": "https://registry.npmjs.org/ajv-keywords/-/ajv-keywords-3.5.2.tgz",
            "integrity": "sha512-5p6WTN0DdTGVQk6VjcEju19IgaHudalcfabD7yhDGeA6bcQnmL+CpveLJq/3hvfwd1aof6L386Ougkx6RfyMIQ==",
            "peerDependencies": {
                "ajv": "^6.9.1"
            }
        },
        "node_modules/html-loader/node_modules/dom-serializer": {
            "version": "1.2.0",
            "resolved": "https://registry.npmjs.org/dom-serializer/-/dom-serializer-1.2.0.tgz",
            "integrity": "sha512-n6kZFH/KlCrqs/1GHMOd5i2fd/beQHuehKdWvNNffbGHTr/almdhuVvTVFb3V7fglz+nC50fFusu3lY33h12pA==",
            "dependencies": {
                "domelementtype": "^2.0.1",
                "domhandler": "^4.0.0",
                "entities": "^2.0.0"
            },
            "funding": {
                "url": "https://github.com/cheeriojs/dom-serializer?sponsor=1"
            }
        },
        "node_modules/html-loader/node_modules/dom-serializer/node_modules/domhandler": {
            "version": "4.0.0",
            "resolved": "https://registry.npmjs.org/domhandler/-/domhandler-4.0.0.tgz",
            "integrity": "sha512-KPTbnGQ1JeEMQyO1iYXoagsI6so/C96HZiFyByU3T6iAzpXn8EGEvct6unm1ZGoed8ByO2oirxgwxBmqKF9haA==",
            "dependencies": {
                "domelementtype": "^2.1.0"
            },
            "engines": {
                "node": ">= 4"
            },
            "funding": {
                "url": "https://github.com/fb55/domhandler?sponsor=1"
            }
        },
        "node_modules/html-loader/node_modules/domelementtype": {
            "version": "2.1.0",
            "resolved": "https://registry.npmjs.org/domelementtype/-/domelementtype-2.1.0.tgz",
            "integrity": "sha512-LsTgx/L5VpD+Q8lmsXSHW2WpA+eBlZ9HPf3erD1IoPF00/3JKHZ3BknUVA2QGDNu69ZNmyFmCWBSO45XjYKC5w==",
            "funding": [
                {
                    "type": "github",
                    "url": "https://github.com/sponsors/fb55"
                }
            ]
        },
        "node_modules/html-loader/node_modules/domhandler": {
            "version": "3.3.0",
            "resolved": "https://registry.npmjs.org/domhandler/-/domhandler-3.3.0.tgz",
            "integrity": "sha512-J1C5rIANUbuYK+FuFL98650rihynUOEzRLxW+90bKZRWB6A1X1Tf82GxR1qAWLyfNPRvjqfip3Q5tdYlmAa9lA==",
            "dependencies": {
                "domelementtype": "^2.0.1"
            },
            "engines": {
                "node": ">= 4"
            },
            "funding": {
                "url": "https://github.com/fb55/domhandler?sponsor=1"
            }
        },
        "node_modules/html-loader/node_modules/domutils": {
            "version": "2.4.4",
            "resolved": "https://registry.npmjs.org/domutils/-/domutils-2.4.4.tgz",
            "integrity": "sha512-jBC0vOsECI4OMdD0GC9mGn7NXPLb+Qt6KW1YDQzeQYRUFKmNG8lh7mO5HiELfr+lLQE7loDVI4QcAxV80HS+RA==",
            "dependencies": {
                "dom-serializer": "^1.0.1",
                "domelementtype": "^2.0.1",
                "domhandler": "^4.0.0"
            },
            "funding": {
                "url": "https://github.com/fb55/domutils?sponsor=1"
            }
        },
        "node_modules/html-loader/node_modules/domutils/node_modules/domhandler": {
            "version": "4.0.0",
            "resolved": "https://registry.npmjs.org/domhandler/-/domhandler-4.0.0.tgz",
            "integrity": "sha512-KPTbnGQ1JeEMQyO1iYXoagsI6so/C96HZiFyByU3T6iAzpXn8EGEvct6unm1ZGoed8ByO2oirxgwxBmqKF9haA==",
            "dependencies": {
                "domelementtype": "^2.1.0"
            },
            "engines": {
                "node": ">= 4"
            },
            "funding": {
                "url": "https://github.com/fb55/domhandler?sponsor=1"
            }
        },
        "node_modules/html-loader/node_modules/emojis-list": {
            "version": "3.0.0",
            "resolved": "https://registry.npmjs.org/emojis-list/-/emojis-list-3.0.0.tgz",
            "integrity": "sha512-/kyM18EfinwXZbno9FyUGeFh87KC8HRQBQGildHZbEuRyWFOmv1U10o9BBp8XVZDVNNuQKyIGIu5ZYAAXJ0V2Q==",
            "engines": {
                "node": ">= 4"
            }
        },
        "node_modules/html-loader/node_modules/entities": {
            "version": "2.1.0",
            "resolved": "https://registry.npmjs.org/entities/-/entities-2.1.0.tgz",
            "integrity": "sha512-hCx1oky9PFrJ611mf0ifBLBRW8lUUVRlFolb5gWRfIELabBlbp9xZvrqZLZAs+NxFnbfQoeGd8wDkygjg7U85w==",
            "funding": {
                "url": "https://github.com/fb55/entities?sponsor=1"
            }
        },
        "node_modules/html-loader/node_modules/htmlparser2": {
            "version": "4.1.0",
            "resolved": "https://registry.npmjs.org/htmlparser2/-/htmlparser2-4.1.0.tgz",
            "integrity": "sha512-4zDq1a1zhE4gQso/c5LP1OtrhYTncXNSpvJYtWJBtXAETPlMfi3IFNjGuQbYLuVY4ZR0QMqRVvo4Pdy9KLyP8Q==",
            "dependencies": {
                "domelementtype": "^2.0.1",
                "domhandler": "^3.0.0",
                "domutils": "^2.0.0",
                "entities": "^2.0.0"
            }
        },
        "node_modules/html-loader/node_modules/json5": {
            "version": "2.1.3",
            "resolved": "https://registry.npmjs.org/json5/-/json5-2.1.3.tgz",
            "integrity": "sha512-KXPvOm8K9IJKFM0bmdn8QXh7udDh1g/giieX0NLCaMnb4hEiVFqnop2ImTXCc5e0/oHz3LTqmHGtExn5hfMkOA==",
            "dependencies": {
                "minimist": "^1.2.5"
            },
            "bin": {
                "json5": "lib/cli.js"
            },
            "engines": {
                "node": ">=6"
            }
        },
        "node_modules/html-loader/node_modules/loader-utils": {
            "version": "2.0.0",
            "resolved": "https://registry.npmjs.org/loader-utils/-/loader-utils-2.0.0.tgz",
            "integrity": "sha512-rP4F0h2RaWSvPEkD7BLDFQnvSf+nK+wr3ESUjNTyAGobqrijmW92zc+SO6d4p4B1wh7+B/Jg1mkQe5NYUEHtHQ==",
            "dependencies": {
                "big.js": "^5.2.2",
                "emojis-list": "^3.0.0",
                "json5": "^2.1.2"
            },
            "engines": {
                "node": ">=8.9.0"
            }
        },
        "node_modules/html-loader/node_modules/schema-utils": {
            "version": "3.0.0",
            "resolved": "https://registry.npmjs.org/schema-utils/-/schema-utils-3.0.0.tgz",
            "integrity": "sha512-6D82/xSzO094ajanoOSbe4YvXWMfn2A//8Y1+MUqFAJul5Bs+yn36xbK9OtNDcRVSBJ9jjeoXftM6CfztsjOAA==",
            "dependencies": {
                "@types/json-schema": "^7.0.6",
                "ajv": "^6.12.5",
                "ajv-keywords": "^3.5.2"
            },
            "engines": {
                "node": ">= 10.13.0"
            },
            "funding": {
                "type": "opencollective",
                "url": "https://opencollective.com/webpack"
            }
        },
        "node_modules/html-minifier": {
            "version": "3.5.21",
            "resolved": "https://registry.npmjs.org/html-minifier/-/html-minifier-3.5.21.tgz",
            "integrity": "sha512-LKUKwuJDhxNa3uf/LPR/KVjm/l3rBqtYeCOAekvG8F1vItxMUpueGd94i/asDDr8/1u7InxzFA5EeGjhhG5mMA==",
            "dev": true,
            "dependencies": {
                "camel-case": "3.0.x",
                "clean-css": "4.2.x",
                "commander": "2.17.x",
                "he": "1.2.x",
                "param-case": "2.1.x",
                "relateurl": "0.2.x",
                "uglify-js": "3.4.x"
            },
            "bin": {
                "html-minifier": "cli.js"
            },
            "engines": {
                "node": ">=4"
            }
        },
        "node_modules/html-minifier-terser": {
            "version": "5.1.1",
            "resolved": "https://registry.npmjs.org/html-minifier-terser/-/html-minifier-terser-5.1.1.tgz",
            "integrity": "sha512-ZPr5MNObqnV/T9akshPKbVgyOqLmy+Bxo7juKCfTfnjNniTAMdy4hz21YQqoofMBJD2kdREaqPPdThoR78Tgxg==",
            "dependencies": {
                "camel-case": "^4.1.1",
                "clean-css": "^4.2.3",
                "commander": "^4.1.1",
                "he": "^1.2.0",
                "param-case": "^3.0.3",
                "relateurl": "^0.2.7",
                "terser": "^4.6.3"
            },
            "bin": {
                "html-minifier-terser": "cli.js"
            },
            "engines": {
                "node": ">=6"
            }
        },
        "node_modules/html-minifier-terser/node_modules/camel-case": {
            "version": "4.1.2",
            "resolved": "https://registry.npmjs.org/camel-case/-/camel-case-4.1.2.tgz",
            "integrity": "sha512-gxGWBrTT1JuMx6R+o5PTXMmUnhnVzLQ9SNutD4YqKtI6ap897t3tKECYla6gCWEkplXnlNybEkZg9GEGxKFCgw==",
            "dependencies": {
                "pascal-case": "^3.1.2",
                "tslib": "^2.0.3"
            }
        },
        "node_modules/html-minifier-terser/node_modules/clean-css": {
            "version": "4.2.3",
            "resolved": "https://registry.npmjs.org/clean-css/-/clean-css-4.2.3.tgz",
            "integrity": "sha512-VcMWDN54ZN/DS+g58HYL5/n4Zrqe8vHJpGA8KdgUXFU4fuP/aHNw8eld9SyEIyabIMJX/0RaY/fplOo5hYLSFA==",
            "dependencies": {
                "source-map": "~0.6.0"
            },
            "engines": {
                "node": ">= 4.0"
            }
        },
        "node_modules/html-minifier-terser/node_modules/commander": {
            "version": "4.1.1",
            "resolved": "https://registry.npmjs.org/commander/-/commander-4.1.1.tgz",
            "integrity": "sha512-NOKm8xhkzAjzFx8B2v5OAHT+u5pRQc2UCa2Vq9jYL/31o2wi9mxBA7LIFs3sV5VSC49z6pEhfbMULvShKj26WA==",
            "engines": {
                "node": ">= 6"
            }
        },
        "node_modules/html-minifier-terser/node_modules/param-case": {
            "version": "3.0.4",
            "resolved": "https://registry.npmjs.org/param-case/-/param-case-3.0.4.tgz",
            "integrity": "sha512-RXlj7zCYokReqWpOPH9oYivUzLYZ5vAPIfEmCTNViosC78F8F0H9y7T7gG2M39ymgutxF5gcFEsyZQSph9Bp3A==",
            "dependencies": {
                "dot-case": "^3.0.4",
                "tslib": "^2.0.3"
            }
        },
        "node_modules/html-minifier-terser/node_modules/source-map": {
            "version": "0.6.1",
            "resolved": "https://registry.npmjs.org/source-map/-/source-map-0.6.1.tgz",
            "integrity": "sha512-UjgapumWlbMhkBgzT7Ykc5YXUT46F0iKu8SGXq0bcwP5dz/h0Plj6enJqjz1Zbq2l5WaqYnrVbwWOWMyF3F47g==",
            "engines": {
                "node": ">=0.10.0"
            }
        },
        "node_modules/html-minifier-terser/node_modules/tslib": {
            "version": "2.1.0",
            "resolved": "https://registry.npmjs.org/tslib/-/tslib-2.1.0.tgz",
            "integrity": "sha512-hcVC3wYEziELGGmEEXue7D75zbwIIVUMWAVbHItGPx0ziyXxrOMQx4rQEVEV45Ut/1IotuEvwqPopzIOkDMf0A=="
        },
        "node_modules/html-minifier/node_modules/commander": {
            "version": "2.17.1",
            "resolved": "https://registry.npmjs.org/commander/-/commander-2.17.1.tgz",
            "integrity": "sha512-wPMUt6FnH2yzG95SA6mzjQOEKUU3aLaDEmzs1ti+1E9h+CsrZghRlqEM/EJ4KscsQVG8uNN4uVreUeT8+drlgg==",
            "dev": true
        },
        "node_modules/html-webpack-plugin": {
            "version": "3.2.0",
            "resolved": "https://registry.npmjs.org/html-webpack-plugin/-/html-webpack-plugin-3.2.0.tgz",
            "integrity": "sha1-sBq71yOsqqeze2r0SS69oD2d03s=",
            "deprecated": "3.x is no longer supported",
            "dev": true,
            "dependencies": {
                "html-minifier": "^3.2.3",
                "loader-utils": "^0.2.16",
                "lodash": "^4.17.3",
                "pretty-error": "^2.0.2",
                "tapable": "^1.0.0",
                "toposort": "^1.0.0",
                "util.promisify": "1.0.0"
            },
            "engines": {
                "node": ">=6.9"
            },
            "peerDependencies": {
                "webpack": "^1.0.0 || ^2.0.0 || ^3.0.0 || ^4.0.0"
            }
        },
        "node_modules/html-webpack-plugin/node_modules/big.js": {
            "version": "3.2.0",
            "resolved": "https://registry.npmjs.org/big.js/-/big.js-3.2.0.tgz",
            "integrity": "sha512-+hN/Zh2D08Mx65pZ/4g5bsmNiZUuChDiQfTUQ7qJr4/kuopCr88xZsAXv6mBoZEsUI4OuGHlX59qE94K2mMW8Q==",
            "dev": true,
            "engines": {
                "node": "*"
            }
        },
        "node_modules/html-webpack-plugin/node_modules/json5": {
            "version": "0.5.1",
            "resolved": "https://registry.npmjs.org/json5/-/json5-0.5.1.tgz",
            "integrity": "sha1-Hq3nrMASA0rYTiOWdn6tn6VJWCE=",
            "dev": true,
            "bin": {
                "json5": "lib/cli.js"
            }
        },
        "node_modules/html-webpack-plugin/node_modules/loader-utils": {
            "version": "0.2.17",
            "resolved": "https://registry.npmjs.org/loader-utils/-/loader-utils-0.2.17.tgz",
            "integrity": "sha1-+G5jdNQyBabmxg6RlvF8Apm/s0g=",
            "dev": true,
            "dependencies": {
                "big.js": "^3.1.3",
                "emojis-list": "^2.0.0",
                "json5": "^0.5.0",
                "object-assign": "^4.0.1"
            }
        },
        "node_modules/http-cache-semantics": {
            "version": "4.1.0",
            "resolved": "https://registry.npmjs.org/http-cache-semantics/-/http-cache-semantics-4.1.0.tgz",
            "integrity": "sha512-carPklcUh7ROWRK7Cv27RPtdhYhUsela/ue5/jKzjegVvXDqM2ILE9Q2BGn9JZJh1g87cp56su/FgQSzcWS8cQ=="
        },
        "node_modules/http-deceiver": {
            "version": "1.2.7",
            "resolved": "https://registry.npmjs.org/http-deceiver/-/http-deceiver-1.2.7.tgz",
            "integrity": "sha1-+nFolEq5pRnTN8sL7HKE3D5yPYc=",
            "dev": true
        },
        "node_modules/http-errors": {
            "version": "1.7.2",
            "resolved": "https://registry.npmjs.org/http-errors/-/http-errors-1.7.2.tgz",
            "integrity": "sha512-uUQBt3H/cSIVfch6i1EuPNy/YsRSOUBXTVfZ+yR7Zjez3qjBz6i9+i4zjNaoqcoFVI4lQJ5plg63TvGfRSDCRg==",
            "dependencies": {
                "depd": "~1.1.2",
                "inherits": "2.0.3",
                "setprototypeof": "1.1.1",
                "statuses": ">= 1.5.0 < 2",
                "toidentifier": "1.0.0"
            },
            "engines": {
                "node": ">= 0.6"
            }
        },
        "node_modules/http-errors/node_modules/inherits": {
            "version": "2.0.3",
            "resolved": "https://registry.npmjs.org/inherits/-/inherits-2.0.3.tgz",
            "integrity": "sha1-Yzwsg+PaQqUC9SRmAiSA9CCCYd4="
        },
        "node_modules/http-parser-js": {
            "version": "0.5.6",
            "resolved": "https://registry.npmjs.org/http-parser-js/-/http-parser-js-0.5.6.tgz",
            "integrity": "sha512-vDlkRPDJn93swjcjqMSaGSPABbIarsr1TLAui/gLDXzV5VsJNdXNzMYDyNBLQkjWQCJ1uizu8T2oDMhmGt0PRA==",
            "dev": true
        },
        "node_modules/http-proxy": {
            "version": "1.18.1",
            "resolved": "https://registry.npmjs.org/http-proxy/-/http-proxy-1.18.1.tgz",
            "integrity": "sha512-7mz/721AbnJwIVbnaSv1Cz3Am0ZLT/UBwkC92VlxhXv/k/BBQfM2fXElQNC27BVGr0uwUpplYPQM9LnaBMR5NQ==",
            "dev": true,
            "dependencies": {
                "eventemitter3": "^4.0.0",
                "follow-redirects": "^1.0.0",
                "requires-port": "^1.0.0"
            },
            "engines": {
                "node": ">=8.0.0"
            }
        },
        "node_modules/http-proxy-middleware": {
            "version": "0.19.1",
            "resolved": "https://registry.npmjs.org/http-proxy-middleware/-/http-proxy-middleware-0.19.1.tgz",
            "integrity": "sha512-yHYTgWMQO8VvwNS22eLLloAkvungsKdKTLO8AJlftYIKNfJr3GK3zK0ZCfzDDGUBttdGc8xFy1mCitvNKQtC3Q==",
            "dev": true,
            "dependencies": {
                "http-proxy": "^1.17.0",
                "is-glob": "^4.0.0",
                "lodash": "^4.17.11",
                "micromatch": "^3.1.10"
            },
            "engines": {
                "node": ">=4.0.0"
            }
        },
        "node_modules/https-browserify": {
            "version": "1.0.0",
            "resolved": "https://registry.npmjs.org/https-browserify/-/https-browserify-1.0.0.tgz",
            "integrity": "sha1-7AbBDgo0wPL68Zn3/X/Hj//QPHM="
        },
        "node_modules/iconv-lite": {
            "version": "0.4.24",
            "resolved": "https://registry.npmjs.org/iconv-lite/-/iconv-lite-0.4.24.tgz",
            "integrity": "sha512-v3MXnZAcvnywkTUEZomIActle7RXXeedOR31wwl7VlyoXO4Qi9arvSenNQWne1TcRwhCL1HwLI21bEqdpj8/rA==",
            "dependencies": {
                "safer-buffer": ">= 2.1.2 < 3"
            },
            "engines": {
                "node": ">=0.10.0"
            }
        },
        "node_modules/icss-utils": {
            "version": "5.1.0",
            "resolved": "https://registry.npmjs.org/icss-utils/-/icss-utils-5.1.0.tgz",
            "integrity": "sha512-soFhflCVWLfRNOPU3iv5Z9VUdT44xFRbzjLsEzSr5AQmgqPMTHdU3PMT1Cf1ssx8fLNJDA1juftYl+PUcv3MqA==",
            "dev": true,
            "engines": {
                "node": "^10 || ^12 || >= 14"
            },
            "peerDependencies": {
                "postcss": "^8.1.0"
            }
        },
        "node_modules/ieee754": {
            "version": "1.2.1",
            "resolved": "https://registry.npmjs.org/ieee754/-/ieee754-1.2.1.tgz",
            "integrity": "sha512-dcyqhDvX1C46lXZcVqCpK+FtMRQVdIMN6/Df5js2zouUsqG7I6sFxitIC+7KYK29KdXOLHdu9zL4sFnoVQnqaA==",
            "funding": [
                {
                    "type": "github",
                    "url": "https://github.com/sponsors/feross"
                },
                {
                    "type": "patreon",
                    "url": "https://www.patreon.com/feross"
                },
                {
                    "type": "consulting",
                    "url": "https://feross.org/support"
                }
            ]
        },
        "node_modules/iferr": {
            "version": "0.1.5",
            "resolved": "https://registry.npmjs.org/iferr/-/iferr-0.1.5.tgz",
            "integrity": "sha1-xg7taebY/bazEEofy8ocGS3FtQE="
        },
        "node_modules/ignore": {
            "version": "3.3.10",
            "resolved": "https://registry.npmjs.org/ignore/-/ignore-3.3.10.tgz",
            "integrity": "sha512-Pgs951kaMm5GXP7MOvxERINe3gsaVjUWFm+UZPSq9xYriQAksyhg0csnS0KXSNRD5NmNdapXEpjxG49+AKh/ug==",
            "dev": true
        },
        "node_modules/immediate": {
            "version": "3.0.6",
            "resolved": "https://registry.npmjs.org/immediate/-/immediate-3.0.6.tgz",
            "integrity": "sha1-nbHb0Pr43m++D13V5Wu2BigN5ps="
        },
        "node_modules/import-local": {
            "version": "2.0.0",
            "resolved": "https://registry.npmjs.org/import-local/-/import-local-2.0.0.tgz",
            "integrity": "sha512-b6s04m3O+s3CGSbqDIyP4R6aAwAeYlVq9+WUWep6iHa8ETRf9yei1U48C5MmfJmV9AiLYYBKPMq/W+/WRpQmCQ==",
            "dev": true,
            "dependencies": {
                "pkg-dir": "^3.0.0",
                "resolve-cwd": "^2.0.0"
            },
            "bin": {
                "import-local-fixture": "fixtures/cli.js"
            },
            "engines": {
                "node": ">=6"
            }
        },
        "node_modules/imurmurhash": {
            "version": "0.1.4",
            "resolved": "https://registry.npmjs.org/imurmurhash/-/imurmurhash-0.1.4.tgz",
            "integrity": "sha1-khi5srkoojixPcT7a21XbyMUU+o=",
            "engines": {
                "node": ">=0.8.19"
            }
        },
        "node_modules/indexes-of": {
            "version": "1.0.1",
            "resolved": "https://registry.npmjs.org/indexes-of/-/indexes-of-1.0.1.tgz",
            "integrity": "sha1-8w9xbI4r00bHtn0985FVZqfAVgc=",
            "dev": true
        },
        "node_modules/indexof": {
            "version": "0.0.1",
            "resolved": "https://registry.npmjs.org/indexof/-/indexof-0.0.1.tgz",
            "integrity": "sha512-i0G7hLJ1z0DE8dsqJa2rycj9dBmNKgXBvotXtZYXakU9oivfB9Uj2ZBC27qqef2U58/ZLwalxa1X/RDCdkHtVg=="
        },
        "node_modules/infer-owner": {
            "version": "1.0.4",
            "resolved": "https://registry.npmjs.org/infer-owner/-/infer-owner-1.0.4.tgz",
            "integrity": "sha512-IClj+Xz94+d7irH5qRyfJonOdfTzuDaifE6ZPWfx0N0+/ATZCbuTPq2prFl526urkQd90WyUKIh1DfBQ2hMz9A=="
        },
        "node_modules/inflight": {
            "version": "1.0.6",
            "resolved": "https://registry.npmjs.org/inflight/-/inflight-1.0.6.tgz",
            "integrity": "sha1-Sb1jMdfQLQwJvJEKEHW6gWW1bfk=",
            "dependencies": {
                "once": "^1.3.0",
                "wrappy": "1"
            }
        },
        "node_modules/inherits": {
            "version": "2.0.4",
            "resolved": "https://registry.npmjs.org/inherits/-/inherits-2.0.4.tgz",
            "integrity": "sha512-k/vGaX4/Yla3WzyMCvTQOXYeIHvqOKtnqBduzTHpzpQZzAskKMhZ2K+EnBiSM9zGSoIFeMpXKxa4dYeZIQqewQ=="
        },
        "node_modules/ini": {
            "version": "1.3.8",
            "resolved": "https://registry.npmjs.org/ini/-/ini-1.3.8.tgz",
            "integrity": "sha512-JV/yugV2uzW5iMRSiZAyDtQd+nxtUnjeLt0acNdw98kKLrvuRVyB80tsREOE7yvGVgalhZ6RNXCmEHkUKBKxew==",
            "devOptional": true
        },
        "node_modules/inspectpack": {
            "version": "4.7.1",
            "resolved": "https://registry.npmjs.org/inspectpack/-/inspectpack-4.7.1.tgz",
            "integrity": "sha512-XoDJbKSM9I2KA+8+OLFJHm8m4NM2pMEgsDD2hze6swVfynEed9ngCx36mRR+otzOsskwnxIZWXjI23FTW1uHqA==",
            "dev": true,
            "dependencies": {
                "chalk": "^4.1.0",
                "fp-ts": "^2.6.1",
                "io-ts": "^2.2.13",
                "io-ts-reporters": "^1.2.2",
                "pify": "^5.0.0",
                "semver-compare": "^1.0.0",
                "yargs": "^16.2.0"
            },
            "bin": {
                "inspectpack": "bin/inspectpack.js"
            },
            "engines": {
                "node": ">=6.0.0"
            }
        },
        "node_modules/inspectpack/node_modules/ansi-regex": {
            "version": "5.0.1",
            "resolved": "https://registry.npmjs.org/ansi-regex/-/ansi-regex-5.0.1.tgz",
            "integrity": "sha512-quJQXlTSUGL2LH9SUXo8VwsY4soanhgo6LNSm84E1LBcE8s3O0wpdiRzyR9z/ZZJMlMWv37qOOb9pdJlMUEKFQ==",
            "dev": true,
            "engines": {
                "node": ">=8"
            }
        },
        "node_modules/inspectpack/node_modules/ansi-styles": {
            "version": "4.3.0",
            "resolved": "https://registry.npmjs.org/ansi-styles/-/ansi-styles-4.3.0.tgz",
            "integrity": "sha512-zbB9rCJAT1rbjiVDb2hqKFHNYLxgtk8NURxZ3IZwD3F6NtxbXZQCnnSi1Lkx+IDohdPlFp222wVALIheZJQSEg==",
            "dev": true,
            "dependencies": {
                "color-convert": "^2.0.1"
            },
            "engines": {
                "node": ">=8"
            },
            "funding": {
                "url": "https://github.com/chalk/ansi-styles?sponsor=1"
            }
        },
        "node_modules/inspectpack/node_modules/chalk": {
            "version": "4.1.2",
            "resolved": "https://registry.npmjs.org/chalk/-/chalk-4.1.2.tgz",
            "integrity": "sha512-oKnbhFyRIXpUuez8iBMmyEa4nbj4IOQyuhc/wy9kY7/WVPcwIO9VA668Pu8RkO7+0G76SLROeyw9CpQ061i4mA==",
            "dev": true,
            "dependencies": {
                "ansi-styles": "^4.1.0",
                "supports-color": "^7.1.0"
            },
            "engines": {
                "node": ">=10"
            },
            "funding": {
                "url": "https://github.com/chalk/chalk?sponsor=1"
            }
        },
        "node_modules/inspectpack/node_modules/cliui": {
            "version": "7.0.4",
            "resolved": "https://registry.npmjs.org/cliui/-/cliui-7.0.4.tgz",
            "integrity": "sha512-OcRE68cOsVMXp1Yvonl/fzkQOyjLSu/8bhPDfQt0e0/Eb283TKP20Fs2MqoPsr9SwA595rRCA+QMzYc9nBP+JQ==",
            "dev": true,
            "dependencies": {
                "string-width": "^4.2.0",
                "strip-ansi": "^6.0.0",
                "wrap-ansi": "^7.0.0"
            }
        },
        "node_modules/inspectpack/node_modules/color-convert": {
            "version": "2.0.1",
            "resolved": "https://registry.npmjs.org/color-convert/-/color-convert-2.0.1.tgz",
            "integrity": "sha512-RRECPsj7iu/xb5oKYcsFHSppFNnsj/52OVTRKb4zP5onXwVF3zVmmToNcOfGC+CRDpfK/U584fMg38ZHCaElKQ==",
            "dev": true,
            "dependencies": {
                "color-name": "~1.1.4"
            },
            "engines": {
                "node": ">=7.0.0"
            }
        },
        "node_modules/inspectpack/node_modules/color-name": {
            "version": "1.1.4",
            "resolved": "https://registry.npmjs.org/color-name/-/color-name-1.1.4.tgz",
            "integrity": "sha512-dOy+3AuW3a2wNbZHIuMZpTcgjGuLU/uBL/ubcZF9OXbDo8ff4O8yVp5Bf0efS8uEoYo5q4Fx7dY9OgQGXgAsQA==",
            "dev": true
        },
        "node_modules/inspectpack/node_modules/emoji-regex": {
            "version": "8.0.0",
            "resolved": "https://registry.npmjs.org/emoji-regex/-/emoji-regex-8.0.0.tgz",
            "integrity": "sha512-MSjYzcWNOA0ewAHpz0MxpYFvwg6yjy1NG3xteoqz644VCo/RPgnr1/GGt+ic3iJTzQ8Eu3TdM14SawnVUmGE6A==",
            "dev": true
        },
        "node_modules/inspectpack/node_modules/has-flag": {
            "version": "4.0.0",
            "resolved": "https://registry.npmjs.org/has-flag/-/has-flag-4.0.0.tgz",
            "integrity": "sha512-EykJT/Q1KjTWctppgIAgfSO0tKVuZUjhgMr17kqTumMl6Afv3EISleU7qZUzoXDFTAHTDC4NOoG/ZxU3EvlMPQ==",
            "dev": true,
            "engines": {
                "node": ">=8"
            }
        },
        "node_modules/inspectpack/node_modules/is-fullwidth-code-point": {
            "version": "3.0.0",
            "resolved": "https://registry.npmjs.org/is-fullwidth-code-point/-/is-fullwidth-code-point-3.0.0.tgz",
            "integrity": "sha512-zymm5+u+sCsSWyD9qNaejV3DFvhCKclKdizYaJUuHA83RLjb7nSuGnddCHGv0hk+KY7BMAlsWeK4Ueg6EV6XQg==",
            "dev": true,
            "engines": {
                "node": ">=8"
            }
        },
        "node_modules/inspectpack/node_modules/pify": {
            "version": "5.0.0",
            "resolved": "https://registry.npmjs.org/pify/-/pify-5.0.0.tgz",
            "integrity": "sha512-eW/gHNMlxdSP6dmG6uJip6FXN0EQBwm2clYYd8Wul42Cwu/DK8HEftzsapcNdYe2MfLiIwZqsDk2RDEsTE79hA==",
            "dev": true,
            "engines": {
                "node": ">=10"
            },
            "funding": {
                "url": "https://github.com/sponsors/sindresorhus"
            }
        },
        "node_modules/inspectpack/node_modules/string-width": {
            "version": "4.2.3",
            "resolved": "https://registry.npmjs.org/string-width/-/string-width-4.2.3.tgz",
            "integrity": "sha512-wKyQRQpjJ0sIp62ErSZdGsjMJWsap5oRNihHhu6G7JVO/9jIB6UyevL+tXuOqrng8j/cxKTWyWUwvSTriiZz/g==",
            "dev": true,
            "dependencies": {
                "emoji-regex": "^8.0.0",
                "is-fullwidth-code-point": "^3.0.0",
                "strip-ansi": "^6.0.1"
            },
            "engines": {
                "node": ">=8"
            }
        },
        "node_modules/inspectpack/node_modules/strip-ansi": {
            "version": "6.0.1",
            "resolved": "https://registry.npmjs.org/strip-ansi/-/strip-ansi-6.0.1.tgz",
            "integrity": "sha512-Y38VPSHcqkFrCpFnQ9vuSXmquuv5oXOKpGeT6aGrr3o3Gc9AlVa6JBfUSOCnbxGGZF+/0ooI7KrPuUSztUdU5A==",
            "dev": true,
            "dependencies": {
                "ansi-regex": "^5.0.1"
            },
            "engines": {
                "node": ">=8"
            }
        },
        "node_modules/inspectpack/node_modules/supports-color": {
            "version": "7.2.0",
            "resolved": "https://registry.npmjs.org/supports-color/-/supports-color-7.2.0.tgz",
            "integrity": "sha512-qpCAvRl9stuOHveKsn7HncJRvv501qIacKzQlO/+Lwxc9+0q2wLyv4Dfvt80/DPn2pqOBsJdDiogXGR9+OvwRw==",
            "dev": true,
            "dependencies": {
                "has-flag": "^4.0.0"
            },
            "engines": {
                "node": ">=8"
            }
        },
        "node_modules/inspectpack/node_modules/wrap-ansi": {
            "version": "7.0.0",
            "resolved": "https://registry.npmjs.org/wrap-ansi/-/wrap-ansi-7.0.0.tgz",
            "integrity": "sha512-YVGIj2kamLSTxw6NsZjoBxfSwsn0ycdesmc4p+Q21c5zPuZ1pl+NfxVdxPtdHvmNVOQ6XSYG4AUtyt/Fi7D16Q==",
            "dev": true,
            "dependencies": {
                "ansi-styles": "^4.0.0",
                "string-width": "^4.1.0",
                "strip-ansi": "^6.0.0"
            },
            "engines": {
                "node": ">=10"
            },
            "funding": {
                "url": "https://github.com/chalk/wrap-ansi?sponsor=1"
            }
        },
        "node_modules/inspectpack/node_modules/y18n": {
            "version": "5.0.8",
            "resolved": "https://registry.npmjs.org/y18n/-/y18n-5.0.8.tgz",
            "integrity": "sha512-0pfFzegeDWJHJIAmTLRP2DwHjdF5s7jo9tuztdQxAhINCdvS+3nGINqPd00AphqJR/0LhANUS6/+7SCb98YOfA==",
            "dev": true,
            "engines": {
                "node": ">=10"
            }
        },
        "node_modules/inspectpack/node_modules/yargs": {
            "version": "16.2.0",
            "resolved": "https://registry.npmjs.org/yargs/-/yargs-16.2.0.tgz",
            "integrity": "sha512-D1mvvtDG0L5ft/jGWkLpG1+m0eQxOfaBvTNELraWj22wSVUMWxZUvYgJYcKh6jGGIkJFhH4IZPQhR4TKpc8mBw==",
            "dev": true,
            "dependencies": {
                "cliui": "^7.0.2",
                "escalade": "^3.1.1",
                "get-caller-file": "^2.0.5",
                "require-directory": "^2.1.1",
                "string-width": "^4.2.0",
                "y18n": "^5.0.5",
                "yargs-parser": "^20.2.2"
            },
            "engines": {
                "node": ">=10"
            }
        },
        "node_modules/inspectpack/node_modules/yargs-parser": {
            "version": "20.2.9",
            "resolved": "https://registry.npmjs.org/yargs-parser/-/yargs-parser-20.2.9.tgz",
            "integrity": "sha512-y11nGElTIV+CT3Zv9t7VKl+Q3hTQoT9a1Qzezhhl6Rp21gJ/IVTW7Z3y9EWXhuUBC2Shnf+DX0antecpAwSP8w==",
            "dev": true,
            "engines": {
                "node": ">=10"
            }
        },
        "node_modules/internal-ip": {
            "version": "4.3.0",
            "resolved": "https://registry.npmjs.org/internal-ip/-/internal-ip-4.3.0.tgz",
            "integrity": "sha512-S1zBo1D6zcsyuC6PMmY5+55YMILQ9av8lotMx447Bq6SAgo/sDK6y6uUKmuYhW7eacnIhFfsPmCNYdDzsnnDCg==",
            "dev": true,
            "dependencies": {
                "default-gateway": "^4.2.0",
                "ipaddr.js": "^1.9.0"
            },
            "engines": {
                "node": ">=6"
            }
        },
        "node_modules/interpret": {
            "version": "1.4.0",
            "resolved": "https://registry.npmjs.org/interpret/-/interpret-1.4.0.tgz",
            "integrity": "sha512-agE4QfB2Lkp9uICn7BAqoscw4SZP9kTE2hxiFI3jBPmXJfdqiahTbUuKGsMoN2GtqL9AxhYioAcVvgsb1HvRbA==",
            "dev": true,
            "engines": {
                "node": ">= 0.10"
            }
        },
        "node_modules/io-ts": {
            "version": "2.2.16",
            "resolved": "https://registry.npmjs.org/io-ts/-/io-ts-2.2.16.tgz",
            "integrity": "sha512-y5TTSa6VP6le0hhmIyN0dqEXkrZeJLeC5KApJq6VLci3UEKF80lZ+KuoUs02RhBxNWlrqSNxzfI7otLX1Euv8Q==",
            "dev": true,
            "peerDependencies": {
                "fp-ts": "^2.5.0"
            }
        },
        "node_modules/io-ts-reporters": {
            "version": "1.2.2",
            "resolved": "https://registry.npmjs.org/io-ts-reporters/-/io-ts-reporters-1.2.2.tgz",
            "integrity": "sha512-igASwWWkDY757OutNcM6zTtdJf/eTZYkoe2ymsX2qpm5bKZLo74FJYjsCtMQOEdY7dRHLLEulCyFQwdN69GBCg==",
            "dev": true,
            "peerDependencies": {
                "fp-ts": "^2.0.2",
                "io-ts": "^2.0.0"
            }
        },
        "node_modules/iobuffer": {
            "version": "4.0.1",
            "resolved": "https://registry.npmjs.org/iobuffer/-/iobuffer-4.0.1.tgz",
            "integrity": "sha512-lNwccuTGOfghw+xYNgnKRQPx1PMtL7EaNHbZGCvjlIMdS7LdmwurEZ7tmzWEk9quGahZMOzsDcM/TKsLZjpEew==",
            "dependencies": {
                "@types/utf8": "^2.1.6",
                "utf8": "^3.0.0"
            }
        },
        "node_modules/ip": {
            "version": "1.1.5",
            "resolved": "https://registry.npmjs.org/ip/-/ip-1.1.5.tgz",
            "integrity": "sha1-vd7XARQpCCjAoDnnLvJfWq7ENUo="
        },
        "node_modules/ip-regex": {
            "version": "2.1.0",
            "resolved": "https://registry.npmjs.org/ip-regex/-/ip-regex-2.1.0.tgz",
            "integrity": "sha1-+ni/XS5pE8kRzp+BnuUUa7bYROk=",
            "dev": true,
            "engines": {
                "node": ">=4"
            }
        },
        "node_modules/ipaddr.js": {
            "version": "1.9.1",
            "resolved": "https://registry.npmjs.org/ipaddr.js/-/ipaddr.js-1.9.1.tgz",
            "integrity": "sha512-0KI/607xoxSToH7GjN1FfSbLoU0+btTicjsQSWQlh/hZykN8KpmMf7uYwPW3R+akZ6R/w18ZlXSHBYXiYUPO3g==",
            "engines": {
                "node": ">= 0.10"
            }
        },
        "node_modules/is-absolute-url": {
            "version": "3.0.3",
            "resolved": "https://registry.npmjs.org/is-absolute-url/-/is-absolute-url-3.0.3.tgz",
            "integrity": "sha512-opmNIX7uFnS96NtPmhWQgQx6/NYFgsUXYMllcfzwWKUMwfo8kku1TvE6hkNcH+Q1ts5cMVrsY7j0bxXQDciu9Q==",
            "dev": true,
            "engines": {
                "node": ">=8"
            }
        },
        "node_modules/is-accessor-descriptor": {
            "version": "0.1.6",
            "resolved": "https://registry.npmjs.org/is-accessor-descriptor/-/is-accessor-descriptor-0.1.6.tgz",
            "integrity": "sha1-qeEss66Nh2cn7u84Q/igiXtcmNY=",
            "dependencies": {
                "kind-of": "^3.0.2"
            },
            "engines": {
                "node": ">=0.10.0"
            }
        },
        "node_modules/is-accessor-descriptor/node_modules/kind-of": {
            "version": "3.2.2",
            "resolved": "https://registry.npmjs.org/kind-of/-/kind-of-3.2.2.tgz",
            "integrity": "sha1-MeohpzS6ubuw8yRm2JOupR5KPGQ=",
            "dependencies": {
                "is-buffer": "^1.1.5"
            },
            "engines": {
                "node": ">=0.10.0"
            }
        },
        "node_modules/is-arguments": {
            "version": "1.0.4",
            "resolved": "https://registry.npmjs.org/is-arguments/-/is-arguments-1.0.4.tgz",
            "integrity": "sha512-xPh0Rmt8NE65sNzvyUmWgI1tz3mKq74lGA0mL8LYZcoIzKOzDh6HmrYm3d18k60nHerC8A9Km8kYu87zfSFnLA==",
            "dev": true,
            "engines": {
                "node": ">= 0.4"
            }
        },
        "node_modules/is-binary-path": {
            "version": "1.0.1",
            "resolved": "https://registry.npmjs.org/is-binary-path/-/is-binary-path-1.0.1.tgz",
            "integrity": "sha1-dfFmQrSA8YenEcgUFh/TpKdlWJg=",
            "devOptional": true,
            "dependencies": {
                "binary-extensions": "^1.0.0"
            },
            "engines": {
                "node": ">=0.10.0"
            }
        },
        "node_modules/is-buffer": {
            "version": "1.1.6",
            "resolved": "https://registry.npmjs.org/is-buffer/-/is-buffer-1.1.6.tgz",
            "integrity": "sha512-NcdALwpXkTm5Zvvbk7owOUSvVvBKDgKP5/ewfXEznmQFfs4ZRmanOeKBTjRVjka3QFoN6XJ+9F3USqfHqTaU5w=="
        },
        "node_modules/is-callable": {
            "version": "1.1.4",
            "resolved": "https://registry.npmjs.org/is-callable/-/is-callable-1.1.4.tgz",
            "integrity": "sha512-r5p9sxJjYnArLjObpjA4xu5EKI3CuKHkJXMhT7kwbpUyIFD1n5PMAsoPvWnvtZiNz7LjkYDRZhd7FlI0eMijEA==",
            "dev": true,
            "engines": {
                "node": ">= 0.4"
            }
        },
        "node_modules/is-data-descriptor": {
            "version": "0.1.4",
            "resolved": "https://registry.npmjs.org/is-data-descriptor/-/is-data-descriptor-0.1.4.tgz",
            "integrity": "sha1-C17mSDiOLIYCgueT8YVv7D8wG1Y=",
            "dependencies": {
                "kind-of": "^3.0.2"
            },
            "engines": {
                "node": ">=0.10.0"
            }
        },
        "node_modules/is-data-descriptor/node_modules/kind-of": {
            "version": "3.2.2",
            "resolved": "https://registry.npmjs.org/kind-of/-/kind-of-3.2.2.tgz",
            "integrity": "sha1-MeohpzS6ubuw8yRm2JOupR5KPGQ=",
            "dependencies": {
                "is-buffer": "^1.1.5"
            },
            "engines": {
                "node": ">=0.10.0"
            }
        },
        "node_modules/is-date-object": {
            "version": "1.0.1",
            "resolved": "https://registry.npmjs.org/is-date-object/-/is-date-object-1.0.1.tgz",
            "integrity": "sha1-mqIOtq7rv/d/vTPnTKAbM1gdOhY=",
            "dev": true,
            "engines": {
                "node": ">= 0.4"
            }
        },
        "node_modules/is-descriptor": {
            "version": "0.1.6",
            "resolved": "https://registry.npmjs.org/is-descriptor/-/is-descriptor-0.1.6.tgz",
            "integrity": "sha512-avDYr0SB3DwO9zsMov0gKCESFYqCnE4hq/4z3TdUlukEy5t9C0YRq7HLrsN52NAcqXKaepeCD0n+B0arnVG3Hg==",
            "dependencies": {
                "is-accessor-descriptor": "^0.1.6",
                "is-data-descriptor": "^0.1.4",
                "kind-of": "^5.0.0"
            },
            "engines": {
                "node": ">=0.10.0"
            }
        },
        "node_modules/is-extendable": {
            "version": "0.1.1",
            "resolved": "https://registry.npmjs.org/is-extendable/-/is-extendable-0.1.1.tgz",
            "integrity": "sha1-YrEQ4omkcUGOPsNqYX1HLjAd/Ik=",
            "engines": {
                "node": ">=0.10.0"
            }
        },
        "node_modules/is-extglob": {
            "version": "2.1.1",
            "resolved": "https://registry.npmjs.org/is-extglob/-/is-extglob-2.1.1.tgz",
            "integrity": "sha1-qIwCU1eR8C7TfHahueqXc8gz+MI=",
            "devOptional": true,
            "engines": {
                "node": ">=0.10.0"
            }
        },
        "node_modules/is-fullwidth-code-point": {
            "version": "2.0.0",
            "resolved": "https://registry.npmjs.org/is-fullwidth-code-point/-/is-fullwidth-code-point-2.0.0.tgz",
            "integrity": "sha1-o7MKXE8ZkYMWeqq5O+764937ZU8=",
            "dev": true,
            "engines": {
                "node": ">=4"
            }
        },
        "node_modules/is-glob": {
            "version": "4.0.1",
            "resolved": "https://registry.npmjs.org/is-glob/-/is-glob-4.0.1.tgz",
            "integrity": "sha512-5G0tKtBTFImOqDnLB2hG6Bp2qcKEFduo4tZu9MT/H6NQv/ghhy30o55ufafxJ/LdH79LLs2Kfrn85TLKyA7BUg==",
            "devOptional": true,
            "dependencies": {
                "is-extglob": "^2.1.1"
            },
            "engines": {
                "node": ">=0.10.0"
            }
        },
        "node_modules/is-number": {
            "version": "3.0.0",
            "resolved": "https://registry.npmjs.org/is-number/-/is-number-3.0.0.tgz",
            "integrity": "sha1-JP1iAaR4LPUFYcgQJ2r8fRLXEZU=",
            "dependencies": {
                "kind-of": "^3.0.2"
            },
            "engines": {
                "node": ">=0.10.0"
            }
        },
        "node_modules/is-number/node_modules/kind-of": {
            "version": "3.2.2",
            "resolved": "https://registry.npmjs.org/kind-of/-/kind-of-3.2.2.tgz",
            "integrity": "sha1-MeohpzS6ubuw8yRm2JOupR5KPGQ=",
            "dependencies": {
                "is-buffer": "^1.1.5"
            },
            "engines": {
                "node": ">=0.10.0"
            }
        },
        "node_modules/is-path-cwd": {
            "version": "2.2.0",
            "resolved": "https://registry.npmjs.org/is-path-cwd/-/is-path-cwd-2.2.0.tgz",
            "integrity": "sha512-w942bTcih8fdJPJmQHFzkS76NEP8Kzzvmw92cXsazb8intwLqPibPPdXf4ANdKV3rYMuuQYGIWtvz9JilB3NFQ==",
            "dev": true,
            "engines": {
                "node": ">=6"
            }
        },
        "node_modules/is-path-in-cwd": {
            "version": "2.1.0",
            "resolved": "https://registry.npmjs.org/is-path-in-cwd/-/is-path-in-cwd-2.1.0.tgz",
            "integrity": "sha512-rNocXHgipO+rvnP6dk3zI20RpOtrAM/kzbB258Uw5BWr3TpXi861yzjo16Dn4hUox07iw5AyeMLHWsujkjzvRQ==",
            "dev": true,
            "dependencies": {
                "is-path-inside": "^2.1.0"
            },
            "engines": {
                "node": ">=6"
            }
        },
        "node_modules/is-path-inside": {
            "version": "2.1.0",
            "resolved": "https://registry.npmjs.org/is-path-inside/-/is-path-inside-2.1.0.tgz",
            "integrity": "sha512-wiyhTzfDWsvwAW53OBWF5zuvaOGlZ6PwYxAbPVDhpm+gM09xKQGjBq/8uYN12aDvMxnAnq3dxTyoSoRNmg5YFg==",
            "dev": true,
            "dependencies": {
                "path-is-inside": "^1.0.2"
            },
            "engines": {
                "node": ">=6"
            }
        },
        "node_modules/is-plain-obj": {
            "version": "1.1.0",
            "resolved": "https://registry.npmjs.org/is-plain-obj/-/is-plain-obj-1.1.0.tgz",
            "integrity": "sha1-caUMhCnfync8kqOQpKA7OfzVHT4=",
            "dev": true,
            "engines": {
                "node": ">=0.10.0"
            }
        },
        "node_modules/is-plain-object": {
            "version": "2.0.4",
            "resolved": "https://registry.npmjs.org/is-plain-object/-/is-plain-object-2.0.4.tgz",
            "integrity": "sha512-h5PpgXkWitc38BBMYawTYMWJHFZJVnBquFE57xFpjB8pJFiF6gZ+bU+WyI/yqXiFR5mdLsgYNaPe8uao6Uv9Og==",
            "dependencies": {
                "isobject": "^3.0.1"
            },
            "engines": {
                "node": ">=0.10.0"
            }
        },
        "node_modules/is-regex": {
            "version": "1.0.4",
            "resolved": "https://registry.npmjs.org/is-regex/-/is-regex-1.0.4.tgz",
            "integrity": "sha1-VRdIm1RwkbCTDglWVM7SXul+lJE=",
            "dev": true,
            "dependencies": {
                "has": "^1.0.1"
            },
            "engines": {
                "node": ">= 0.4"
            }
        },
        "node_modules/is-resolvable": {
            "version": "1.1.0",
            "resolved": "https://registry.npmjs.org/is-resolvable/-/is-resolvable-1.1.0.tgz",
            "integrity": "sha512-qgDYXFSR5WvEfuS5dMj6oTMEbrrSaM0CrFk2Yiq/gXnBvD9pMa2jGXxyhGLfvhZpuMZe18CJpFxAt3CRs42NMg==",
            "dev": true
        },
        "node_modules/is-stream": {
            "version": "1.1.0",
            "resolved": "https://registry.npmjs.org/is-stream/-/is-stream-1.1.0.tgz",
            "integrity": "sha1-EtSj3U5o4Lec6428hBc66A2RykQ=",
            "dev": true,
            "engines": {
                "node": ">=0.10.0"
            }
        },
        "node_modules/is-symbol": {
            "version": "1.0.2",
            "resolved": "https://registry.npmjs.org/is-symbol/-/is-symbol-1.0.2.tgz",
            "integrity": "sha512-HS8bZ9ox60yCJLH9snBpIwv9pYUAkcuLhSA1oero1UB5y9aiQpRA8y2ex945AOtCZL1lJDeIk3G5LthswI46Lw==",
            "dev": true,
            "dependencies": {
                "has-symbols": "^1.0.0"
            },
            "engines": {
                "node": ">= 0.4"
            }
        },
        "node_modules/is-windows": {
            "version": "1.0.2",
            "resolved": "https://registry.npmjs.org/is-windows/-/is-windows-1.0.2.tgz",
            "integrity": "sha512-eXK1UInq2bPmjyX6e3VHIzMLobc4J94i4AWn+Hpq3OU5KkrRC96OAcR3PRJ/pGu6m8TRnBHP9dkXQVsT/COVIA==",
            "engines": {
                "node": ">=0.10.0"
            }
        },
        "node_modules/is-wsl": {
            "version": "1.1.0",
            "resolved": "https://registry.npmjs.org/is-wsl/-/is-wsl-1.1.0.tgz",
            "integrity": "sha1-HxbkqiKwTRM2tmGIpmrzxgDDpm0=",
            "engines": {
                "node": ">=4"
            }
        },
        "node_modules/isarray": {
            "version": "1.0.0",
            "resolved": "https://registry.npmjs.org/isarray/-/isarray-1.0.0.tgz",
            "integrity": "sha1-u5NdSFgsuhaMBoNJV6VKPgcSTxE="
        },
        "node_modules/isexe": {
            "version": "2.0.0",
            "resolved": "https://registry.npmjs.org/isexe/-/isexe-2.0.0.tgz",
            "integrity": "sha1-6PvzdNxVb/iUehDcsFctYz8s+hA="
        },
        "node_modules/isobject": {
            "version": "3.0.1",
            "resolved": "https://registry.npmjs.org/isobject/-/isobject-3.0.1.tgz",
            "integrity": "sha1-TkMekrEalzFjaqH5yNHMvP2reN8=",
            "engines": {
                "node": ">=0.10.0"
            }
        },
        "node_modules/jquery": {
            "version": "3.5.1",
            "resolved": "https://registry.npmjs.org/jquery/-/jquery-3.5.1.tgz",
            "integrity": "sha512-XwIBPqcMn57FxfT+Go5pzySnm4KWkT1Tv7gjrpT1srtf8Weynl6R273VJ5GjkRb51IzMp5nbaPjJXMWeju2MKg=="
        },
        "node_modules/json-buffer": {
            "version": "3.0.0",
            "resolved": "https://registry.npmjs.org/json-buffer/-/json-buffer-3.0.0.tgz",
            "integrity": "sha1-Wx85evx11ne96Lz8Dkfh+aPZqJg="
        },
        "node_modules/json-parse-better-errors": {
            "version": "1.0.2",
            "resolved": "https://registry.npmjs.org/json-parse-better-errors/-/json-parse-better-errors-1.0.2.tgz",
            "integrity": "sha512-mrqyZKfX5EhL7hvqcV6WG1yYjnjeuYDzDhhcAAUrq8Po85NBQBJP+ZDUT75qZQ98IkUoBqdkExkukOU7Ts2wrw=="
        },
        "node_modules/json-schema-traverse": {
            "version": "0.4.1",
            "resolved": "https://registry.npmjs.org/json-schema-traverse/-/json-schema-traverse-0.4.1.tgz",
            "integrity": "sha512-xbbCH5dCYU5T8LcEhhuh7HJ88HXuW3qsI3Y0zOZFKfZEHcpWiHU/Jxzk629Brsab/mMiHQti9wMP+845RPe3Vg=="
        },
        "node_modules/json-stringify-safe": {
            "version": "5.0.1",
            "resolved": "https://registry.npmjs.org/json-stringify-safe/-/json-stringify-safe-5.0.1.tgz",
            "integrity": "sha512-ZClg6AaYvamvYEE82d3Iyd3vSSIjQ+odgjaTzRuO3s7toCdFKczob2i0zCh7JE8kWn17yvAWhUVxvqGwUalsRA==",
            "optional": true
        },
        "node_modules/json5": {
            "version": "1.0.1",
            "resolved": "https://registry.npmjs.org/json5/-/json5-1.0.1.tgz",
            "integrity": "sha512-aKS4WQjPenRxiQsC93MNfjx+nbF4PAdYzmd/1JIj8HYzqfbu86beTuNgXDzPknWk0n0uARlyewZo4s++ES36Ow==",
            "dependencies": {
                "minimist": "^1.2.0"
            },
            "bin": {
                "json5": "lib/cli.js"
            }
        },
        "node_modules/jsonfile": {
            "version": "4.0.0",
            "resolved": "https://registry.npmjs.org/jsonfile/-/jsonfile-4.0.0.tgz",
            "integrity": "sha1-h3Gq4HmbZAdrdmQPygWPnBDjPss=",
            "optionalDependencies": {
                "graceful-fs": "^4.1.6"
            }
        },
        "node_modules/jszip": {
            "version": "3.10.0",
            "resolved": "https://registry.npmjs.org/jszip/-/jszip-3.10.0.tgz",
            "integrity": "sha512-LDfVtOLtOxb9RXkYOwPyNBTQDL4eUbqahtoY6x07GiDJHwSYvn8sHHIw8wINImV3MqbMNve2gSuM1DDqEKk09Q==",
            "dependencies": {
                "lie": "~3.3.0",
                "pako": "~1.0.2",
                "readable-stream": "~2.3.6",
                "setimmediate": "^1.0.5"
            }
        },
        "node_modules/keyv": {
            "version": "3.1.0",
            "resolved": "https://registry.npmjs.org/keyv/-/keyv-3.1.0.tgz",
            "integrity": "sha512-9ykJ/46SN/9KPM/sichzQ7OvXyGDYKGTaDlKMGCAlg2UK8KRy4jb0d8sFc+0Tt0YYnThq8X2RZgCg74RPxgcVA==",
            "dependencies": {
                "json-buffer": "3.0.0"
            }
        },
        "node_modules/killable": {
            "version": "1.0.1",
            "resolved": "https://registry.npmjs.org/killable/-/killable-1.0.1.tgz",
            "integrity": "sha512-LzqtLKlUwirEUyl/nicirVmNiPvYs7l5n8wOPP7fyJVpUPkvCnW/vuiXGpylGUlnPDnB7311rARzAt3Mhswpjg==",
            "dev": true
        },
        "node_modules/kind-of": {
            "version": "5.1.0",
            "resolved": "https://registry.npmjs.org/kind-of/-/kind-of-5.1.0.tgz",
            "integrity": "sha512-NGEErnH6F2vUuXDh+OlbcKW7/wOcfdRHaZ7VWtqCztfHri/++YKmP51OdWeGPuqCOba6kk2OTe5d02VmTB80Pw==",
            "engines": {
                "node": ">=0.10.0"
            }
        },
        "node_modules/last-call-webpack-plugin": {
            "version": "3.0.0",
            "resolved": "https://registry.npmjs.org/last-call-webpack-plugin/-/last-call-webpack-plugin-3.0.0.tgz",
            "integrity": "sha512-7KI2l2GIZa9p2spzPIVZBYyNKkN+e/SQPpnjlTiPhdbDW3F86tdKKELxKpzJ5sgU19wQWsACULZmpTPYHeWO5w==",
            "dev": true,
            "dependencies": {
                "lodash": "^4.17.5",
                "webpack-sources": "^1.1.0"
            }
        },
        "node_modules/lie": {
            "version": "3.3.0",
            "resolved": "https://registry.npmjs.org/lie/-/lie-3.3.0.tgz",
            "integrity": "sha512-UaiMJzeWRlEujzAuw5LokY1L5ecNQYZKfmyZ9L7wDHb/p5etKaxXhohBcrw0EYby+G/NA52vRSN4N39dxHAIwQ==",
            "dependencies": {
                "immediate": "~3.0.5"
            }
        },
        "node_modules/lilconfig": {
            "version": "2.0.4",
            "resolved": "https://registry.npmjs.org/lilconfig/-/lilconfig-2.0.4.tgz",
            "integrity": "sha512-bfTIN7lEsiooCocSISTWXkiWJkRqtL9wYtYy+8EK3Y41qh3mpwPU0ycTOgjdY9ErwXCc8QyrQp82bdL0Xkm9yA==",
            "dev": true,
            "engines": {
                "node": ">=10"
            }
        },
        "node_modules/loader-runner": {
            "version": "2.4.0",
            "resolved": "https://registry.npmjs.org/loader-runner/-/loader-runner-2.4.0.tgz",
            "integrity": "sha512-Jsmr89RcXGIwivFY21FcRrisYZfvLMTWx5kOLc+JTxtpBOG6xML0vzbc6SEQG2FO9/4Fc3wW4LVcB5DmGflaRw==",
            "engines": {
                "node": ">=4.3.0 <5.0.0 || >=5.10"
            }
        },
        "node_modules/loader-utils": {
            "version": "1.2.3",
            "resolved": "https://registry.npmjs.org/loader-utils/-/loader-utils-1.2.3.tgz",
            "integrity": "sha512-fkpz8ejdnEMG3s37wGL07iSBDg99O9D5yflE9RGNH3hRdx9SOwYfnGYdZOUIZitN8E+E2vkq3MUMYMvPYl5ZZA==",
            "dependencies": {
                "big.js": "^5.2.2",
                "emojis-list": "^2.0.0",
                "json5": "^1.0.1"
            },
            "engines": {
                "node": ">=4.0.0"
            }
        },
        "node_modules/localforage": {
            "version": "1.10.0",
            "resolved": "https://registry.npmjs.org/localforage/-/localforage-1.10.0.tgz",
            "integrity": "sha512-14/H1aX7hzBBmmh7sGPd+AOMkkIrHM3Z1PAyGgZigA1H1p5O5ANnMyWzvpAETtG68/dC4pC0ncy3+PPGzXZHPg==",
            "dependencies": {
                "lie": "3.1.1"
            }
        },
        "node_modules/localforage/node_modules/lie": {
            "version": "3.1.1",
            "resolved": "https://registry.npmjs.org/lie/-/lie-3.1.1.tgz",
            "integrity": "sha1-mkNrLMd0bKWd56QfpGmz77dr2H4=",
            "dependencies": {
                "immediate": "~3.0.5"
            }
        },
        "node_modules/locate-path": {
            "version": "3.0.0",
            "resolved": "https://registry.npmjs.org/locate-path/-/locate-path-3.0.0.tgz",
            "integrity": "sha512-7AO748wWnIhNqAuaty2ZWHkQHRSNfPVIsPIfwEOWO22AmaoVrWavlOcMR5nzTLNYvp36X220/maaRsrec1G65A==",
            "dependencies": {
                "p-locate": "^3.0.0",
                "path-exists": "^3.0.0"
            },
            "engines": {
                "node": ">=6"
            }
        },
        "node_modules/lodash": {
            "version": "4.17.21",
            "resolved": "https://registry.npmjs.org/lodash/-/lodash-4.17.21.tgz",
            "integrity": "sha512-v2kDEe57lecTulaDIuNTPy3Ry4gLGJ6Z1O3vE1krgXZNrsQ+LFTGHVxVjcXPs17LhbZVGedAJv8XZ1tvj5FvSg==",
            "devOptional": true
        },
        "node_modules/lodash.memoize": {
            "version": "4.1.2",
            "resolved": "https://registry.npmjs.org/lodash.memoize/-/lodash.memoize-4.1.2.tgz",
            "integrity": "sha1-vMbEmkKihA7Zl/Mj6tpezRguC/4=",
            "dev": true
        },
        "node_modules/lodash.uniq": {
            "version": "4.5.0",
            "resolved": "https://registry.npmjs.org/lodash.uniq/-/lodash.uniq-4.5.0.tgz",
            "integrity": "sha1-0CJTc662Uq3BvILklFM5qEJ1R3M=",
            "dev": true
        },
        "node_modules/loglevel": {
            "version": "1.7.0",
            "resolved": "https://registry.npmjs.org/loglevel/-/loglevel-1.7.0.tgz",
            "integrity": "sha512-i2sY04nal5jDcagM3FMfG++T69GEEM8CYuOfeOIvmXzOIcwE9a/CJPR0MFM97pYMj/u10lzz7/zd7+qwhrBTqQ==",
            "dev": true,
            "engines": {
                "node": ">= 0.6.0"
            },
            "funding": {
                "type": "tidelift",
                "url": "https://tidelift.com/subscription/pkg/npm-loglevel?utm_medium=referral&utm_source=npm_fund"
            }
        },
        "node_modules/lower-case": {
            "version": "1.1.4",
            "resolved": "https://registry.npmjs.org/lower-case/-/lower-case-1.1.4.tgz",
            "integrity": "sha1-miyr0bno4K6ZOkv31YdcOcQujqw=",
            "dev": true
        },
        "node_modules/lowercase-keys": {
            "version": "1.0.1",
            "resolved": "https://registry.npmjs.org/lowercase-keys/-/lowercase-keys-1.0.1.tgz",
            "integrity": "sha512-G2Lj61tXDnVFFOi8VZds+SoQjtQC3dgokKdDG2mTm1tx4m50NUHBOZSBwQQHyy0V12A0JTG4icfZQH+xPyh8VA==",
            "engines": {
                "node": ">=0.10.0"
            }
        },
        "node_modules/lru-cache": {
            "version": "5.1.1",
            "resolved": "https://registry.npmjs.org/lru-cache/-/lru-cache-5.1.1.tgz",
            "integrity": "sha512-KpNARQA3Iwv+jTA0utUVVbrh+Jlrr1Fv0e56GGzAFOXN7dk/FviaDW8LHmK52DlcH4WP2n6gI8vN1aesBFgo9w==",
            "dependencies": {
                "yallist": "^3.0.2"
            }
        },
        "node_modules/make-dir": {
            "version": "2.1.0",
            "resolved": "https://registry.npmjs.org/make-dir/-/make-dir-2.1.0.tgz",
            "integrity": "sha512-LS9X+dc8KLxXCb8dni79fLIIUA5VyZoyjSMCwTluaXA0o27cCK0bhXkpgw+sTXVpPy/lSO57ilRixqk0vDmtRA==",
            "dependencies": {
                "pify": "^4.0.1",
                "semver": "^5.6.0"
            },
            "engines": {
                "node": ">=6"
            }
        },
        "node_modules/map-cache": {
            "version": "0.2.2",
            "resolved": "https://registry.npmjs.org/map-cache/-/map-cache-0.2.2.tgz",
            "integrity": "sha1-wyq9C9ZSXZsFFkW7TyasXcmKDb8=",
            "engines": {
                "node": ">=0.10.0"
            }
        },
        "node_modules/map-visit": {
            "version": "1.0.0",
            "resolved": "https://registry.npmjs.org/map-visit/-/map-visit-1.0.0.tgz",
            "integrity": "sha1-7Nyo8TFE5mDxtb1B8S80edmN+48=",
            "dependencies": {
                "object-visit": "^1.0.0"
            },
            "engines": {
                "node": ">=0.10.0"
            }
        },
        "node_modules/matcher": {
            "version": "3.0.0",
            "resolved": "https://registry.npmjs.org/matcher/-/matcher-3.0.0.tgz",
            "integrity": "sha512-OkeDaAZ/bQCxeFAozM55PKcKU0yJMPGifLwV4Qgjitu+5MoAfSQN4lsLJeXZ1b8w0x+/Emda6MZgXS1jvsapng==",
            "optional": true,
            "dependencies": {
                "escape-string-regexp": "^4.0.0"
            },
            "engines": {
                "node": ">=10"
            }
        },
        "node_modules/matcher/node_modules/escape-string-regexp": {
            "version": "4.0.0",
            "resolved": "https://registry.npmjs.org/escape-string-regexp/-/escape-string-regexp-4.0.0.tgz",
            "integrity": "sha512-TtpcNJ3XAzx3Gq8sWRzJaVajRs0uVxA2YAkdb1jm2YkPz4G6egUFAyA3n5vtEIZefPk5Wa4UXbKuS5fKkJWdgA==",
            "optional": true,
            "engines": {
                "node": ">=10"
            },
            "funding": {
                "url": "https://github.com/sponsors/sindresorhus"
            }
        },
        "node_modules/md5.js": {
            "version": "1.3.5",
            "resolved": "https://registry.npmjs.org/md5.js/-/md5.js-1.3.5.tgz",
            "integrity": "sha512-xitP+WxNPcTTOgnTJcrhM0xvdPepipPSf3I8EIpGKeFLjt3PlJLIDG3u8EX53ZIubkb+5U2+3rELYpEhHhzdkg==",
            "dependencies": {
                "hash-base": "^3.0.0",
                "inherits": "^2.0.1",
                "safe-buffer": "^5.1.2"
            }
        },
        "node_modules/mdn-data": {
            "version": "2.0.14",
            "resolved": "https://registry.npmjs.org/mdn-data/-/mdn-data-2.0.14.tgz",
            "integrity": "sha512-dn6wd0uw5GsdswPFfsgMp5NSB0/aDe6fK94YJV/AJDYXL6HVLWBsxeq7js7Ad+mU2K9LAlwpk6kN2D5mwCPVow==",
            "dev": true
        },
        "node_modules/media-typer": {
            "version": "0.3.0",
            "resolved": "https://registry.npmjs.org/media-typer/-/media-typer-0.3.0.tgz",
            "integrity": "sha1-hxDXrwqmJvj/+hzgAWhUUmMlV0g=",
            "engines": {
                "node": ">= 0.6"
            }
        },
        "node_modules/memory-fs": {
            "version": "0.5.0",
            "resolved": "https://registry.npmjs.org/memory-fs/-/memory-fs-0.5.0.tgz",
            "integrity": "sha512-jA0rdU5KoQMC0e6ppoNRtpp6vjFq6+NY7r8hywnC7V+1Xj/MtHwGIbB1QaK/dunyjWteJzmkpd7ooeWg10T7GA==",
            "dev": true,
            "dependencies": {
                "errno": "^0.1.3",
                "readable-stream": "^2.0.1"
            },
            "engines": {
                "node": ">=4.3.0 <5.0.0 || >=5.10"
            }
        },
        "node_modules/merge-descriptors": {
            "version": "1.0.1",
            "resolved": "https://registry.npmjs.org/merge-descriptors/-/merge-descriptors-1.0.1.tgz",
            "integrity": "sha1-sAqqVW3YtEVoFQ7J0blT8/kMu2E="
        },
        "node_modules/methods": {
            "version": "1.1.2",
            "resolved": "https://registry.npmjs.org/methods/-/methods-1.1.2.tgz",
            "integrity": "sha1-VSmk1nZUE07cxSZmVoNbD4Ua/O4=",
            "engines": {
                "node": ">= 0.6"
            }
        },
        "node_modules/micromatch": {
            "version": "3.1.10",
            "resolved": "https://registry.npmjs.org/micromatch/-/micromatch-3.1.10.tgz",
            "integrity": "sha512-MWikgl9n9M3w+bpsY3He8L+w9eF9338xRl8IAO5viDizwSzziFEyUzo2xrrloB64ADbTf8uA8vRqqttDTOmccg==",
            "dependencies": {
                "arr-diff": "^4.0.0",
                "array-unique": "^0.3.2",
                "braces": "^2.3.1",
                "define-property": "^2.0.2",
                "extend-shallow": "^3.0.2",
                "extglob": "^2.0.4",
                "fragment-cache": "^0.2.1",
                "kind-of": "^6.0.2",
                "nanomatch": "^1.2.9",
                "object.pick": "^1.3.0",
                "regex-not": "^1.0.0",
                "snapdragon": "^0.8.1",
                "to-regex": "^3.0.2"
            },
            "engines": {
                "node": ">=0.10.0"
            }
        },
        "node_modules/micromatch/node_modules/kind-of": {
            "version": "6.0.3",
            "resolved": "https://registry.npmjs.org/kind-of/-/kind-of-6.0.3.tgz",
            "integrity": "sha512-dcS1ul+9tmeD95T+x28/ehLgd9mENa3LsvDTtzm3vyBEO7RPptvAD+t44WVXaUjTBRcrpFeFlC8WCruUR456hw==",
            "engines": {
                "node": ">=0.10.0"
            }
        },
        "node_modules/miller-rabin": {
            "version": "4.0.1",
            "resolved": "https://registry.npmjs.org/miller-rabin/-/miller-rabin-4.0.1.tgz",
            "integrity": "sha512-115fLhvZVqWwHPbClyntxEVfVDfl9DLLTuJvq3g2O/Oxi8AiNouAHvDSzHS0viUJc+V5vm3eq91Xwqn9dp4jRA==",
            "dependencies": {
                "bn.js": "^4.0.0",
                "brorand": "^1.0.1"
            },
            "bin": {
                "miller-rabin": "bin/miller-rabin"
            }
        },
        "node_modules/miller-rabin/node_modules/bn.js": {
            "version": "4.12.0",
            "resolved": "https://registry.npmjs.org/bn.js/-/bn.js-4.12.0.tgz",
            "integrity": "sha512-c98Bf3tPniI+scsdk237ku1Dc3ujXQTSgyiPUDEOe7tRkhrqridvh8klBv0HCEso1OLOYcHuCv/cS6DNxKH+ZA=="
        },
        "node_modules/mime": {
            "version": "1.6.0",
            "resolved": "https://registry.npmjs.org/mime/-/mime-1.6.0.tgz",
            "integrity": "sha512-x0Vn8spI+wuJ1O6S7gnbaQg8Pxh4NNHb7KSINmEWKiPE4RKOplvijn+NkmYmmRgP68mc70j2EbeTFRsrswaQeg==",
            "bin": {
                "mime": "cli.js"
            },
            "engines": {
                "node": ">=4"
            }
        },
        "node_modules/mime-db": {
            "version": "1.40.0",
            "resolved": "https://registry.npmjs.org/mime-db/-/mime-db-1.40.0.tgz",
            "integrity": "sha512-jYdeOMPy9vnxEqFRRo6ZvTZ8d9oPb+k18PKoYNYUe2stVEBPPwsln/qWzdbmaIvnhZ9v2P+CuecK+fpUfsV2mA==",
            "engines": {
                "node": ">= 0.6"
            }
        },
        "node_modules/mime-types": {
            "version": "2.1.24",
            "resolved": "https://registry.npmjs.org/mime-types/-/mime-types-2.1.24.tgz",
            "integrity": "sha512-WaFHS3MCl5fapm3oLxU4eYDw77IQM2ACcxQ9RIxfaC3ooc6PFuBMGZZsYpvoXS5D5QTWPieo1jjLdAm3TBP3cQ==",
            "dependencies": {
                "mime-db": "1.40.0"
            },
            "engines": {
                "node": ">= 0.6"
            }
        },
        "node_modules/mimic-response": {
            "version": "1.0.1",
            "resolved": "https://registry.npmjs.org/mimic-response/-/mimic-response-1.0.1.tgz",
            "integrity": "sha512-j5EctnkH7amfV/q5Hgmoal1g2QHFJRraOtmx0JpIqkxhBhI/lJSl1nMpQ45hVarwNETOoWEimndZ4QK0RHxuxQ==",
            "engines": {
                "node": ">=4"
            }
        },
        "node_modules/mini-css-extract-plugin": {
            "version": "0.8.2",
            "resolved": "https://registry.npmjs.org/mini-css-extract-plugin/-/mini-css-extract-plugin-0.8.2.tgz",
            "integrity": "sha512-a3Y4of27Wz+mqK3qrcd3VhYz6cU0iW5x3Sgvqzbj+XmlrSizmvu8QQMl5oMYJjgHOC4iyt+w7l4umP+dQeW3bw==",
            "dev": true,
            "dependencies": {
                "loader-utils": "^1.1.0",
                "normalize-url": "1.9.1",
                "schema-utils": "^1.0.0",
                "webpack-sources": "^1.1.0"
            },
            "engines": {
                "node": ">= 6.9.0"
            },
            "peerDependencies": {
                "webpack": "^4.4.0"
            }
        },
        "node_modules/minimalistic-assert": {
            "version": "1.0.1",
            "resolved": "https://registry.npmjs.org/minimalistic-assert/-/minimalistic-assert-1.0.1.tgz",
            "integrity": "sha512-UtJcAD4yEaGtjPezWuO9wC4nwUnVH/8/Im3yEHQP4b67cXlD/Qr9hdITCU1xDbSEXg2XKNaP8jsReV7vQd00/A=="
        },
        "node_modules/minimalistic-crypto-utils": {
            "version": "1.0.1",
            "resolved": "https://registry.npmjs.org/minimalistic-crypto-utils/-/minimalistic-crypto-utils-1.0.1.tgz",
            "integrity": "sha1-9sAMHAsIIkblxNmd+4x8CDsrWCo="
        },
        "node_modules/minimatch": {
            "version": "3.0.4",
            "resolved": "https://registry.npmjs.org/minimatch/-/minimatch-3.0.4.tgz",
            "integrity": "sha512-yJHVQEhyqPLUTgt9B83PXu6W3rx4MvvHvSUvToogpwoGDOUQ+yDrR0HRot+yOCdCO7u4hX3pWft6kWBBcqh0UA==",
            "dependencies": {
                "brace-expansion": "^1.1.7"
            },
            "engines": {
                "node": "*"
            }
        },
        "node_modules/minimist": {
            "version": "1.2.6",
            "resolved": "https://registry.npmjs.org/minimist/-/minimist-1.2.6.tgz",
            "integrity": "sha512-Jsjnk4bw3YJqYzbdyBiNsPWHPfO++UGG749Cxs6peCu5Xg4nrena6OVxOYxrQTqww0Jmwt+Ref8rggumkTLz9Q=="
        },
        "node_modules/mississippi": {
            "version": "3.0.0",
            "resolved": "https://registry.npmjs.org/mississippi/-/mississippi-3.0.0.tgz",
            "integrity": "sha512-x471SsVjUtBRtcvd4BzKE9kFC+/2TeWgKCgw0bZcw1b9l2X3QX5vCWgF+KaZaYm87Ss//rHnWryupDrgLvmSkA==",
            "dependencies": {
                "concat-stream": "^1.5.0",
                "duplexify": "^3.4.2",
                "end-of-stream": "^1.1.0",
                "flush-write-stream": "^1.0.0",
                "from2": "^2.1.0",
                "parallel-transform": "^1.1.0",
                "pump": "^3.0.0",
                "pumpify": "^1.3.3",
                "stream-each": "^1.1.0",
                "through2": "^2.0.0"
            },
            "engines": {
                "node": ">=4.0.0"
            }
        },
        "node_modules/mixin-deep": {
            "version": "1.3.2",
            "resolved": "https://registry.npmjs.org/mixin-deep/-/mixin-deep-1.3.2.tgz",
            "integrity": "sha512-WRoDn//mXBiJ1H40rqa3vH0toePwSsGb45iInWlTySa+Uu4k3tYUSxa2v1KqAiLtvlrSzaExqS1gtk96A9zvEA==",
            "dependencies": {
                "for-in": "^1.0.2",
                "is-extendable": "^1.0.1"
            },
            "engines": {
                "node": ">=0.10.0"
            }
        },
        "node_modules/mixin-deep/node_modules/is-extendable": {
            "version": "1.0.1",
            "resolved": "https://registry.npmjs.org/is-extendable/-/is-extendable-1.0.1.tgz",
            "integrity": "sha512-arnXMxT1hhoKo9k1LZdmlNyJdDDfy2v0fXjFlmok4+i8ul/6WlbVge9bhM74OpNPQPMGUToDtz+KXa1PneJxOA==",
            "dependencies": {
                "is-plain-object": "^2.0.4"
            },
            "engines": {
                "node": ">=0.10.0"
            }
        },
        "node_modules/mkdirp": {
            "version": "0.5.5",
            "resolved": "https://registry.npmjs.org/mkdirp/-/mkdirp-0.5.5.tgz",
            "integrity": "sha512-NKmAlESf6jMGym1++R0Ra7wvhV+wFW63FaSOFPwRahvea0gMUcGUhVeAg/0BC0wiv9ih5NYPB1Wn1UEI1/L+xQ==",
            "dependencies": {
                "minimist": "^1.2.5"
            },
            "bin": {
                "mkdirp": "bin/cmd.js"
            }
        },
        "node_modules/move-concurrently": {
            "version": "1.0.1",
            "resolved": "https://registry.npmjs.org/move-concurrently/-/move-concurrently-1.0.1.tgz",
            "integrity": "sha1-viwAX9oy4LKa8fBdfEszIUxwH5I=",
            "dependencies": {
                "aproba": "^1.1.1",
                "copy-concurrently": "^1.0.0",
                "fs-write-stream-atomic": "^1.0.8",
                "mkdirp": "^0.5.1",
                "rimraf": "^2.5.4",
                "run-queue": "^1.0.3"
            }
        },
        "node_modules/ms": {
            "version": "2.0.0",
            "resolved": "https://registry.npmjs.org/ms/-/ms-2.0.0.tgz",
            "integrity": "sha1-VgiurfwAvmwpAd9fmGF4jeDVl8g="
        },
        "node_modules/multicast-dns": {
            "version": "6.2.3",
            "resolved": "https://registry.npmjs.org/multicast-dns/-/multicast-dns-6.2.3.tgz",
            "integrity": "sha512-ji6J5enbMyGRHIAkAOu3WdV8nggqviKCEKtXcOqfphZZtQrmHKycfynJ2V7eVPUA4NhJ6V7Wf4TmGbTwKE9B6g==",
            "dev": true,
            "dependencies": {
                "dns-packet": "^1.3.1",
                "thunky": "^1.0.2"
            },
            "bin": {
                "multicast-dns": "cli.js"
            }
        },
        "node_modules/multicast-dns-service-types": {
            "version": "1.1.0",
            "resolved": "https://registry.npmjs.org/multicast-dns-service-types/-/multicast-dns-service-types-1.1.0.tgz",
            "integrity": "sha1-iZ8R2WhuXgXLkbNdXw5jt3PPyQE=",
            "dev": true
        },
        "node_modules/nan": {
            "version": "2.14.0",
            "resolved": "https://registry.npmjs.org/nan/-/nan-2.14.0.tgz",
            "integrity": "sha512-INOFj37C7k3AfaNTtX8RhsTw7qRy7eLET14cROi9+5HAVbbHuIWUHEauBv5qT4Av2tWasiTY1Jw6puUNqRJXQg==",
            "optional": true
        },
        "node_modules/nanoid": {
            "version": "3.3.2",
            "resolved": "https://registry.npmjs.org/nanoid/-/nanoid-3.3.2.tgz",
            "integrity": "sha512-CuHBogktKwpm5g2sRgv83jEy2ijFzBwMoYA60orPDR7ynsLijJDqgsi4RDGj3OJpy3Ieb+LYwiRmIOGyytgITA==",
            "dev": true,
            "bin": {
                "nanoid": "bin/nanoid.cjs"
            },
            "engines": {
                "node": "^10 || ^12 || ^13.7 || ^14 || >=15.0.1"
            }
        },
        "node_modules/nanomatch": {
            "version": "1.2.13",
            "resolved": "https://registry.npmjs.org/nanomatch/-/nanomatch-1.2.13.tgz",
            "integrity": "sha512-fpoe2T0RbHwBTBUOftAfBPaDEi06ufaUai0mE6Yn1kacc3SnTErfb/h+X94VXzI64rKFHYImXSvdwGGCmwOqCA==",
            "dependencies": {
                "arr-diff": "^4.0.0",
                "array-unique": "^0.3.2",
                "define-property": "^2.0.2",
                "extend-shallow": "^3.0.2",
                "fragment-cache": "^0.2.1",
                "is-windows": "^1.0.2",
                "kind-of": "^6.0.2",
                "object.pick": "^1.3.0",
                "regex-not": "^1.0.0",
                "snapdragon": "^0.8.1",
                "to-regex": "^3.0.1"
            },
            "engines": {
                "node": ">=0.10.0"
            }
        },
        "node_modules/nanomatch/node_modules/kind-of": {
            "version": "6.0.3",
            "resolved": "https://registry.npmjs.org/kind-of/-/kind-of-6.0.3.tgz",
            "integrity": "sha512-dcS1ul+9tmeD95T+x28/ehLgd9mENa3LsvDTtzm3vyBEO7RPptvAD+t44WVXaUjTBRcrpFeFlC8WCruUR456hw==",
            "engines": {
                "node": ">=0.10.0"
            }
        },
        "node_modules/negotiator": {
            "version": "0.6.2",
            "resolved": "https://registry.npmjs.org/negotiator/-/negotiator-0.6.2.tgz",
            "integrity": "sha512-hZXc7K2e+PgeI1eDBe/10Ard4ekbfrrqG8Ep+8Jmf4JID2bNg7NvCPOZN+kfF574pFQI7mum2AUqDidoKqcTOw==",
            "engines": {
                "node": ">= 0.6"
            }
        },
        "node_modules/neo-async": {
            "version": "2.6.2",
            "resolved": "https://registry.npmjs.org/neo-async/-/neo-async-2.6.2.tgz",
            "integrity": "sha512-Yd3UES5mWCSqR+qNT93S3UoYUkqAZ9lLg8a7g9rimsWmYGK8cVToA4/sF3RrshdyV3sAGMXVUmpMYOw+dLpOuw=="
        },
        "node_modules/neo-blessed": {
            "version": "0.2.0",
            "resolved": "https://registry.npmjs.org/neo-blessed/-/neo-blessed-0.2.0.tgz",
            "integrity": "sha512-C2kC4K+G2QnNQFXUIxTQvqmrdSIzGTX1ZRKeDW6ChmvPRw8rTkTEJzbEQHiHy06d36PCl/yMOCjquCRV8SpSQw==",
            "dev": true,
            "bin": {
                "neo-blessed": "bin/tput.js"
            },
            "engines": {
                "node": ">= 8.0.0"
            }
        },
        "node_modules/net": {
            "version": "1.0.2",
            "resolved": "https://registry.npmjs.org/net/-/net-1.0.2.tgz",
            "integrity": "sha1-0XV+yaf7I3HYPPR1XOPifhCCk4g="
        },
        "node_modules/netcdfjs": {
            "version": "1.0.0",
            "resolved": "https://registry.npmjs.org/netcdfjs/-/netcdfjs-1.0.0.tgz",
            "integrity": "sha512-v9Fj0WHgVE0lAMrZgK+NjOVxhbiqxT302Wqu7FzgQjWUFtq+SeEQho89pMCC7nWNRHoS4CriyYmxXjKKLDFuig==",
            "dependencies": {
                "iobuffer": "^4.0.1"
            }
        },
        "node_modules/nice-try": {
            "version": "1.0.5",
            "resolved": "https://registry.npmjs.org/nice-try/-/nice-try-1.0.5.tgz",
            "integrity": "sha512-1nh45deeb5olNY7eX82BkPO7SSxR5SSYJiPTrTdFUVYwAl8CKMA5N9PjTYkHiRjisVcxcQ1HXdLhx2qxxJzLNQ==",
            "dev": true
        },
        "node_modules/no-case": {
            "version": "2.3.2",
            "resolved": "https://registry.npmjs.org/no-case/-/no-case-2.3.2.tgz",
            "integrity": "sha512-rmTZ9kz+f3rCvK2TD1Ue/oZlns7OGoIWP4fc3llxxRXlOkHKoWPPWJOfFYpITabSow43QJbRIoHQXtt10VldyQ==",
            "dev": true,
            "dependencies": {
                "lower-case": "^1.1.1"
            }
        },
        "node_modules/node-fetch": {
            "version": "2.6.7",
            "resolved": "https://registry.npmjs.org/node-fetch/-/node-fetch-2.6.7.tgz",
            "integrity": "sha512-ZjMPFEfVx5j+y2yF35Kzx5sF7kDzxuDj6ziH4FFbOp87zKDZNx8yExJIb05OGF4Nlt9IHFIMBkRl41VdvcNdbQ==",
            "dependencies": {
                "whatwg-url": "^5.0.0"
            },
            "engines": {
                "node": "4.x || >=6.0.0"
            },
            "peerDependencies": {
                "encoding": "^0.1.0"
            },
            "peerDependenciesMeta": {
                "encoding": {
                    "optional": true
                }
            }
        },
        "node_modules/node-forge": {
            "version": "1.3.0",
            "resolved": "https://registry.npmjs.org/node-forge/-/node-forge-1.3.0.tgz",
            "integrity": "sha512-08ARB91bUi6zNKzVmaj3QO7cr397uiDT2nJ63cHjyNtCTWIgvS47j3eT0WfzUwS9+6Z5YshRaoasFkXCKrIYbA==",
            "dev": true,
            "engines": {
                "node": ">= 6.13.0"
            }
        },
        "node_modules/node-libs-browser": {
            "version": "2.2.1",
            "resolved": "https://registry.npmjs.org/node-libs-browser/-/node-libs-browser-2.2.1.tgz",
            "integrity": "sha512-h/zcD8H9kaDZ9ALUWwlBUDo6TKF8a7qBSCSEGfjTVIYeqsioSKaAX+BN7NgiMGp6iSIXZ3PxgCu8KS3b71YK5Q==",
            "dependencies": {
                "assert": "^1.1.1",
                "browserify-zlib": "^0.2.0",
                "buffer": "^4.3.0",
                "console-browserify": "^1.1.0",
                "constants-browserify": "^1.0.0",
                "crypto-browserify": "^3.11.0",
                "domain-browser": "^1.1.1",
                "events": "^3.0.0",
                "https-browserify": "^1.0.0",
                "os-browserify": "^0.3.0",
                "path-browserify": "0.0.1",
                "process": "^0.11.10",
                "punycode": "^1.2.4",
                "querystring-es3": "^0.2.0",
                "readable-stream": "^2.3.3",
                "stream-browserify": "^2.0.1",
                "stream-http": "^2.7.2",
                "string_decoder": "^1.0.0",
                "timers-browserify": "^2.0.4",
                "tty-browserify": "0.0.0",
                "url": "^0.11.0",
                "util": "^0.11.0",
                "vm-browserify": "^1.0.1"
            }
        },
        "node_modules/node-libs-browser/node_modules/punycode": {
            "version": "1.4.1",
            "resolved": "https://registry.npmjs.org/punycode/-/punycode-1.4.1.tgz",
            "integrity": "sha1-wNWmOycYgArY4esPpSachN1BhF4="
        },
        "node_modules/node-releases": {
            "version": "1.1.72",
            "resolved": "https://registry.npmjs.org/node-releases/-/node-releases-1.1.72.tgz",
            "integrity": "sha512-LLUo+PpH3dU6XizX3iVoubUNheF/owjXCZZ5yACDxNnPtgFuludV1ZL3ayK1kVep42Rmm0+R9/Y60NQbZ2bifw==",
            "dev": true
        },
        "node_modules/normalize-path": {
            "version": "3.0.0",
            "resolved": "https://registry.npmjs.org/normalize-path/-/normalize-path-3.0.0.tgz",
            "integrity": "sha512-6eZs5Ls3WtCisHWp9S2GUy8dqkpGi4BVSz3GaqiE6ezub0512ESztXUwUB6C6IKbQkY2Pnb/mD4WYojCRwcwLA==",
            "devOptional": true,
            "engines": {
                "node": ">=0.10.0"
            }
        },
        "node_modules/normalize-url": {
            "version": "1.9.1",
            "resolved": "https://registry.npmjs.org/normalize-url/-/normalize-url-1.9.1.tgz",
            "integrity": "sha1-LMDWazHqIwNkWENuNiDYWVTGbDw=",
            "dev": true,
            "dependencies": {
                "object-assign": "^4.0.1",
                "prepend-http": "^1.0.0",
                "query-string": "^4.1.0",
                "sort-keys": "^1.0.0"
            },
            "engines": {
                "node": ">=4"
            }
        },
        "node_modules/npm": {
            "version": "7.24.2",
            "resolved": "https://registry.npmjs.org/npm/-/npm-7.24.2.tgz",
            "integrity": "sha512-120p116CE8VMMZ+hk8IAb1inCPk4Dj3VZw29/n2g6UI77urJKVYb7FZUDW8hY+EBnfsjI/2yrobBgFyzo7YpVQ==",
            "bundleDependencies": [
                "@isaacs/string-locale-compare",
                "@npmcli/arborist",
                "@npmcli/ci-detect",
                "@npmcli/config",
                "@npmcli/map-workspaces",
                "@npmcli/package-json",
                "@npmcli/run-script",
                "abbrev",
                "ansicolors",
                "ansistyles",
                "archy",
                "cacache",
                "chalk",
                "chownr",
                "cli-columns",
                "cli-table3",
                "columnify",
                "fastest-levenshtein",
                "glob",
                "graceful-fs",
                "hosted-git-info",
                "ini",
                "init-package-json",
                "is-cidr",
                "json-parse-even-better-errors",
                "libnpmaccess",
                "libnpmdiff",
                "libnpmexec",
                "libnpmfund",
                "libnpmhook",
                "libnpmorg",
                "libnpmpack",
                "libnpmpublish",
                "libnpmsearch",
                "libnpmteam",
                "libnpmversion",
                "make-fetch-happen",
                "minipass",
                "minipass-pipeline",
                "mkdirp",
                "mkdirp-infer-owner",
                "ms",
                "node-gyp",
                "nopt",
                "npm-audit-report",
                "npm-install-checks",
                "npm-package-arg",
                "npm-pick-manifest",
                "npm-profile",
                "npm-registry-fetch",
                "npm-user-validate",
                "npmlog",
                "opener",
                "pacote",
                "parse-conflict-json",
                "qrcode-terminal",
                "read",
                "read-package-json",
                "read-package-json-fast",
                "readdir-scoped-modules",
                "rimraf",
                "semver",
                "ssri",
                "tar",
                "text-table",
                "tiny-relative-date",
                "treeverse",
                "validate-npm-package-name",
                "which",
                "write-file-atomic"
            ],
            "dependencies": {
                "@isaacs/string-locale-compare": "*",
                "@npmcli/arborist": "*",
                "@npmcli/ci-detect": "*",
                "@npmcli/config": "*",
                "@npmcli/map-workspaces": "*",
                "@npmcli/package-json": "*",
                "@npmcli/run-script": "*",
                "abbrev": "*",
                "ansicolors": "*",
                "ansistyles": "*",
                "archy": "*",
                "cacache": "*",
                "chalk": "*",
                "chownr": "*",
                "cli-columns": "*",
                "cli-table3": "*",
                "columnify": "*",
                "fastest-levenshtein": "*",
                "glob": "*",
                "graceful-fs": "*",
                "hosted-git-info": "*",
                "ini": "*",
                "init-package-json": "*",
                "is-cidr": "*",
                "json-parse-even-better-errors": "*",
                "libnpmaccess": "*",
                "libnpmdiff": "*",
                "libnpmexec": "*",
                "libnpmfund": "*",
                "libnpmhook": "*",
                "libnpmorg": "*",
                "libnpmpack": "*",
                "libnpmpublish": "*",
                "libnpmsearch": "*",
                "libnpmteam": "*",
                "libnpmversion": "*",
                "make-fetch-happen": "*",
                "minipass": "*",
                "minipass-pipeline": "*",
                "mkdirp": "*",
                "mkdirp-infer-owner": "*",
                "ms": "*",
                "node-gyp": "*",
                "nopt": "*",
                "npm-audit-report": "*",
                "npm-install-checks": "*",
                "npm-package-arg": "*",
                "npm-pick-manifest": "*",
                "npm-profile": "*",
                "npm-registry-fetch": "*",
                "npm-user-validate": "*",
                "npmlog": "*",
                "opener": "*",
                "pacote": "*",
                "parse-conflict-json": "*",
                "qrcode-terminal": "*",
                "read": "*",
                "read-package-json": "*",
                "read-package-json-fast": "*",
                "readdir-scoped-modules": "*",
                "rimraf": "*",
                "semver": "*",
                "ssri": "*",
                "tar": "*",
                "text-table": "*",
                "tiny-relative-date": "*",
                "treeverse": "*",
                "validate-npm-package-name": "*",
                "which": "*",
                "write-file-atomic": "*"
            },
            "bin": {
                "npm": "bin/npm-cli.js",
                "npx": "bin/npx-cli.js"
            },
            "engines": {
                "node": ">=10"
            }
        },
        "node_modules/npm-conf": {
            "version": "1.1.3",
            "resolved": "https://registry.npmjs.org/npm-conf/-/npm-conf-1.1.3.tgz",
            "integrity": "sha512-Yic4bZHJOt9RCFbRP3GgpqhScOY4HH3V2P8yBj6CeYq118Qr+BLXqT2JvpJ00mryLESpgOxf5XlFv4ZjXxLScw==",
            "optional": true,
            "dependencies": {
                "config-chain": "^1.1.11",
                "pify": "^3.0.0"
            },
            "engines": {
                "node": ">=4"
            }
        },
        "node_modules/npm-conf/node_modules/pify": {
            "version": "3.0.0",
            "resolved": "https://registry.npmjs.org/pify/-/pify-3.0.0.tgz",
            "integrity": "sha1-5aSs0sEB/fPZpNB/DbxNtJ3SgXY=",
            "optional": true,
            "engines": {
                "node": ">=4"
            }
        },
        "node_modules/npm-run-path": {
            "version": "2.0.2",
            "resolved": "https://registry.npmjs.org/npm-run-path/-/npm-run-path-2.0.2.tgz",
            "integrity": "sha1-NakjLfo11wZ7TLLd8jV7GHFTbF8=",
            "dev": true,
            "dependencies": {
                "path-key": "^2.0.0"
            },
            "engines": {
                "node": ">=4"
            }
        },
        "node_modules/npm/node_modules/@gar/promisify": {
            "version": "1.1.2",
            "inBundle": true,
            "license": "MIT"
        },
        "node_modules/npm/node_modules/@isaacs/string-locale-compare": {
            "version": "1.1.0",
            "inBundle": true,
            "license": "ISC"
        },
        "node_modules/npm/node_modules/@npmcli/arborist": {
            "version": "2.9.0",
            "inBundle": true,
            "license": "ISC",
            "dependencies": {
                "@isaacs/string-locale-compare": "^1.0.1",
                "@npmcli/installed-package-contents": "^1.0.7",
                "@npmcli/map-workspaces": "^1.0.2",
                "@npmcli/metavuln-calculator": "^1.1.0",
                "@npmcli/move-file": "^1.1.0",
                "@npmcli/name-from-folder": "^1.0.1",
                "@npmcli/node-gyp": "^1.0.1",
                "@npmcli/package-json": "^1.0.1",
                "@npmcli/run-script": "^1.8.2",
                "bin-links": "^2.2.1",
                "cacache": "^15.0.3",
                "common-ancestor-path": "^1.0.1",
                "json-parse-even-better-errors": "^2.3.1",
                "json-stringify-nice": "^1.1.4",
                "mkdirp": "^1.0.4",
                "mkdirp-infer-owner": "^2.0.0",
                "npm-install-checks": "^4.0.0",
                "npm-package-arg": "^8.1.5",
                "npm-pick-manifest": "^6.1.0",
                "npm-registry-fetch": "^11.0.0",
                "pacote": "^11.3.5",
                "parse-conflict-json": "^1.1.1",
                "proc-log": "^1.0.0",
                "promise-all-reject-late": "^1.0.0",
                "promise-call-limit": "^1.0.1",
                "read-package-json-fast": "^2.0.2",
                "readdir-scoped-modules": "^1.1.0",
                "rimraf": "^3.0.2",
                "semver": "^7.3.5",
                "ssri": "^8.0.1",
                "treeverse": "^1.0.4",
                "walk-up-path": "^1.0.0"
            },
            "bin": {
                "arborist": "bin/index.js"
            },
            "engines": {
                "node": ">= 10"
            }
        },
        "node_modules/npm/node_modules/@npmcli/ci-detect": {
            "version": "1.3.0",
            "inBundle": true,
            "license": "ISC"
        },
        "node_modules/npm/node_modules/@npmcli/config": {
            "version": "2.3.0",
            "inBundle": true,
            "license": "ISC",
            "dependencies": {
                "ini": "^2.0.0",
                "mkdirp-infer-owner": "^2.0.0",
                "nopt": "^5.0.0",
                "semver": "^7.3.4",
                "walk-up-path": "^1.0.0"
            },
            "engines": {
                "node": ">=10"
            }
        },
        "node_modules/npm/node_modules/@npmcli/disparity-colors": {
            "version": "1.0.1",
            "inBundle": true,
            "license": "ISC",
            "dependencies": {
                "ansi-styles": "^4.3.0"
            },
            "engines": {
                "node": ">=10"
            }
        },
        "node_modules/npm/node_modules/@npmcli/fs": {
            "version": "1.0.0",
            "inBundle": true,
            "license": "ISC",
            "dependencies": {
                "@gar/promisify": "^1.0.1",
                "semver": "^7.3.5"
            }
        },
        "node_modules/npm/node_modules/@npmcli/git": {
            "version": "2.1.0",
            "inBundle": true,
            "license": "ISC",
            "dependencies": {
                "@npmcli/promise-spawn": "^1.3.2",
                "lru-cache": "^6.0.0",
                "mkdirp": "^1.0.4",
                "npm-pick-manifest": "^6.1.1",
                "promise-inflight": "^1.0.1",
                "promise-retry": "^2.0.1",
                "semver": "^7.3.5",
                "which": "^2.0.2"
            }
        },
        "node_modules/npm/node_modules/@npmcli/installed-package-contents": {
            "version": "1.0.7",
            "inBundle": true,
            "license": "ISC",
            "dependencies": {
                "npm-bundled": "^1.1.1",
                "npm-normalize-package-bin": "^1.0.1"
            },
            "bin": {
                "installed-package-contents": "index.js"
            },
            "engines": {
                "node": ">= 10"
            }
        },
        "node_modules/npm/node_modules/@npmcli/map-workspaces": {
            "version": "1.0.4",
            "inBundle": true,
            "license": "ISC",
            "dependencies": {
                "@npmcli/name-from-folder": "^1.0.1",
                "glob": "^7.1.6",
                "minimatch": "^3.0.4",
                "read-package-json-fast": "^2.0.1"
            },
            "engines": {
                "node": ">=10"
            }
        },
        "node_modules/npm/node_modules/@npmcli/metavuln-calculator": {
            "version": "1.1.1",
            "inBundle": true,
            "license": "ISC",
            "dependencies": {
                "cacache": "^15.0.5",
                "pacote": "^11.1.11",
                "semver": "^7.3.2"
            }
        },
        "node_modules/npm/node_modules/@npmcli/move-file": {
            "version": "1.1.2",
            "inBundle": true,
            "license": "MIT",
            "dependencies": {
                "mkdirp": "^1.0.4",
                "rimraf": "^3.0.2"
            },
            "engines": {
                "node": ">=10"
            }
        },
        "node_modules/npm/node_modules/@npmcli/name-from-folder": {
            "version": "1.0.1",
            "inBundle": true,
            "license": "ISC"
        },
        "node_modules/npm/node_modules/@npmcli/node-gyp": {
            "version": "1.0.2",
            "inBundle": true,
            "license": "ISC"
        },
        "node_modules/npm/node_modules/@npmcli/package-json": {
            "version": "1.0.1",
            "inBundle": true,
            "license": "ISC",
            "dependencies": {
                "json-parse-even-better-errors": "^2.3.1"
            }
        },
        "node_modules/npm/node_modules/@npmcli/promise-spawn": {
            "version": "1.3.2",
            "inBundle": true,
            "license": "ISC",
            "dependencies": {
                "infer-owner": "^1.0.4"
            }
        },
        "node_modules/npm/node_modules/@npmcli/run-script": {
            "version": "1.8.6",
            "inBundle": true,
            "license": "ISC",
            "dependencies": {
                "@npmcli/node-gyp": "^1.0.2",
                "@npmcli/promise-spawn": "^1.3.2",
                "node-gyp": "^7.1.0",
                "read-package-json-fast": "^2.0.1"
            }
        },
        "node_modules/npm/node_modules/@tootallnate/once": {
            "version": "1.1.2",
            "inBundle": true,
            "license": "MIT",
            "engines": {
                "node": ">= 6"
            }
        },
        "node_modules/npm/node_modules/abbrev": {
            "version": "1.1.1",
            "inBundle": true,
            "license": "ISC"
        },
        "node_modules/npm/node_modules/agent-base": {
            "version": "6.0.2",
            "inBundle": true,
            "license": "MIT",
            "dependencies": {
                "debug": "4"
            },
            "engines": {
                "node": ">= 6.0.0"
            }
        },
        "node_modules/npm/node_modules/agentkeepalive": {
            "version": "4.1.4",
            "inBundle": true,
            "license": "MIT",
            "dependencies": {
                "debug": "^4.1.0",
                "depd": "^1.1.2",
                "humanize-ms": "^1.2.1"
            },
            "engines": {
                "node": ">= 8.0.0"
            }
        },
        "node_modules/npm/node_modules/aggregate-error": {
            "version": "3.1.0",
            "inBundle": true,
            "license": "MIT",
            "dependencies": {
                "clean-stack": "^2.0.0",
                "indent-string": "^4.0.0"
            },
            "engines": {
                "node": ">=8"
            }
        },
        "node_modules/npm/node_modules/ajv": {
            "version": "6.12.6",
            "inBundle": true,
            "license": "MIT",
            "dependencies": {
                "fast-deep-equal": "^3.1.1",
                "fast-json-stable-stringify": "^2.0.0",
                "json-schema-traverse": "^0.4.1",
                "uri-js": "^4.2.2"
            },
            "funding": {
                "type": "github",
                "url": "https://github.com/sponsors/epoberezkin"
            }
        },
        "node_modules/npm/node_modules/ansi-regex": {
            "version": "2.1.1",
            "inBundle": true,
            "license": "MIT",
            "engines": {
                "node": ">=0.10.0"
            }
        },
        "node_modules/npm/node_modules/ansi-styles": {
            "version": "4.3.0",
            "inBundle": true,
            "license": "MIT",
            "dependencies": {
                "color-convert": "^2.0.1"
            },
            "engines": {
                "node": ">=8"
            },
            "funding": {
                "url": "https://github.com/chalk/ansi-styles?sponsor=1"
            }
        },
        "node_modules/npm/node_modules/ansicolors": {
            "version": "0.3.2",
            "inBundle": true,
            "license": "MIT"
        },
        "node_modules/npm/node_modules/ansistyles": {
            "version": "0.1.3",
            "inBundle": true,
            "license": "MIT"
        },
        "node_modules/npm/node_modules/aproba": {
            "version": "2.0.0",
            "inBundle": true,
            "license": "ISC"
        },
        "node_modules/npm/node_modules/archy": {
            "version": "1.0.0",
            "inBundle": true,
            "license": "MIT"
        },
        "node_modules/npm/node_modules/are-we-there-yet": {
            "version": "1.1.6",
            "inBundle": true,
            "license": "ISC",
            "dependencies": {
                "delegates": "^1.0.0",
                "readable-stream": "^3.6.0"
            },
            "engines": {
                "node": ">=10"
            }
        },
        "node_modules/npm/node_modules/asap": {
            "version": "2.0.6",
            "inBundle": true,
            "license": "MIT"
        },
        "node_modules/npm/node_modules/asn1": {
            "version": "0.2.4",
            "inBundle": true,
            "license": "MIT",
            "dependencies": {
                "safer-buffer": "~2.1.0"
            }
        },
        "node_modules/npm/node_modules/assert-plus": {
            "version": "1.0.0",
            "inBundle": true,
            "license": "MIT",
            "engines": {
                "node": ">=0.8"
            }
        },
        "node_modules/npm/node_modules/asynckit": {
            "version": "0.4.0",
            "inBundle": true,
            "license": "MIT"
        },
        "node_modules/npm/node_modules/aws-sign2": {
            "version": "0.7.0",
            "inBundle": true,
            "license": "Apache-2.0",
            "engines": {
                "node": "*"
            }
        },
        "node_modules/npm/node_modules/aws4": {
            "version": "1.11.0",
            "inBundle": true,
            "license": "MIT"
        },
        "node_modules/npm/node_modules/balanced-match": {
            "version": "1.0.2",
            "inBundle": true,
            "license": "MIT"
        },
        "node_modules/npm/node_modules/bcrypt-pbkdf": {
            "version": "1.0.2",
            "inBundle": true,
            "license": "BSD-3-Clause",
            "dependencies": {
                "tweetnacl": "^0.14.3"
            }
        },
        "node_modules/npm/node_modules/bin-links": {
            "version": "2.2.1",
            "inBundle": true,
            "license": "ISC",
            "dependencies": {
                "cmd-shim": "^4.0.1",
                "mkdirp": "^1.0.3",
                "npm-normalize-package-bin": "^1.0.0",
                "read-cmd-shim": "^2.0.0",
                "rimraf": "^3.0.0",
                "write-file-atomic": "^3.0.3"
            },
            "engines": {
                "node": ">=10"
            }
        },
        "node_modules/npm/node_modules/binary-extensions": {
            "version": "2.2.0",
            "inBundle": true,
            "license": "MIT",
            "engines": {
                "node": ">=8"
            }
        },
        "node_modules/npm/node_modules/brace-expansion": {
            "version": "1.1.11",
            "inBundle": true,
            "license": "MIT",
            "dependencies": {
                "balanced-match": "^1.0.0",
                "concat-map": "0.0.1"
            }
        },
        "node_modules/npm/node_modules/builtins": {
            "version": "1.0.3",
            "inBundle": true,
            "license": "MIT"
        },
        "node_modules/npm/node_modules/cacache": {
            "version": "15.3.0",
            "inBundle": true,
            "license": "ISC",
            "dependencies": {
                "@npmcli/fs": "^1.0.0",
                "@npmcli/move-file": "^1.0.1",
                "chownr": "^2.0.0",
                "fs-minipass": "^2.0.0",
                "glob": "^7.1.4",
                "infer-owner": "^1.0.4",
                "lru-cache": "^6.0.0",
                "minipass": "^3.1.1",
                "minipass-collect": "^1.0.2",
                "minipass-flush": "^1.0.5",
                "minipass-pipeline": "^1.2.2",
                "mkdirp": "^1.0.3",
                "p-map": "^4.0.0",
                "promise-inflight": "^1.0.1",
                "rimraf": "^3.0.2",
                "ssri": "^8.0.1",
                "tar": "^6.0.2",
                "unique-filename": "^1.1.1"
            },
            "engines": {
                "node": ">= 10"
            }
        },
        "node_modules/npm/node_modules/caseless": {
            "version": "0.12.0",
            "inBundle": true,
            "license": "Apache-2.0"
        },
        "node_modules/npm/node_modules/chalk": {
            "version": "4.1.2",
            "inBundle": true,
            "license": "MIT",
            "dependencies": {
                "ansi-styles": "^4.1.0",
                "supports-color": "^7.1.0"
            },
            "engines": {
                "node": ">=10"
            },
            "funding": {
                "url": "https://github.com/chalk/chalk?sponsor=1"
            }
        },
        "node_modules/npm/node_modules/chownr": {
            "version": "2.0.0",
            "inBundle": true,
            "license": "ISC",
            "engines": {
                "node": ">=10"
            }
        },
        "node_modules/npm/node_modules/cidr-regex": {
            "version": "3.1.1",
            "inBundle": true,
            "license": "BSD-2-Clause",
            "dependencies": {
                "ip-regex": "^4.1.0"
            },
            "engines": {
                "node": ">=10"
            }
        },
        "node_modules/npm/node_modules/clean-stack": {
            "version": "2.2.0",
            "inBundle": true,
            "license": "MIT",
            "engines": {
                "node": ">=6"
            }
        },
        "node_modules/npm/node_modules/cli-columns": {
            "version": "3.1.2",
            "inBundle": true,
            "license": "MIT",
            "dependencies": {
                "string-width": "^2.0.0",
                "strip-ansi": "^3.0.1"
            },
            "engines": {
                "node": ">= 4"
            }
        },
        "node_modules/npm/node_modules/cli-table3": {
            "version": "0.6.0",
            "inBundle": true,
            "license": "MIT",
            "dependencies": {
                "object-assign": "^4.1.0",
                "string-width": "^4.2.0"
            },
            "engines": {
                "node": "10.* || >= 12.*"
            },
            "optionalDependencies": {
                "colors": "^1.1.2"
            }
        },
        "node_modules/npm/node_modules/cli-table3/node_modules/ansi-regex": {
            "version": "5.0.0",
            "inBundle": true,
            "license": "MIT",
            "engines": {
                "node": ">=8"
            }
        },
        "node_modules/npm/node_modules/cli-table3/node_modules/is-fullwidth-code-point": {
            "version": "3.0.0",
            "inBundle": true,
            "license": "MIT",
            "engines": {
                "node": ">=8"
            }
        },
        "node_modules/npm/node_modules/cli-table3/node_modules/string-width": {
            "version": "4.2.2",
            "inBundle": true,
            "license": "MIT",
            "dependencies": {
                "emoji-regex": "^8.0.0",
                "is-fullwidth-code-point": "^3.0.0",
                "strip-ansi": "^6.0.0"
            },
            "engines": {
                "node": ">=8"
            }
        },
        "node_modules/npm/node_modules/cli-table3/node_modules/strip-ansi": {
            "version": "6.0.0",
            "inBundle": true,
            "license": "MIT",
            "dependencies": {
                "ansi-regex": "^5.0.0"
            },
            "engines": {
                "node": ">=8"
            }
        },
        "node_modules/npm/node_modules/clone": {
            "version": "1.0.4",
            "inBundle": true,
            "license": "MIT",
            "engines": {
                "node": ">=0.8"
            }
        },
        "node_modules/npm/node_modules/cmd-shim": {
            "version": "4.1.0",
            "inBundle": true,
            "license": "ISC",
            "dependencies": {
                "mkdirp-infer-owner": "^2.0.0"
            },
            "engines": {
                "node": ">=10"
            }
        },
        "node_modules/npm/node_modules/code-point-at": {
            "version": "1.1.0",
            "inBundle": true,
            "license": "MIT",
            "engines": {
                "node": ">=0.10.0"
            }
        },
        "node_modules/npm/node_modules/color-convert": {
            "version": "2.0.1",
            "inBundle": true,
            "license": "MIT",
            "dependencies": {
                "color-name": "~1.1.4"
            },
            "engines": {
                "node": ">=7.0.0"
            }
        },
        "node_modules/npm/node_modules/color-name": {
            "version": "1.1.4",
            "inBundle": true,
            "license": "MIT"
        },
        "node_modules/npm/node_modules/color-support": {
            "version": "1.1.3",
            "inBundle": true,
            "license": "ISC",
            "bin": {
                "color-support": "bin.js"
            }
        },
        "node_modules/npm/node_modules/colors": {
            "version": "1.4.0",
            "inBundle": true,
            "license": "MIT",
            "optional": true,
            "engines": {
                "node": ">=0.1.90"
            }
        },
        "node_modules/npm/node_modules/columnify": {
            "version": "1.5.4",
            "inBundle": true,
            "license": "MIT",
            "dependencies": {
                "strip-ansi": "^3.0.0",
                "wcwidth": "^1.0.0"
            }
        },
        "node_modules/npm/node_modules/combined-stream": {
            "version": "1.0.8",
            "inBundle": true,
            "license": "MIT",
            "dependencies": {
                "delayed-stream": "~1.0.0"
            },
            "engines": {
                "node": ">= 0.8"
            }
        },
        "node_modules/npm/node_modules/common-ancestor-path": {
            "version": "1.0.1",
            "inBundle": true,
            "license": "ISC"
        },
        "node_modules/npm/node_modules/concat-map": {
            "version": "0.0.1",
            "inBundle": true,
            "license": "MIT"
        },
        "node_modules/npm/node_modules/console-control-strings": {
            "version": "1.1.0",
            "inBundle": true,
            "license": "ISC"
        },
        "node_modules/npm/node_modules/core-util-is": {
            "version": "1.0.2",
            "inBundle": true,
            "license": "MIT"
        },
        "node_modules/npm/node_modules/dashdash": {
            "version": "1.14.1",
            "inBundle": true,
            "license": "MIT",
            "dependencies": {
                "assert-plus": "^1.0.0"
            },
            "engines": {
                "node": ">=0.10"
            }
        },
        "node_modules/npm/node_modules/debug": {
            "version": "4.3.2",
            "inBundle": true,
            "license": "MIT",
            "dependencies": {
                "ms": "2.1.2"
            },
            "engines": {
                "node": ">=6.0"
            },
            "peerDependenciesMeta": {
                "supports-color": {
                    "optional": true
                }
            }
        },
        "node_modules/npm/node_modules/debug/node_modules/ms": {
            "version": "2.1.2",
            "inBundle": true,
            "license": "MIT"
        },
        "node_modules/npm/node_modules/debuglog": {
            "version": "1.0.1",
            "inBundle": true,
            "license": "MIT",
            "engines": {
                "node": "*"
            }
        },
        "node_modules/npm/node_modules/defaults": {
            "version": "1.0.3",
            "inBundle": true,
            "license": "MIT",
            "dependencies": {
                "clone": "^1.0.2"
            }
        },
        "node_modules/npm/node_modules/delayed-stream": {
            "version": "1.0.0",
            "inBundle": true,
            "license": "MIT",
            "engines": {
                "node": ">=0.4.0"
            }
        },
        "node_modules/npm/node_modules/delegates": {
            "version": "1.0.0",
            "inBundle": true,
            "license": "MIT"
        },
        "node_modules/npm/node_modules/depd": {
            "version": "1.1.2",
            "inBundle": true,
            "license": "MIT",
            "engines": {
                "node": ">= 0.6"
            }
        },
        "node_modules/npm/node_modules/dezalgo": {
            "version": "1.0.3",
            "inBundle": true,
            "license": "ISC",
            "dependencies": {
                "asap": "^2.0.0",
                "wrappy": "1"
            }
        },
        "node_modules/npm/node_modules/diff": {
            "version": "5.0.0",
            "inBundle": true,
            "license": "BSD-3-Clause",
            "engines": {
                "node": ">=0.3.1"
            }
        },
        "node_modules/npm/node_modules/ecc-jsbn": {
            "version": "0.1.2",
            "inBundle": true,
            "license": "MIT",
            "dependencies": {
                "jsbn": "~0.1.0",
                "safer-buffer": "^2.1.0"
            }
        },
        "node_modules/npm/node_modules/emoji-regex": {
            "version": "8.0.0",
            "inBundle": true,
            "license": "MIT"
        },
        "node_modules/npm/node_modules/encoding": {
            "version": "0.1.13",
            "inBundle": true,
            "license": "MIT",
            "optional": true,
            "dependencies": {
                "iconv-lite": "^0.6.2"
            }
        },
        "node_modules/npm/node_modules/env-paths": {
            "version": "2.2.1",
            "inBundle": true,
            "license": "MIT",
            "engines": {
                "node": ">=6"
            }
        },
        "node_modules/npm/node_modules/err-code": {
            "version": "2.0.3",
            "inBundle": true,
            "license": "MIT"
        },
        "node_modules/npm/node_modules/extend": {
            "version": "3.0.2",
            "inBundle": true,
            "license": "MIT"
        },
        "node_modules/npm/node_modules/extsprintf": {
            "version": "1.3.0",
            "engines": [
                "node >=0.6.0"
            ],
            "inBundle": true,
            "license": "MIT"
        },
        "node_modules/npm/node_modules/fast-deep-equal": {
            "version": "3.1.3",
            "inBundle": true,
            "license": "MIT"
        },
        "node_modules/npm/node_modules/fast-json-stable-stringify": {
            "version": "2.1.0",
            "inBundle": true,
            "license": "MIT"
        },
        "node_modules/npm/node_modules/fastest-levenshtein": {
            "version": "1.0.12",
            "inBundle": true,
            "license": "MIT"
        },
        "node_modules/npm/node_modules/forever-agent": {
            "version": "0.6.1",
            "inBundle": true,
            "license": "Apache-2.0",
            "engines": {
                "node": "*"
            }
        },
        "node_modules/npm/node_modules/fs-minipass": {
            "version": "2.1.0",
            "inBundle": true,
            "license": "ISC",
            "dependencies": {
                "minipass": "^3.0.0"
            },
            "engines": {
                "node": ">= 8"
            }
        },
        "node_modules/npm/node_modules/fs.realpath": {
            "version": "1.0.0",
            "inBundle": true,
            "license": "ISC"
        },
        "node_modules/npm/node_modules/function-bind": {
            "version": "1.1.1",
            "inBundle": true,
            "license": "MIT"
        },
        "node_modules/npm/node_modules/gauge": {
            "version": "3.0.1",
            "inBundle": true,
            "license": "ISC",
            "dependencies": {
                "aproba": "^1.0.3 || ^2.0.0",
                "color-support": "^1.1.2",
                "console-control-strings": "^1.0.0",
                "has-unicode": "^2.0.1",
                "object-assign": "^4.1.1",
                "signal-exit": "^3.0.0",
                "string-width": "^1.0.1 || ^2.0.0",
                "strip-ansi": "^3.0.1 || ^4.0.0",
                "wide-align": "^1.1.2"
            },
            "engines": {
                "node": ">=10"
            }
        },
        "node_modules/npm/node_modules/getpass": {
            "version": "0.1.7",
            "inBundle": true,
            "license": "MIT",
            "dependencies": {
                "assert-plus": "^1.0.0"
            }
        },
        "node_modules/npm/node_modules/glob": {
            "version": "7.2.0",
            "inBundle": true,
            "license": "ISC",
            "dependencies": {
                "fs.realpath": "^1.0.0",
                "inflight": "^1.0.4",
                "inherits": "2",
                "minimatch": "^3.0.4",
                "once": "^1.3.0",
                "path-is-absolute": "^1.0.0"
            },
            "engines": {
                "node": "*"
            },
            "funding": {
                "url": "https://github.com/sponsors/isaacs"
            }
        },
        "node_modules/npm/node_modules/graceful-fs": {
            "version": "4.2.8",
            "inBundle": true,
            "license": "ISC"
        },
        "node_modules/npm/node_modules/har-schema": {
            "version": "2.0.0",
            "inBundle": true,
            "license": "ISC",
            "engines": {
                "node": ">=4"
            }
        },
        "node_modules/npm/node_modules/har-validator": {
            "version": "5.1.5",
            "inBundle": true,
            "license": "MIT",
            "dependencies": {
                "ajv": "^6.12.3",
                "har-schema": "^2.0.0"
            },
            "engines": {
                "node": ">=6"
            }
        },
        "node_modules/npm/node_modules/has": {
            "version": "1.0.3",
            "inBundle": true,
            "license": "MIT",
            "dependencies": {
                "function-bind": "^1.1.1"
            },
            "engines": {
                "node": ">= 0.4.0"
            }
        },
        "node_modules/npm/node_modules/has-flag": {
            "version": "4.0.0",
            "inBundle": true,
            "license": "MIT",
            "engines": {
                "node": ">=8"
            }
        },
        "node_modules/npm/node_modules/has-unicode": {
            "version": "2.0.1",
            "inBundle": true,
            "license": "ISC"
        },
        "node_modules/npm/node_modules/hosted-git-info": {
            "version": "4.0.2",
            "inBundle": true,
            "license": "ISC",
            "dependencies": {
                "lru-cache": "^6.0.0"
            },
            "engines": {
                "node": ">=10"
            }
        },
        "node_modules/npm/node_modules/http-cache-semantics": {
            "version": "4.1.0",
            "inBundle": true,
            "license": "BSD-2-Clause"
        },
        "node_modules/npm/node_modules/http-proxy-agent": {
            "version": "4.0.1",
            "inBundle": true,
            "license": "MIT",
            "dependencies": {
                "@tootallnate/once": "1",
                "agent-base": "6",
                "debug": "4"
            },
            "engines": {
                "node": ">= 6"
            }
        },
        "node_modules/npm/node_modules/http-signature": {
            "version": "1.2.0",
            "inBundle": true,
            "license": "MIT",
            "dependencies": {
                "assert-plus": "^1.0.0",
                "jsprim": "^1.2.2",
                "sshpk": "^1.7.0"
            },
            "engines": {
                "node": ">=0.8",
                "npm": ">=1.3.7"
            }
        },
        "node_modules/npm/node_modules/https-proxy-agent": {
            "version": "5.0.0",
            "inBundle": true,
            "license": "MIT",
            "dependencies": {
                "agent-base": "6",
                "debug": "4"
            },
            "engines": {
                "node": ">= 6"
            }
        },
        "node_modules/npm/node_modules/humanize-ms": {
            "version": "1.2.1",
            "inBundle": true,
            "license": "MIT",
            "dependencies": {
                "ms": "^2.0.0"
            }
        },
        "node_modules/npm/node_modules/iconv-lite": {
            "version": "0.6.3",
            "inBundle": true,
            "license": "MIT",
            "optional": true,
            "dependencies": {
                "safer-buffer": ">= 2.1.2 < 3.0.0"
            },
            "engines": {
                "node": ">=0.10.0"
            }
        },
        "node_modules/npm/node_modules/ignore-walk": {
            "version": "3.0.4",
            "inBundle": true,
            "license": "ISC",
            "dependencies": {
                "minimatch": "^3.0.4"
            }
        },
        "node_modules/npm/node_modules/imurmurhash": {
            "version": "0.1.4",
            "inBundle": true,
            "license": "MIT",
            "engines": {
                "node": ">=0.8.19"
            }
        },
        "node_modules/npm/node_modules/indent-string": {
            "version": "4.0.0",
            "inBundle": true,
            "license": "MIT",
            "engines": {
                "node": ">=8"
            }
        },
        "node_modules/npm/node_modules/infer-owner": {
            "version": "1.0.4",
            "inBundle": true,
            "license": "ISC"
        },
        "node_modules/npm/node_modules/inflight": {
            "version": "1.0.6",
            "inBundle": true,
            "license": "ISC",
            "dependencies": {
                "once": "^1.3.0",
                "wrappy": "1"
            }
        },
        "node_modules/npm/node_modules/inherits": {
            "version": "2.0.4",
            "inBundle": true,
            "license": "ISC"
        },
        "node_modules/npm/node_modules/ini": {
            "version": "2.0.0",
            "inBundle": true,
            "license": "ISC",
            "engines": {
                "node": ">=10"
            }
        },
        "node_modules/npm/node_modules/init-package-json": {
            "version": "2.0.5",
            "inBundle": true,
            "license": "ISC",
            "dependencies": {
                "npm-package-arg": "^8.1.5",
                "promzard": "^0.3.0",
                "read": "~1.0.1",
                "read-package-json": "^4.1.1",
                "semver": "^7.3.5",
                "validate-npm-package-license": "^3.0.4",
                "validate-npm-package-name": "^3.0.0"
            },
            "engines": {
                "node": ">=10"
            }
        },
        "node_modules/npm/node_modules/ip": {
            "version": "1.1.5",
            "inBundle": true,
            "license": "MIT"
        },
        "node_modules/npm/node_modules/ip-regex": {
            "version": "4.3.0",
            "inBundle": true,
            "license": "MIT",
            "engines": {
                "node": ">=8"
            }
        },
        "node_modules/npm/node_modules/is-cidr": {
            "version": "4.0.2",
            "inBundle": true,
            "license": "BSD-2-Clause",
            "dependencies": {
                "cidr-regex": "^3.1.1"
            },
            "engines": {
                "node": ">=10"
            }
        },
        "node_modules/npm/node_modules/is-core-module": {
            "version": "2.7.0",
            "inBundle": true,
            "license": "MIT",
            "dependencies": {
                "has": "^1.0.3"
            },
            "funding": {
                "url": "https://github.com/sponsors/ljharb"
            }
        },
        "node_modules/npm/node_modules/is-fullwidth-code-point": {
            "version": "2.0.0",
            "inBundle": true,
            "license": "MIT",
            "engines": {
                "node": ">=4"
            }
        },
        "node_modules/npm/node_modules/is-lambda": {
            "version": "1.0.1",
            "inBundle": true,
            "license": "MIT"
        },
        "node_modules/npm/node_modules/is-typedarray": {
            "version": "1.0.0",
            "inBundle": true,
            "license": "MIT"
        },
        "node_modules/npm/node_modules/isexe": {
            "version": "2.0.0",
            "inBundle": true,
            "license": "ISC"
        },
        "node_modules/npm/node_modules/isstream": {
            "version": "0.1.2",
            "inBundle": true,
            "license": "MIT"
        },
        "node_modules/npm/node_modules/jsbn": {
            "version": "0.1.1",
            "inBundle": true,
            "license": "MIT"
        },
        "node_modules/npm/node_modules/json-parse-even-better-errors": {
            "version": "2.3.1",
            "inBundle": true,
            "license": "MIT"
        },
        "node_modules/npm/node_modules/json-schema": {
            "version": "0.2.3",
            "inBundle": true
        },
        "node_modules/npm/node_modules/json-schema-traverse": {
            "version": "0.4.1",
            "inBundle": true,
            "license": "MIT"
        },
        "node_modules/npm/node_modules/json-stringify-nice": {
            "version": "1.1.4",
            "inBundle": true,
            "license": "ISC",
            "funding": {
                "url": "https://github.com/sponsors/isaacs"
            }
        },
        "node_modules/npm/node_modules/json-stringify-safe": {
            "version": "5.0.1",
            "inBundle": true,
            "license": "ISC"
        },
        "node_modules/npm/node_modules/jsonparse": {
            "version": "1.3.1",
            "engines": [
                "node >= 0.2.0"
            ],
            "inBundle": true,
            "license": "MIT"
        },
        "node_modules/npm/node_modules/jsprim": {
            "version": "1.4.1",
            "engines": [
                "node >=0.6.0"
            ],
            "inBundle": true,
            "license": "MIT",
            "dependencies": {
                "assert-plus": "1.0.0",
                "extsprintf": "1.3.0",
                "json-schema": "0.2.3",
                "verror": "1.10.0"
            }
        },
        "node_modules/npm/node_modules/just-diff": {
            "version": "3.1.1",
            "inBundle": true,
            "license": "MIT"
        },
        "node_modules/npm/node_modules/just-diff-apply": {
            "version": "3.0.0",
            "inBundle": true,
            "license": "MIT"
        },
        "node_modules/npm/node_modules/libnpmaccess": {
            "version": "4.0.3",
            "inBundle": true,
            "license": "ISC",
            "dependencies": {
                "aproba": "^2.0.0",
                "minipass": "^3.1.1",
                "npm-package-arg": "^8.1.2",
                "npm-registry-fetch": "^11.0.0"
            },
            "engines": {
                "node": ">=10"
            }
        },
        "node_modules/npm/node_modules/libnpmdiff": {
            "version": "2.0.4",
            "inBundle": true,
            "license": "ISC",
            "dependencies": {
                "@npmcli/disparity-colors": "^1.0.1",
                "@npmcli/installed-package-contents": "^1.0.7",
                "binary-extensions": "^2.2.0",
                "diff": "^5.0.0",
                "minimatch": "^3.0.4",
                "npm-package-arg": "^8.1.4",
                "pacote": "^11.3.4",
                "tar": "^6.1.0"
            },
            "engines": {
                "node": ">=10"
            }
        },
        "node_modules/npm/node_modules/libnpmexec": {
            "version": "2.0.1",
            "inBundle": true,
            "license": "ISC",
            "dependencies": {
                "@npmcli/arborist": "^2.3.0",
                "@npmcli/ci-detect": "^1.3.0",
                "@npmcli/run-script": "^1.8.4",
                "chalk": "^4.1.0",
                "mkdirp-infer-owner": "^2.0.0",
                "npm-package-arg": "^8.1.2",
                "pacote": "^11.3.1",
                "proc-log": "^1.0.0",
                "read": "^1.0.7",
                "read-package-json-fast": "^2.0.2",
                "walk-up-path": "^1.0.0"
            },
            "engines": {
                "node": ">=10"
            }
        },
        "node_modules/npm/node_modules/libnpmfund": {
            "version": "1.1.0",
            "inBundle": true,
            "license": "ISC",
            "dependencies": {
                "@npmcli/arborist": "^2.5.0"
            }
        },
        "node_modules/npm/node_modules/libnpmhook": {
            "version": "6.0.3",
            "inBundle": true,
            "license": "ISC",
            "dependencies": {
                "aproba": "^2.0.0",
                "npm-registry-fetch": "^11.0.0"
            },
            "engines": {
                "node": ">=10"
            }
        },
        "node_modules/npm/node_modules/libnpmorg": {
            "version": "2.0.3",
            "inBundle": true,
            "license": "ISC",
            "dependencies": {
                "aproba": "^2.0.0",
                "npm-registry-fetch": "^11.0.0"
            },
            "engines": {
                "node": ">=10"
            }
        },
        "node_modules/npm/node_modules/libnpmpack": {
            "version": "2.0.1",
            "inBundle": true,
            "license": "ISC",
            "dependencies": {
                "@npmcli/run-script": "^1.8.3",
                "npm-package-arg": "^8.1.0",
                "pacote": "^11.2.6"
            },
            "engines": {
                "node": ">=10"
            }
        },
        "node_modules/npm/node_modules/libnpmpublish": {
            "version": "4.0.2",
            "inBundle": true,
            "license": "ISC",
            "dependencies": {
                "normalize-package-data": "^3.0.2",
                "npm-package-arg": "^8.1.2",
                "npm-registry-fetch": "^11.0.0",
                "semver": "^7.1.3",
                "ssri": "^8.0.1"
            },
            "engines": {
                "node": ">=10"
            }
        },
        "node_modules/npm/node_modules/libnpmsearch": {
            "version": "3.1.2",
            "inBundle": true,
            "license": "ISC",
            "dependencies": {
                "npm-registry-fetch": "^11.0.0"
            },
            "engines": {
                "node": ">=10"
            }
        },
        "node_modules/npm/node_modules/libnpmteam": {
            "version": "2.0.4",
            "inBundle": true,
            "license": "ISC",
            "dependencies": {
                "aproba": "^2.0.0",
                "npm-registry-fetch": "^11.0.0"
            },
            "engines": {
                "node": ">=10"
            }
        },
        "node_modules/npm/node_modules/libnpmversion": {
            "version": "1.2.1",
            "inBundle": true,
            "license": "ISC",
            "dependencies": {
                "@npmcli/git": "^2.0.7",
                "@npmcli/run-script": "^1.8.4",
                "json-parse-even-better-errors": "^2.3.1",
                "semver": "^7.3.5",
                "stringify-package": "^1.0.1"
            }
        },
        "node_modules/npm/node_modules/lru-cache": {
            "version": "6.0.0",
            "inBundle": true,
            "license": "ISC",
            "dependencies": {
                "yallist": "^4.0.0"
            },
            "engines": {
                "node": ">=10"
            }
        },
        "node_modules/npm/node_modules/make-fetch-happen": {
            "version": "9.1.0",
            "inBundle": true,
            "license": "ISC",
            "dependencies": {
                "agentkeepalive": "^4.1.3",
                "cacache": "^15.2.0",
                "http-cache-semantics": "^4.1.0",
                "http-proxy-agent": "^4.0.1",
                "https-proxy-agent": "^5.0.0",
                "is-lambda": "^1.0.1",
                "lru-cache": "^6.0.0",
                "minipass": "^3.1.3",
                "minipass-collect": "^1.0.2",
                "minipass-fetch": "^1.3.2",
                "minipass-flush": "^1.0.5",
                "minipass-pipeline": "^1.2.4",
                "negotiator": "^0.6.2",
                "promise-retry": "^2.0.1",
                "socks-proxy-agent": "^6.0.0",
                "ssri": "^8.0.0"
            },
            "engines": {
                "node": ">= 10"
            }
        },
        "node_modules/npm/node_modules/mime-db": {
            "version": "1.49.0",
            "inBundle": true,
            "license": "MIT",
            "engines": {
                "node": ">= 0.6"
            }
        },
        "node_modules/npm/node_modules/mime-types": {
            "version": "2.1.32",
            "inBundle": true,
            "license": "MIT",
            "dependencies": {
                "mime-db": "1.49.0"
            },
            "engines": {
                "node": ">= 0.6"
            }
        },
        "node_modules/npm/node_modules/minimatch": {
            "version": "3.0.4",
            "inBundle": true,
            "license": "ISC",
            "dependencies": {
                "brace-expansion": "^1.1.7"
            },
            "engines": {
                "node": "*"
            }
        },
        "node_modules/npm/node_modules/minipass": {
            "version": "3.1.5",
            "inBundle": true,
            "license": "ISC",
            "dependencies": {
                "yallist": "^4.0.0"
            },
            "engines": {
                "node": ">=8"
            }
        },
        "node_modules/npm/node_modules/minipass-collect": {
            "version": "1.0.2",
            "inBundle": true,
            "license": "ISC",
            "dependencies": {
                "minipass": "^3.0.0"
            },
            "engines": {
                "node": ">= 8"
            }
        },
        "node_modules/npm/node_modules/minipass-fetch": {
            "version": "1.4.1",
            "inBundle": true,
            "license": "MIT",
            "dependencies": {
                "minipass": "^3.1.0",
                "minipass-sized": "^1.0.3",
                "minizlib": "^2.0.0"
            },
            "engines": {
                "node": ">=8"
            },
            "optionalDependencies": {
                "encoding": "^0.1.12"
            }
        },
        "node_modules/npm/node_modules/minipass-flush": {
            "version": "1.0.5",
            "inBundle": true,
            "license": "ISC",
            "dependencies": {
                "minipass": "^3.0.0"
            },
            "engines": {
                "node": ">= 8"
            }
        },
        "node_modules/npm/node_modules/minipass-json-stream": {
            "version": "1.0.1",
            "inBundle": true,
            "license": "MIT",
            "dependencies": {
                "jsonparse": "^1.3.1",
                "minipass": "^3.0.0"
            }
        },
        "node_modules/npm/node_modules/minipass-pipeline": {
            "version": "1.2.4",
            "inBundle": true,
            "license": "ISC",
            "dependencies": {
                "minipass": "^3.0.0"
            },
            "engines": {
                "node": ">=8"
            }
        },
        "node_modules/npm/node_modules/minipass-sized": {
            "version": "1.0.3",
            "inBundle": true,
            "license": "ISC",
            "dependencies": {
                "minipass": "^3.0.0"
            },
            "engines": {
                "node": ">=8"
            }
        },
        "node_modules/npm/node_modules/minizlib": {
            "version": "2.1.2",
            "inBundle": true,
            "license": "MIT",
            "dependencies": {
                "minipass": "^3.0.0",
                "yallist": "^4.0.0"
            },
            "engines": {
                "node": ">= 8"
            }
        },
        "node_modules/npm/node_modules/mkdirp": {
            "version": "1.0.4",
            "inBundle": true,
            "license": "MIT",
            "bin": {
                "mkdirp": "bin/cmd.js"
            },
            "engines": {
                "node": ">=10"
            }
        },
        "node_modules/npm/node_modules/mkdirp-infer-owner": {
            "version": "2.0.0",
            "inBundle": true,
            "license": "ISC",
            "dependencies": {
                "chownr": "^2.0.0",
                "infer-owner": "^1.0.4",
                "mkdirp": "^1.0.3"
            },
            "engines": {
                "node": ">=10"
            }
        },
        "node_modules/npm/node_modules/ms": {
            "version": "2.1.3",
            "inBundle": true,
            "license": "MIT"
        },
        "node_modules/npm/node_modules/mute-stream": {
            "version": "0.0.8",
            "inBundle": true,
            "license": "ISC"
        },
        "node_modules/npm/node_modules/negotiator": {
            "version": "0.6.2",
            "inBundle": true,
            "license": "MIT",
            "engines": {
                "node": ">= 0.6"
            }
        },
        "node_modules/npm/node_modules/node-gyp": {
            "version": "7.1.2",
            "inBundle": true,
            "license": "MIT",
            "dependencies": {
                "env-paths": "^2.2.0",
                "glob": "^7.1.4",
                "graceful-fs": "^4.2.3",
                "nopt": "^5.0.0",
                "npmlog": "^4.1.2",
                "request": "^2.88.2",
                "rimraf": "^3.0.2",
                "semver": "^7.3.2",
                "tar": "^6.0.2",
                "which": "^2.0.2"
            },
            "bin": {
                "node-gyp": "bin/node-gyp.js"
            },
            "engines": {
                "node": ">= 10.12.0"
            }
        },
        "node_modules/npm/node_modules/node-gyp/node_modules/aproba": {
            "version": "1.2.0",
            "inBundle": true,
            "license": "ISC"
        },
        "node_modules/npm/node_modules/node-gyp/node_modules/gauge": {
            "version": "2.7.4",
            "inBundle": true,
            "license": "ISC",
            "dependencies": {
                "aproba": "^1.0.3",
                "console-control-strings": "^1.0.0",
                "has-unicode": "^2.0.0",
                "object-assign": "^4.1.0",
                "signal-exit": "^3.0.0",
                "string-width": "^1.0.1",
                "strip-ansi": "^3.0.1",
                "wide-align": "^1.1.0"
            }
        },
        "node_modules/npm/node_modules/node-gyp/node_modules/is-fullwidth-code-point": {
            "version": "1.0.0",
            "inBundle": true,
            "license": "MIT",
            "dependencies": {
                "number-is-nan": "^1.0.0"
            },
            "engines": {
                "node": ">=0.10.0"
            }
        },
        "node_modules/npm/node_modules/node-gyp/node_modules/npmlog": {
            "version": "4.1.2",
            "inBundle": true,
            "license": "ISC",
            "dependencies": {
                "are-we-there-yet": "~1.1.2",
                "console-control-strings": "~1.1.0",
                "gauge": "~2.7.3",
                "set-blocking": "~2.0.0"
            }
        },
        "node_modules/npm/node_modules/node-gyp/node_modules/string-width": {
            "version": "1.0.2",
            "inBundle": true,
            "license": "MIT",
            "dependencies": {
                "code-point-at": "^1.0.0",
                "is-fullwidth-code-point": "^1.0.0",
                "strip-ansi": "^3.0.0"
            },
            "engines": {
                "node": ">=0.10.0"
            }
        },
        "node_modules/npm/node_modules/nopt": {
            "version": "5.0.0",
            "inBundle": true,
            "license": "ISC",
            "dependencies": {
                "abbrev": "1"
            },
            "bin": {
                "nopt": "bin/nopt.js"
            },
            "engines": {
                "node": ">=6"
            }
        },
        "node_modules/npm/node_modules/normalize-package-data": {
            "version": "3.0.3",
            "inBundle": true,
            "license": "BSD-2-Clause",
            "dependencies": {
                "hosted-git-info": "^4.0.1",
                "is-core-module": "^2.5.0",
                "semver": "^7.3.4",
                "validate-npm-package-license": "^3.0.1"
            },
            "engines": {
                "node": ">=10"
            }
        },
        "node_modules/npm/node_modules/npm-audit-report": {
            "version": "2.1.5",
            "inBundle": true,
            "license": "ISC",
            "dependencies": {
                "chalk": "^4.0.0"
            },
            "engines": {
                "node": ">=10"
            }
        },
        "node_modules/npm/node_modules/npm-bundled": {
            "version": "1.1.2",
            "inBundle": true,
            "license": "ISC",
            "dependencies": {
                "npm-normalize-package-bin": "^1.0.1"
            }
        },
        "node_modules/npm/node_modules/npm-install-checks": {
            "version": "4.0.0",
            "inBundle": true,
            "license": "BSD-2-Clause",
            "dependencies": {
                "semver": "^7.1.1"
            },
            "engines": {
                "node": ">=10"
            }
        },
        "node_modules/npm/node_modules/npm-normalize-package-bin": {
            "version": "1.0.1",
            "inBundle": true,
            "license": "ISC"
        },
        "node_modules/npm/node_modules/npm-package-arg": {
            "version": "8.1.5",
            "inBundle": true,
            "license": "ISC",
            "dependencies": {
                "hosted-git-info": "^4.0.1",
                "semver": "^7.3.4",
                "validate-npm-package-name": "^3.0.0"
            },
            "engines": {
                "node": ">=10"
            }
        },
        "node_modules/npm/node_modules/npm-packlist": {
            "version": "2.2.2",
            "inBundle": true,
            "license": "ISC",
            "dependencies": {
                "glob": "^7.1.6",
                "ignore-walk": "^3.0.3",
                "npm-bundled": "^1.1.1",
                "npm-normalize-package-bin": "^1.0.1"
            },
            "bin": {
                "npm-packlist": "bin/index.js"
            },
            "engines": {
                "node": ">=10"
            }
        },
        "node_modules/npm/node_modules/npm-pick-manifest": {
            "version": "6.1.1",
            "inBundle": true,
            "license": "ISC",
            "dependencies": {
                "npm-install-checks": "^4.0.0",
                "npm-normalize-package-bin": "^1.0.1",
                "npm-package-arg": "^8.1.2",
                "semver": "^7.3.4"
            }
        },
        "node_modules/npm/node_modules/npm-profile": {
            "version": "5.0.4",
            "inBundle": true,
            "license": "ISC",
            "dependencies": {
                "npm-registry-fetch": "^11.0.0"
            },
            "engines": {
                "node": ">=10"
            }
        },
        "node_modules/npm/node_modules/npm-registry-fetch": {
            "version": "11.0.0",
            "inBundle": true,
            "license": "ISC",
            "dependencies": {
                "make-fetch-happen": "^9.0.1",
                "minipass": "^3.1.3",
                "minipass-fetch": "^1.3.0",
                "minipass-json-stream": "^1.0.1",
                "minizlib": "^2.0.0",
                "npm-package-arg": "^8.0.0"
            },
            "engines": {
                "node": ">=10"
            }
        },
        "node_modules/npm/node_modules/npm-user-validate": {
            "version": "1.0.1",
            "inBundle": true,
            "license": "BSD-2-Clause"
        },
        "node_modules/npm/node_modules/npmlog": {
            "version": "5.0.1",
            "inBundle": true,
            "license": "ISC",
            "dependencies": {
                "are-we-there-yet": "^2.0.0",
                "console-control-strings": "^1.1.0",
                "gauge": "^3.0.0",
                "set-blocking": "^2.0.0"
            }
        },
        "node_modules/npm/node_modules/npmlog/node_modules/are-we-there-yet": {
            "version": "2.0.0",
            "inBundle": true,
            "license": "ISC",
            "dependencies": {
                "delegates": "^1.0.0",
                "readable-stream": "^3.6.0"
            },
            "engines": {
                "node": ">=10"
            }
        },
        "node_modules/npm/node_modules/number-is-nan": {
            "version": "1.0.1",
            "inBundle": true,
            "license": "MIT",
            "engines": {
                "node": ">=0.10.0"
            }
        },
        "node_modules/npm/node_modules/oauth-sign": {
            "version": "0.9.0",
            "inBundle": true,
            "license": "Apache-2.0",
            "engines": {
                "node": "*"
            }
        },
        "node_modules/npm/node_modules/object-assign": {
            "version": "4.1.1",
            "inBundle": true,
            "license": "MIT",
            "engines": {
                "node": ">=0.10.0"
            }
        },
        "node_modules/npm/node_modules/once": {
            "version": "1.4.0",
            "inBundle": true,
            "license": "ISC",
            "dependencies": {
                "wrappy": "1"
            }
        },
        "node_modules/npm/node_modules/opener": {
            "version": "1.5.2",
            "inBundle": true,
            "license": "(WTFPL OR MIT)",
            "bin": {
                "opener": "bin/opener-bin.js"
            }
        },
        "node_modules/npm/node_modules/p-map": {
            "version": "4.0.0",
            "inBundle": true,
            "license": "MIT",
            "dependencies": {
                "aggregate-error": "^3.0.0"
            },
            "engines": {
                "node": ">=10"
            },
            "funding": {
                "url": "https://github.com/sponsors/sindresorhus"
            }
        },
        "node_modules/npm/node_modules/pacote": {
            "version": "11.3.5",
            "inBundle": true,
            "license": "ISC",
            "dependencies": {
                "@npmcli/git": "^2.1.0",
                "@npmcli/installed-package-contents": "^1.0.6",
                "@npmcli/promise-spawn": "^1.2.0",
                "@npmcli/run-script": "^1.8.2",
                "cacache": "^15.0.5",
                "chownr": "^2.0.0",
                "fs-minipass": "^2.1.0",
                "infer-owner": "^1.0.4",
                "minipass": "^3.1.3",
                "mkdirp": "^1.0.3",
                "npm-package-arg": "^8.0.1",
                "npm-packlist": "^2.1.4",
                "npm-pick-manifest": "^6.0.0",
                "npm-registry-fetch": "^11.0.0",
                "promise-retry": "^2.0.1",
                "read-package-json-fast": "^2.0.1",
                "rimraf": "^3.0.2",
                "ssri": "^8.0.1",
                "tar": "^6.1.0"
            },
            "bin": {
                "pacote": "lib/bin.js"
            },
            "engines": {
                "node": ">=10"
            }
        },
        "node_modules/npm/node_modules/parse-conflict-json": {
            "version": "1.1.1",
            "inBundle": true,
            "license": "ISC",
            "dependencies": {
                "json-parse-even-better-errors": "^2.3.0",
                "just-diff": "^3.0.1",
                "just-diff-apply": "^3.0.0"
            }
        },
        "node_modules/npm/node_modules/path-is-absolute": {
            "version": "1.0.1",
            "inBundle": true,
            "license": "MIT",
            "engines": {
                "node": ">=0.10.0"
            }
        },
        "node_modules/npm/node_modules/performance-now": {
            "version": "2.1.0",
            "inBundle": true,
            "license": "MIT"
        },
        "node_modules/npm/node_modules/proc-log": {
            "version": "1.0.0",
            "inBundle": true,
            "license": "ISC"
        },
        "node_modules/npm/node_modules/promise-all-reject-late": {
            "version": "1.0.1",
            "inBundle": true,
            "license": "ISC",
            "funding": {
                "url": "https://github.com/sponsors/isaacs"
            }
        },
        "node_modules/npm/node_modules/promise-call-limit": {
            "version": "1.0.1",
            "inBundle": true,
            "license": "ISC",
            "funding": {
                "url": "https://github.com/sponsors/isaacs"
            }
        },
        "node_modules/npm/node_modules/promise-inflight": {
            "version": "1.0.1",
            "inBundle": true,
            "license": "ISC"
        },
        "node_modules/npm/node_modules/promise-retry": {
            "version": "2.0.1",
            "inBundle": true,
            "license": "MIT",
            "dependencies": {
                "err-code": "^2.0.2",
                "retry": "^0.12.0"
            },
            "engines": {
                "node": ">=10"
            }
        },
        "node_modules/npm/node_modules/promzard": {
            "version": "0.3.0",
            "inBundle": true,
            "license": "ISC",
            "dependencies": {
                "read": "1"
            }
        },
        "node_modules/npm/node_modules/psl": {
            "version": "1.8.0",
            "inBundle": true,
            "license": "MIT"
        },
        "node_modules/npm/node_modules/punycode": {
            "version": "2.1.1",
            "inBundle": true,
            "license": "MIT",
            "engines": {
                "node": ">=6"
            }
        },
        "node_modules/npm/node_modules/qrcode-terminal": {
            "version": "0.12.0",
            "inBundle": true,
            "bin": {
                "qrcode-terminal": "bin/qrcode-terminal.js"
            }
        },
        "node_modules/npm/node_modules/qs": {
            "version": "6.5.2",
            "inBundle": true,
            "license": "BSD-3-Clause",
            "engines": {
                "node": ">=0.6"
            }
        },
        "node_modules/npm/node_modules/read": {
            "version": "1.0.7",
            "inBundle": true,
            "license": "ISC",
            "dependencies": {
                "mute-stream": "~0.0.4"
            },
            "engines": {
                "node": ">=0.8"
            }
        },
        "node_modules/npm/node_modules/read-cmd-shim": {
            "version": "2.0.0",
            "inBundle": true,
            "license": "ISC"
        },
        "node_modules/npm/node_modules/read-package-json": {
            "version": "4.1.1",
            "inBundle": true,
            "license": "ISC",
            "dependencies": {
                "glob": "^7.1.1",
                "json-parse-even-better-errors": "^2.3.0",
                "normalize-package-data": "^3.0.0",
                "npm-normalize-package-bin": "^1.0.0"
            },
            "engines": {
                "node": ">=10"
            }
        },
        "node_modules/npm/node_modules/read-package-json-fast": {
            "version": "2.0.3",
            "inBundle": true,
            "license": "ISC",
            "dependencies": {
                "json-parse-even-better-errors": "^2.3.0",
                "npm-normalize-package-bin": "^1.0.1"
            },
            "engines": {
                "node": ">=10"
            }
        },
        "node_modules/npm/node_modules/readable-stream": {
            "version": "3.6.0",
            "inBundle": true,
            "license": "MIT",
            "dependencies": {
                "inherits": "^2.0.3",
                "string_decoder": "^1.1.1",
                "util-deprecate": "^1.0.1"
            },
            "engines": {
                "node": ">= 6"
            }
        },
        "node_modules/npm/node_modules/readdir-scoped-modules": {
            "version": "1.1.0",
            "inBundle": true,
            "license": "ISC",
            "dependencies": {
                "debuglog": "^1.0.1",
                "dezalgo": "^1.0.0",
                "graceful-fs": "^4.1.2",
                "once": "^1.3.0"
            }
        },
        "node_modules/npm/node_modules/request": {
            "version": "2.88.2",
            "inBundle": true,
            "license": "Apache-2.0",
            "dependencies": {
                "aws-sign2": "~0.7.0",
                "aws4": "^1.8.0",
                "caseless": "~0.12.0",
                "combined-stream": "~1.0.6",
                "extend": "~3.0.2",
                "forever-agent": "~0.6.1",
                "form-data": "~2.3.2",
                "har-validator": "~5.1.3",
                "http-signature": "~1.2.0",
                "is-typedarray": "~1.0.0",
                "isstream": "~0.1.2",
                "json-stringify-safe": "~5.0.1",
                "mime-types": "~2.1.19",
                "oauth-sign": "~0.9.0",
                "performance-now": "^2.1.0",
                "qs": "~6.5.2",
                "safe-buffer": "^5.1.2",
                "tough-cookie": "~2.5.0",
                "tunnel-agent": "^0.6.0",
                "uuid": "^3.3.2"
            },
            "engines": {
                "node": ">= 6"
            }
        },
        "node_modules/npm/node_modules/request/node_modules/form-data": {
            "version": "2.3.3",
            "inBundle": true,
            "license": "MIT",
            "dependencies": {
                "asynckit": "^0.4.0",
                "combined-stream": "^1.0.6",
                "mime-types": "^2.1.12"
            },
            "engines": {
                "node": ">= 0.12"
            }
        },
        "node_modules/npm/node_modules/request/node_modules/tough-cookie": {
            "version": "2.5.0",
            "inBundle": true,
            "license": "BSD-3-Clause",
            "dependencies": {
                "psl": "^1.1.28",
                "punycode": "^2.1.1"
            },
            "engines": {
                "node": ">=0.8"
            }
        },
        "node_modules/npm/node_modules/retry": {
            "version": "0.12.0",
            "inBundle": true,
            "license": "MIT",
            "engines": {
                "node": ">= 4"
            }
        },
        "node_modules/npm/node_modules/rimraf": {
            "version": "3.0.2",
            "inBundle": true,
            "license": "ISC",
            "dependencies": {
                "glob": "^7.1.3"
            },
            "bin": {
                "rimraf": "bin.js"
            },
            "funding": {
                "url": "https://github.com/sponsors/isaacs"
            }
        },
        "node_modules/npm/node_modules/safe-buffer": {
            "version": "5.2.1",
            "funding": [
                {
                    "type": "github",
                    "url": "https://github.com/sponsors/feross"
                },
                {
                    "type": "patreon",
                    "url": "https://www.patreon.com/feross"
                },
                {
                    "type": "consulting",
                    "url": "https://feross.org/support"
                }
            ],
            "inBundle": true,
            "license": "MIT"
        },
        "node_modules/npm/node_modules/safer-buffer": {
            "version": "2.1.2",
            "inBundle": true,
            "license": "MIT"
        },
        "node_modules/npm/node_modules/semver": {
            "version": "7.3.5",
            "inBundle": true,
            "license": "ISC",
            "dependencies": {
                "lru-cache": "^6.0.0"
            },
            "bin": {
                "semver": "bin/semver.js"
            },
            "engines": {
                "node": ">=10"
            }
        },
        "node_modules/npm/node_modules/set-blocking": {
            "version": "2.0.0",
            "inBundle": true,
            "license": "ISC"
        },
        "node_modules/npm/node_modules/signal-exit": {
            "version": "3.0.3",
            "inBundle": true,
            "license": "ISC"
        },
        "node_modules/npm/node_modules/smart-buffer": {
            "version": "4.2.0",
            "inBundle": true,
            "license": "MIT",
            "engines": {
                "node": ">= 6.0.0",
                "npm": ">= 3.0.0"
            }
        },
        "node_modules/npm/node_modules/socks": {
            "version": "2.6.1",
            "inBundle": true,
            "license": "MIT",
            "dependencies": {
                "ip": "^1.1.5",
                "smart-buffer": "^4.1.0"
            },
            "engines": {
                "node": ">= 10.13.0",
                "npm": ">= 3.0.0"
            }
        },
        "node_modules/npm/node_modules/socks-proxy-agent": {
            "version": "6.1.0",
            "inBundle": true,
            "license": "MIT",
            "dependencies": {
                "agent-base": "^6.0.2",
                "debug": "^4.3.1",
                "socks": "^2.6.1"
            },
            "engines": {
                "node": ">= 10"
            }
        },
        "node_modules/npm/node_modules/spdx-correct": {
            "version": "3.1.1",
            "inBundle": true,
            "license": "Apache-2.0",
            "dependencies": {
                "spdx-expression-parse": "^3.0.0",
                "spdx-license-ids": "^3.0.0"
            }
        },
        "node_modules/npm/node_modules/spdx-exceptions": {
            "version": "2.3.0",
            "inBundle": true,
            "license": "CC-BY-3.0"
        },
        "node_modules/npm/node_modules/spdx-expression-parse": {
            "version": "3.0.1",
            "inBundle": true,
            "license": "MIT",
            "dependencies": {
                "spdx-exceptions": "^2.1.0",
                "spdx-license-ids": "^3.0.0"
            }
        },
        "node_modules/npm/node_modules/spdx-license-ids": {
            "version": "3.0.10",
            "inBundle": true,
            "license": "CC0-1.0"
        },
        "node_modules/npm/node_modules/sshpk": {
            "version": "1.16.1",
            "inBundle": true,
            "license": "MIT",
            "dependencies": {
                "asn1": "~0.2.3",
                "assert-plus": "^1.0.0",
                "bcrypt-pbkdf": "^1.0.0",
                "dashdash": "^1.12.0",
                "ecc-jsbn": "~0.1.1",
                "getpass": "^0.1.1",
                "jsbn": "~0.1.0",
                "safer-buffer": "^2.0.2",
                "tweetnacl": "~0.14.0"
            },
            "engines": {
                "node": ">=0.10.0"
            }
        },
        "node_modules/npm/node_modules/ssri": {
            "version": "8.0.1",
            "inBundle": true,
            "license": "ISC",
            "dependencies": {
                "minipass": "^3.1.1"
            },
            "engines": {
                "node": ">= 8"
            }
        },
        "node_modules/npm/node_modules/string_decoder": {
            "version": "1.3.0",
            "inBundle": true,
            "license": "MIT",
            "dependencies": {
                "safe-buffer": "~5.2.0"
            }
        },
        "node_modules/npm/node_modules/string-width": {
            "version": "2.1.1",
            "inBundle": true,
            "license": "MIT",
            "dependencies": {
                "is-fullwidth-code-point": "^2.0.0",
                "strip-ansi": "^4.0.0"
            },
            "engines": {
                "node": ">=4"
            }
        },
        "node_modules/npm/node_modules/string-width/node_modules/ansi-regex": {
            "version": "3.0.0",
            "inBundle": true,
            "license": "MIT",
            "engines": {
                "node": ">=4"
            }
        },
        "node_modules/npm/node_modules/string-width/node_modules/strip-ansi": {
            "version": "4.0.0",
            "inBundle": true,
            "license": "MIT",
            "dependencies": {
                "ansi-regex": "^3.0.0"
            },
            "engines": {
                "node": ">=4"
            }
        },
        "node_modules/npm/node_modules/stringify-package": {
            "version": "1.0.1",
            "inBundle": true,
            "license": "ISC"
        },
        "node_modules/npm/node_modules/strip-ansi": {
            "version": "3.0.1",
            "inBundle": true,
            "license": "MIT",
            "dependencies": {
                "ansi-regex": "^2.0.0"
            },
            "engines": {
                "node": ">=0.10.0"
            }
        },
        "node_modules/npm/node_modules/supports-color": {
            "version": "7.2.0",
            "inBundle": true,
            "license": "MIT",
            "dependencies": {
                "has-flag": "^4.0.0"
            },
            "engines": {
                "node": ">=8"
            }
        },
        "node_modules/npm/node_modules/tar": {
            "version": "6.1.11",
            "inBundle": true,
            "license": "ISC",
            "dependencies": {
                "chownr": "^2.0.0",
                "fs-minipass": "^2.0.0",
                "minipass": "^3.0.0",
                "minizlib": "^2.1.1",
                "mkdirp": "^1.0.3",
                "yallist": "^4.0.0"
            },
            "engines": {
                "node": ">= 10"
            }
        },
        "node_modules/npm/node_modules/text-table": {
            "version": "0.2.0",
            "inBundle": true,
            "license": "MIT"
        },
        "node_modules/npm/node_modules/tiny-relative-date": {
            "version": "1.3.0",
            "inBundle": true,
            "license": "MIT"
        },
        "node_modules/npm/node_modules/treeverse": {
            "version": "1.0.4",
            "inBundle": true,
            "license": "ISC"
        },
        "node_modules/npm/node_modules/tunnel-agent": {
            "version": "0.6.0",
            "inBundle": true,
            "license": "Apache-2.0",
            "dependencies": {
                "safe-buffer": "^5.0.1"
            },
            "engines": {
                "node": "*"
            }
        },
        "node_modules/npm/node_modules/tweetnacl": {
            "version": "0.14.5",
            "inBundle": true,
            "license": "Unlicense"
        },
        "node_modules/npm/node_modules/typedarray-to-buffer": {
            "version": "3.1.5",
            "inBundle": true,
            "license": "MIT",
            "dependencies": {
                "is-typedarray": "^1.0.0"
            }
        },
        "node_modules/npm/node_modules/unique-filename": {
            "version": "1.1.1",
            "inBundle": true,
            "license": "ISC",
            "dependencies": {
                "unique-slug": "^2.0.0"
            }
        },
        "node_modules/npm/node_modules/unique-slug": {
            "version": "2.0.2",
            "inBundle": true,
            "license": "ISC",
            "dependencies": {
                "imurmurhash": "^0.1.4"
            }
        },
        "node_modules/npm/node_modules/uri-js": {
            "version": "4.4.1",
            "inBundle": true,
            "license": "BSD-2-Clause",
            "dependencies": {
                "punycode": "^2.1.0"
            }
        },
        "node_modules/npm/node_modules/util-deprecate": {
            "version": "1.0.2",
            "inBundle": true,
            "license": "MIT"
        },
        "node_modules/npm/node_modules/uuid": {
            "version": "3.4.0",
            "inBundle": true,
            "license": "MIT",
            "bin": {
                "uuid": "bin/uuid"
            }
        },
        "node_modules/npm/node_modules/validate-npm-package-license": {
            "version": "3.0.4",
            "inBundle": true,
            "license": "Apache-2.0",
            "dependencies": {
                "spdx-correct": "^3.0.0",
                "spdx-expression-parse": "^3.0.0"
            }
        },
        "node_modules/npm/node_modules/validate-npm-package-name": {
            "version": "3.0.0",
            "inBundle": true,
            "license": "ISC",
            "dependencies": {
                "builtins": "^1.0.3"
            }
        },
        "node_modules/npm/node_modules/verror": {
            "version": "1.10.0",
            "engines": [
                "node >=0.6.0"
            ],
            "inBundle": true,
            "license": "MIT",
            "dependencies": {
                "assert-plus": "^1.0.0",
                "core-util-is": "1.0.2",
                "extsprintf": "^1.2.0"
            }
        },
        "node_modules/npm/node_modules/walk-up-path": {
            "version": "1.0.0",
            "inBundle": true,
            "license": "ISC"
        },
        "node_modules/npm/node_modules/wcwidth": {
            "version": "1.0.1",
            "inBundle": true,
            "license": "MIT",
            "dependencies": {
                "defaults": "^1.0.3"
            }
        },
        "node_modules/npm/node_modules/which": {
            "version": "2.0.2",
            "inBundle": true,
            "license": "ISC",
            "dependencies": {
                "isexe": "^2.0.0"
            },
            "bin": {
                "node-which": "bin/node-which"
            },
            "engines": {
                "node": ">= 8"
            }
        },
        "node_modules/npm/node_modules/wide-align": {
            "version": "1.1.3",
            "inBundle": true,
            "license": "ISC",
            "dependencies": {
                "string-width": "^1.0.2 || 2"
            }
        },
        "node_modules/npm/node_modules/wrappy": {
            "version": "1.0.2",
            "inBundle": true,
            "license": "ISC"
        },
        "node_modules/npm/node_modules/write-file-atomic": {
            "version": "3.0.3",
            "inBundle": true,
            "license": "ISC",
            "dependencies": {
                "imurmurhash": "^0.1.4",
                "is-typedarray": "^1.0.0",
                "signal-exit": "^3.0.2",
                "typedarray-to-buffer": "^3.1.5"
            }
        },
        "node_modules/npm/node_modules/yallist": {
            "version": "4.0.0",
            "inBundle": true,
            "license": "ISC"
        },
        "node_modules/object-assign": {
            "version": "4.1.1",
            "resolved": "https://registry.npmjs.org/object-assign/-/object-assign-4.1.1.tgz",
            "integrity": "sha1-IQmtx5ZYh8/AXLvUQsrIv7s2CGM=",
            "engines": {
                "node": ">=0.10.0"
            }
        },
        "node_modules/object-copy": {
            "version": "0.1.0",
            "resolved": "https://registry.npmjs.org/object-copy/-/object-copy-0.1.0.tgz",
            "integrity": "sha1-fn2Fi3gb18mRpBupde04EnVOmYw=",
            "dependencies": {
                "copy-descriptor": "^0.1.0",
                "define-property": "^0.2.5",
                "kind-of": "^3.0.3"
            },
            "engines": {
                "node": ">=0.10.0"
            }
        },
        "node_modules/object-copy/node_modules/define-property": {
            "version": "0.2.5",
            "resolved": "https://registry.npmjs.org/define-property/-/define-property-0.2.5.tgz",
            "integrity": "sha1-w1se+RjsPJkPmlvFe+BKrOxcgRY=",
            "dependencies": {
                "is-descriptor": "^0.1.0"
            },
            "engines": {
                "node": ">=0.10.0"
            }
        },
        "node_modules/object-copy/node_modules/kind-of": {
            "version": "3.2.2",
            "resolved": "https://registry.npmjs.org/kind-of/-/kind-of-3.2.2.tgz",
            "integrity": "sha1-MeohpzS6ubuw8yRm2JOupR5KPGQ=",
            "dependencies": {
                "is-buffer": "^1.1.5"
            },
            "engines": {
                "node": ">=0.10.0"
            }
        },
        "node_modules/object-inspect": {
            "version": "1.7.0",
            "resolved": "https://registry.npmjs.org/object-inspect/-/object-inspect-1.7.0.tgz",
            "integrity": "sha512-a7pEHdh1xKIAgTySUGgLMx/xwDZskN1Ud6egYYN3EdRW4ZMPNEDUTF+hwy2LUC+Bl+SyLXANnwz/jyh/qutKUw==",
            "dev": true,
            "funding": {
                "url": "https://github.com/sponsors/ljharb"
            }
        },
        "node_modules/object-is": {
            "version": "1.1.2",
            "resolved": "https://registry.npmjs.org/object-is/-/object-is-1.1.2.tgz",
            "integrity": "sha512-5lHCz+0uufF6wZ7CRFWJN3hp8Jqblpgve06U5CMQ3f//6iDjPr2PEo9MWCjEssDsa+UZEL4PkFpr+BMop6aKzQ==",
            "dev": true,
            "dependencies": {
                "define-properties": "^1.1.3",
                "es-abstract": "^1.17.5"
            },
            "engines": {
                "node": ">= 0.4"
            },
            "funding": {
                "url": "https://github.com/sponsors/ljharb"
            }
        },
        "node_modules/object-is/node_modules/es-abstract": {
            "version": "1.17.6",
            "resolved": "https://registry.npmjs.org/es-abstract/-/es-abstract-1.17.6.tgz",
            "integrity": "sha512-Fr89bON3WFyUi5EvAeI48QTWX0AyekGgLA8H+c+7fbfCkJwRWRMLd8CQedNEyJuoYYhmtEqY92pgte1FAhBlhw==",
            "dev": true,
            "dependencies": {
                "es-to-primitive": "^1.2.1",
                "function-bind": "^1.1.1",
                "has": "^1.0.3",
                "has-symbols": "^1.0.1",
                "is-callable": "^1.2.0",
                "is-regex": "^1.1.0",
                "object-inspect": "^1.7.0",
                "object-keys": "^1.1.1",
                "object.assign": "^4.1.0",
                "string.prototype.trimend": "^1.0.1",
                "string.prototype.trimstart": "^1.0.1"
            },
            "engines": {
                "node": ">= 0.4"
            },
            "funding": {
                "url": "https://github.com/sponsors/ljharb"
            }
        },
        "node_modules/object-is/node_modules/es-to-primitive": {
            "version": "1.2.1",
            "resolved": "https://registry.npmjs.org/es-to-primitive/-/es-to-primitive-1.2.1.tgz",
            "integrity": "sha512-QCOllgZJtaUo9miYBcLChTUaHNjJF3PYs1VidD7AwiEj1kYxKeQTctLAezAOH5ZKRH0g2IgPn6KwB4IT8iRpvA==",
            "dev": true,
            "dependencies": {
                "is-callable": "^1.1.4",
                "is-date-object": "^1.0.1",
                "is-symbol": "^1.0.2"
            },
            "engines": {
                "node": ">= 0.4"
            },
            "funding": {
                "url": "https://github.com/sponsors/ljharb"
            }
        },
        "node_modules/object-is/node_modules/has-symbols": {
            "version": "1.0.1",
            "resolved": "https://registry.npmjs.org/has-symbols/-/has-symbols-1.0.1.tgz",
            "integrity": "sha512-PLcsoqu++dmEIZB+6totNFKq/7Do+Z0u4oT0zKOJNl3lYK6vGwwu2hjHs+68OEZbTjiUE9bgOABXbP/GvrS0Kg==",
            "dev": true,
            "engines": {
                "node": ">= 0.4"
            },
            "funding": {
                "url": "https://github.com/sponsors/ljharb"
            }
        },
        "node_modules/object-is/node_modules/is-callable": {
            "version": "1.2.1",
            "resolved": "https://registry.npmjs.org/is-callable/-/is-callable-1.2.1.tgz",
            "integrity": "sha512-wliAfSzx6V+6WfMOmus1xy0XvSgf/dlStkvTfq7F0g4bOIW0PSUbnyse3NhDwdyYS1ozfUtAAySqTws3z9Eqgg==",
            "dev": true,
            "engines": {
                "node": ">= 0.4"
            },
            "funding": {
                "url": "https://github.com/sponsors/ljharb"
            }
        },
        "node_modules/object-is/node_modules/is-regex": {
            "version": "1.1.1",
            "resolved": "https://registry.npmjs.org/is-regex/-/is-regex-1.1.1.tgz",
            "integrity": "sha512-1+QkEcxiLlB7VEyFtyBg94e08OAsvq7FUBgApTq/w2ymCLyKJgDPsybBENVtA7XCQEgEXxKPonG+mvYRxh/LIg==",
            "dev": true,
            "dependencies": {
                "has-symbols": "^1.0.1"
            },
            "engines": {
                "node": ">= 0.4"
            },
            "funding": {
                "url": "https://github.com/sponsors/ljharb"
            }
        },
        "node_modules/object-is/node_modules/string.prototype.trimend": {
            "version": "1.0.1",
            "resolved": "https://registry.npmjs.org/string.prototype.trimend/-/string.prototype.trimend-1.0.1.tgz",
            "integrity": "sha512-LRPxFUaTtpqYsTeNKaFOw3R4bxIzWOnbQ837QfBylo8jIxtcbK/A/sMV7Q+OAV/vWo+7s25pOE10KYSjaSO06g==",
            "dev": true,
            "dependencies": {
                "define-properties": "^1.1.3",
                "es-abstract": "^1.17.5"
            },
            "funding": {
                "url": "https://github.com/sponsors/ljharb"
            }
        },
        "node_modules/object-is/node_modules/string.prototype.trimstart": {
            "version": "1.0.1",
            "resolved": "https://registry.npmjs.org/string.prototype.trimstart/-/string.prototype.trimstart-1.0.1.tgz",
            "integrity": "sha512-XxZn+QpvrBI1FOcg6dIpxUPgWCPuNXvMD72aaRaUQv1eD4e/Qy8i/hFTe0BUmD60p/QA6bh1avmuPTfNjqVWRw==",
            "dev": true,
            "dependencies": {
                "define-properties": "^1.1.3",
                "es-abstract": "^1.17.5"
            },
            "funding": {
                "url": "https://github.com/sponsors/ljharb"
            }
        },
        "node_modules/object-keys": {
            "version": "1.1.1",
            "resolved": "https://registry.npmjs.org/object-keys/-/object-keys-1.1.1.tgz",
            "integrity": "sha512-NuAESUOUMrlIXOfHKzD6bpPu3tYt3xvjNdRIQ+FeT0lNb4K8WR70CaDxhuNguS2XG+GjkyMwOzsN5ZktImfhLA==",
            "devOptional": true,
            "engines": {
                "node": ">= 0.4"
            }
        },
        "node_modules/object-visit": {
            "version": "1.0.1",
            "resolved": "https://registry.npmjs.org/object-visit/-/object-visit-1.0.1.tgz",
            "integrity": "sha1-95xEk68MU3e1n+OdOV5BBC3QRbs=",
            "dependencies": {
                "isobject": "^3.0.0"
            },
            "engines": {
                "node": ">=0.10.0"
            }
        },
        "node_modules/object.assign": {
            "version": "4.1.0",
            "resolved": "https://registry.npmjs.org/object.assign/-/object.assign-4.1.0.tgz",
            "integrity": "sha512-exHJeq6kBKj58mqGyTQ9DFvrZC/eR6OwxzoM9YRoGBqrXYonaFyGiFMuc9VZrXf7DarreEwMpurG3dd+CNyW5w==",
            "dev": true,
            "dependencies": {
                "define-properties": "^1.1.2",
                "function-bind": "^1.1.1",
                "has-symbols": "^1.0.0",
                "object-keys": "^1.0.11"
            },
            "engines": {
                "node": ">= 0.4"
            }
        },
        "node_modules/object.getownpropertydescriptors": {
            "version": "2.0.3",
            "resolved": "https://registry.npmjs.org/object.getownpropertydescriptors/-/object.getownpropertydescriptors-2.0.3.tgz",
            "integrity": "sha1-h1jIRvW0B62rDyNuCYbxSwUcqhY=",
            "dev": true,
            "dependencies": {
                "define-properties": "^1.1.2",
                "es-abstract": "^1.5.1"
            },
            "engines": {
                "node": ">= 0.8"
            }
        },
        "node_modules/object.pick": {
            "version": "1.3.0",
            "resolved": "https://registry.npmjs.org/object.pick/-/object.pick-1.3.0.tgz",
            "integrity": "sha1-h6EKxMFpS9Lhy/U1kaZhQftd10c=",
            "dependencies": {
                "isobject": "^3.0.1"
            },
            "engines": {
                "node": ">=0.10.0"
            }
        },
        "node_modules/obuf": {
            "version": "1.1.2",
            "resolved": "https://registry.npmjs.org/obuf/-/obuf-1.1.2.tgz",
            "integrity": "sha512-PX1wu0AmAdPqOL1mWhqmlOd8kOIZQwGZw6rh7uby9fTc5lhaOWFLX3I6R1hrF9k3zUY40e6igsLGkDXK92LJNg==",
            "dev": true
        },
        "node_modules/on-finished": {
            "version": "2.3.0",
            "resolved": "https://registry.npmjs.org/on-finished/-/on-finished-2.3.0.tgz",
            "integrity": "sha1-IPEzZIGwg811M3mSoWlxqi2QaUc=",
            "dependencies": {
                "ee-first": "1.1.1"
            },
            "engines": {
                "node": ">= 0.8"
            }
        },
        "node_modules/on-headers": {
            "version": "1.0.2",
            "resolved": "https://registry.npmjs.org/on-headers/-/on-headers-1.0.2.tgz",
            "integrity": "sha512-pZAE+FJLoyITytdqK0U5s+FIpjN0JP3OzFi/u8Rx+EV5/W+JTWGXG8xFzevE7AjBfDqHv/8vL8qQsIhHnqRkrA==",
            "dev": true,
            "engines": {
                "node": ">= 0.8"
            }
        },
        "node_modules/once": {
            "version": "1.4.0",
            "resolved": "https://registry.npmjs.org/once/-/once-1.4.0.tgz",
            "integrity": "sha1-WDsap3WWHUsROsF9nFC6753Xa9E=",
            "dependencies": {
                "wrappy": "1"
            }
        },
        "node_modules/opener": {
            "version": "1.5.2",
            "resolved": "https://registry.npmjs.org/opener/-/opener-1.5.2.tgz",
            "integrity": "sha512-ur5UIdyw5Y7yEj9wLzhqXiy6GZ3Mwx0yGI+5sMn2r0N0v3cKJvUmFH5yPP+WXh9e0xfyzyJX95D8l088DNFj7A==",
            "dev": true,
            "bin": {
                "opener": "bin/opener-bin.js"
            }
        },
        "node_modules/opn": {
            "version": "5.5.0",
            "resolved": "https://registry.npmjs.org/opn/-/opn-5.5.0.tgz",
            "integrity": "sha512-PqHpggC9bLV0VeWcdKhkpxY+3JTzetLSqTCWL/z/tFIbI6G8JCjondXklT1JinczLz2Xib62sSp0T/gKT4KksA==",
            "dev": true,
            "dependencies": {
                "is-wsl": "^1.1.0"
            },
            "engines": {
                "node": ">=4"
            }
        },
        "node_modules/optimize-css-assets-webpack-plugin": {
            "version": "6.0.0",
            "resolved": "https://registry.npmjs.org/optimize-css-assets-webpack-plugin/-/optimize-css-assets-webpack-plugin-6.0.0.tgz",
            "integrity": "sha512-XKVxJuCBSslP1Eyuf1uVtZT3Pkp6jEIkmg7BMcNU/pq6XAnDXTINkYFWmiQWt8+j//FO4dIDd4v+gn0m5VWJIw==",
            "dev": true,
            "dependencies": {
                "cssnano": "^5.0.2",
                "last-call-webpack-plugin": "^3.0.0",
                "postcss": "^8.2.1"
            },
            "peerDependencies": {
                "webpack": "^4.0.0"
            }
        },
        "node_modules/original": {
            "version": "1.0.2",
            "resolved": "https://registry.npmjs.org/original/-/original-1.0.2.tgz",
            "integrity": "sha512-hyBVl6iqqUOJ8FqRe+l/gS8H+kKYjrEndd5Pm1MfBtsEKA038HkkdbAl/72EAXGyonD/PFsvmVG+EvcIpliMBg==",
            "dev": true,
            "dependencies": {
                "url-parse": "^1.4.3"
            }
        },
        "node_modules/os-browserify": {
            "version": "0.3.0",
            "resolved": "https://registry.npmjs.org/os-browserify/-/os-browserify-0.3.0.tgz",
            "integrity": "sha1-hUNzx/XCMVkU/Jv8a9gjj92h7Cc="
        },
        "node_modules/p-cancelable": {
            "version": "1.1.0",
            "resolved": "https://registry.npmjs.org/p-cancelable/-/p-cancelable-1.1.0.tgz",
            "integrity": "sha512-s73XxOZ4zpt1edZYZzvhqFa6uvQc1vwUa0K0BdtIZgQMAJj9IbebH+JkgKZc9h+B05PKHLOTl4ajG1BmNrVZlw==",
            "engines": {
                "node": ">=6"
            }
        },
        "node_modules/p-finally": {
            "version": "1.0.0",
            "resolved": "https://registry.npmjs.org/p-finally/-/p-finally-1.0.0.tgz",
            "integrity": "sha1-P7z7FbiZpEEjs0ttzBi3JDNqLK4=",
            "dev": true,
            "engines": {
                "node": ">=4"
            }
        },
        "node_modules/p-limit": {
            "version": "2.2.1",
            "resolved": "https://registry.npmjs.org/p-limit/-/p-limit-2.2.1.tgz",
            "integrity": "sha512-85Tk+90UCVWvbDavCLKPOLC9vvY8OwEX/RtKF+/1OADJMVlFfEHOiMTPVyxg7mk/dKa+ipdHm0OUkTvCpMTuwg==",
            "dependencies": {
                "p-try": "^2.0.0"
            },
            "engines": {
                "node": ">=6"
            }
        },
        "node_modules/p-locate": {
            "version": "3.0.0",
            "resolved": "https://registry.npmjs.org/p-locate/-/p-locate-3.0.0.tgz",
            "integrity": "sha512-x+12w/To+4GFfgJhBEpiDcLozRJGegY+Ei7/z0tSLkMmxGZNybVMSfWj9aJn8Z5Fc7dBUNJOOVgPv2H7IwulSQ==",
            "dependencies": {
                "p-limit": "^2.0.0"
            },
            "engines": {
                "node": ">=6"
            }
        },
        "node_modules/p-map": {
            "version": "2.1.0",
            "resolved": "https://registry.npmjs.org/p-map/-/p-map-2.1.0.tgz",
            "integrity": "sha512-y3b8Kpd8OAN444hxfBbFfj1FY/RjtTd8tzYwhUqNYXx0fXx2iX4maP4Qr6qhIKbQXI02wTLAda4fYUbDagTUFw==",
            "dev": true,
            "engines": {
                "node": ">=6"
            }
        },
        "node_modules/p-retry": {
            "version": "3.0.1",
            "resolved": "https://registry.npmjs.org/p-retry/-/p-retry-3.0.1.tgz",
            "integrity": "sha512-XE6G4+YTTkT2a0UWb2kjZe8xNwf8bIbnqpc/IS/idOBVhyves0mK5OJgeocjx7q5pvX/6m23xuzVPYT1uGM73w==",
            "dev": true,
            "dependencies": {
                "retry": "^0.12.0"
            },
            "engines": {
                "node": ">=6"
            }
        },
        "node_modules/p-try": {
            "version": "2.2.0",
            "resolved": "https://registry.npmjs.org/p-try/-/p-try-2.2.0.tgz",
            "integrity": "sha512-R4nPAVTAU0B9D35/Gk3uJf/7XYbQcyohSKdvAxIRSNghFl4e71hVoGnBNQz9cWaXxO2I10KTC+3jMdvvoKw6dQ==",
            "engines": {
                "node": ">=6"
            }
        },
        "node_modules/pako": {
            "version": "1.0.11",
            "resolved": "https://registry.npmjs.org/pako/-/pako-1.0.11.tgz",
            "integrity": "sha512-4hLB8Py4zZce5s4yd9XzopqwVv/yGNhV1Bl8NTmCq1763HeK2+EwVTv+leGeL13Dnh2wfbqowVPXCIO0z4taYw=="
        },
        "node_modules/parallel-transform": {
            "version": "1.2.0",
            "resolved": "https://registry.npmjs.org/parallel-transform/-/parallel-transform-1.2.0.tgz",
            "integrity": "sha512-P2vSmIu38uIlvdcU7fDkyrxj33gTUy/ABO5ZUbGowxNCopBq/OoD42bP4UmMrJoPyk4Uqf0mu3mtWBhHCZD8yg==",
            "dependencies": {
                "cyclist": "^1.0.1",
                "inherits": "^2.0.3",
                "readable-stream": "^2.1.5"
            }
        },
        "node_modules/param-case": {
            "version": "2.1.1",
            "resolved": "https://registry.npmjs.org/param-case/-/param-case-2.1.1.tgz",
            "integrity": "sha1-35T9jPZTHs915r75oIWPvHK+Ikc=",
            "dev": true,
            "dependencies": {
[truncated: 677,821 more chars]
