# Supplementary material for: FPocketWeb: protein pocket hunting in a web browser
Source: J Cheminform. 2022 Aug 26;14:58. doi: 10.1186/s13321-022-00637-0 (PMC9414105; doi:10.1186/s13321-022-00637-0)
Supplement: Supplementary file 1 — Additional file 1. The FPocketWeb source code, version 1.0.1. See http://durrantlab.com/fpocketweb-download for the latest version. [file 13321_2022_637_MOESM1_ESM.zip › fpocketweb-1.0.1/src/example/5j2v.pdb]

HEADER    CHAPERONE                               30-MAR-16   5J2V              
TITLE     CRYSTAL STRUCTURE OF HSP90-ALPHA APO N-DOMAIN                         
COMPND    MOL_ID: 1;                                                            
COMPND   2 MOLECULE: HEAT SHOCK PROTEIN HSP 90-ALPHA;                           
COMPND   3 CHAIN: A;                                                            
COMPND   4 SYNONYM: HEAT SHOCK 86 KDA,HSP86,LIPOPOLYSACCHARIDE-ASSOCIATED       
COMPND   5 PROTEIN 2,LPS-ASSOCIATED PROTEIN 2,RENAL CARCINOMA ANTIGEN NY-REN-38;
COMPND   6 ENGINEERED: YES                                                      
SOURCE    MOL_ID: 1;                                                            
SOURCE   2 ORGANISM_SCIENTIFIC: HOMO SAPIENS;                                   
SOURCE   3 ORGANISM_COMMON: HUMAN;                                              
SOURCE   4 ORGANISM_TAXID: 9606;                                                
SOURCE   5 GENE: HSP90AA1, HSP90A, HSPC1, HSPCA;                                
SOURCE   6 EXPRESSION_SYSTEM: ESCHERICHIA COLI;                                 
SOURCE   7 EXPRESSION_SYSTEM_TAXID: 562;                                        
SOURCE   8 EXPRESSION_SYSTEM_PLASMID: PPPARG4                                   
KEYWDS    APO STRUCTURE, CHAPERONE                                              
EXPDTA    X-RAY DIFFRACTION                                                     
AUTHOR    M.AMARAL,P.MATIAS                                                     
REVDAT   3   16-OCT-19 5J2V    1       REMARK                                   
REVDAT   2   24-JAN-18 5J2V    1       JRNL                                     
REVDAT   1   11-OCT-17 5J2V    0                                                
JRNL        AUTH   M.AMARAL,D.B.KOKH,J.BOMKE,A.WEGENER,H.P.BUCHSTALLER,         
JRNL        AUTH 2 H.M.EGGENWEILER,P.MATIAS,C.SIRRENBERG,R.C.WADE,M.FRECH       
JRNL        TITL   PROTEIN CONFORMATIONAL FLEXIBILITY MODULATES KINETICS AND    
JRNL        TITL 2 THERMODYNAMICS OF DRUG BINDING.                              
JRNL        REF    NAT COMMUN                    V.   8  2276 2017              
JRNL        REFN                   ESSN 2041-1723                               
JRNL        PMID   29273709                                                     
JRNL        DOI    10.1038/S41467-017-02258-W                                   
REMARK   2                                                                      
REMARK   2 RESOLUTION.    1.59 ANGSTROMS.                                       
REMARK   3                                                                      
REMARK   3 REFINEMENT.                                                          
REMARK   3   PROGRAM     : BUSTER-TNT 2.10.2                                    
REMARK   3   AUTHORS     : BRICOGNE,BLANC,BRANDL,FLENSBURG,KELLER,              
REMARK   3               : PACIOREK,ROVERSI,SMART,VONRHEIN,WOMACK,              
REMARK   3               : MATTHEWS,TEN EYCK,TRONRUD                            
REMARK   3                                                                      
REMARK   3  DATA USED IN REFINEMENT.                                            
REMARK   3   RESOLUTION RANGE HIGH (ANGSTROMS) : 1.59                           
REMARK   3   RESOLUTION RANGE LOW  (ANGSTROMS) : 46.20                          
REMARK   3   DATA CUTOFF            (SIGMA(F)) : 0.000                          
REMARK   3   COMPLETENESS FOR RANGE        (%) : NULL                           
REMARK   3   NUMBER OF REFLECTIONS             : 43963                          
REMARK   3                                                                      
REMARK   3  FIT TO DATA USED IN REFINEMENT.                                     
REMARK   3   CROSS-VALIDATION METHOD           : THROUGHOUT                     
REMARK   3   FREE R VALUE TEST SET SELECTION   : RANDOM                         
REMARK   3   R VALUE     (WORKING + TEST SET)  : NULL                           
REMARK   3   R VALUE            (WORKING SET)  : 0.186                          
REMARK   3   FREE R VALUE                      : 0.203                          
REMARK   3   FREE R VALUE TEST SET SIZE   (%)  : 5.000                          
REMARK   3   FREE R VALUE TEST SET COUNT       : 2199                           
REMARK   3   ESTIMATED ERROR OF FREE R VALUE   : 0.000                          
REMARK   3                                                                      
REMARK   3  FIT IN THE HIGHEST RESOLUTION BIN.                                  
REMARK   3   TOTAL NUMBER OF BINS USED               : 20                       
REMARK   3   BIN RESOLUTION RANGE HIGH   (ANGSTROMS) : 1.59                     
REMARK   3   BIN RESOLUTION RANGE LOW    (ANGSTROMS) : 1.63                     
REMARK   3   BIN COMPLETENESS (WORKING+TEST)     (%) : 98.06                    
REMARK   3   REFLECTIONS IN BIN (WORKING + TEST SET) : NULL                     
REMARK   3   BIN R VALUE        (WORKING + TEST SET) : NULL                     
REMARK   3   REFLECTIONS IN BIN        (WORKING SET) : 2994                     
REMARK   3   BIN R VALUE               (WORKING SET) : 0.2540                   
REMARK   3   BIN FREE R VALUE                        : 0.2570                   
REMARK   3   BIN FREE R VALUE TEST SET SIZE      (%) : 5.01                     
REMARK   3   BIN FREE R VALUE TEST SET COUNT         : 158                      
REMARK   3   ESTIMATED ERROR OF BIN FREE R VALUE     : 0.000                    
REMARK   3                                                                      
REMARK   3  NUMBER OF NON-HYDROGEN ATOMS USED IN REFINEMENT.                    
REMARK   3   PROTEIN ATOMS            : 1632                                    
REMARK   3   NUCLEIC ACID ATOMS       : 0                                       
REMARK   3   HETEROGEN ATOMS          : 0                                       
REMARK   3   SOLVENT ATOMS            : 365                                     
REMARK   3                                                                      
REMARK   3  B VALUES.                                                           
REMARK   3   FROM WILSON PLOT           (A**2) : 23.17                          
REMARK   3   MEAN B VALUE      (OVERALL, A**2) : 25.64                          
REMARK   3   OVERALL ANISOTROPIC B VALUE.                                       
REMARK   3    B11 (A**2) : 0.70020                                              
REMARK   3    B22 (A**2) : -2.50880                                             
REMARK   3    B33 (A**2) : 1.80850                                              
REMARK   3    B12 (A**2) : 0.00000                                              
REMARK   3    B13 (A**2) : 0.00000                                              
REMARK   3    B23 (A**2) : 0.00000                                              
REMARK   3                                                                      
REMARK   3  ESTIMATED COORDINATE ERROR.                                         
REMARK   3   ESD FROM LUZZATI PLOT                    (A) : 0.210               
REMARK   3   DPI (BLOW EQ-10) BASED ON R VALUE        (A) : NULL                
REMARK   3   DPI (BLOW EQ-9) BASED ON FREE R VALUE    (A) : NULL                
REMARK   3   DPI (CRUICKSHANK) BASED ON R VALUE       (A) : NULL                
REMARK   3   DPI (CRUICKSHANK) BASED ON FREE R VALUE  (A) : NULL                
REMARK   3                                                                      
REMARK   3   REFERENCES: BLOW, D. (2002) ACTA CRYST D58, 792-797                
REMARK   3               CRUICKSHANK, D.W.J. (1999) ACTA CRYST D55, 583-601     
REMARK   3                                                                      
REMARK   3 CORRELATION COEFFICIENTS.                                            
REMARK   3   CORRELATION COEFFICIENT FO-FC      : NULL                          
REMARK   3   CORRELATION COEFFICIENT FO-FC FREE : NULL                          
REMARK   3                                                                      
REMARK   3   NUMBER OF GEOMETRIC FUNCTION TERMS DEFINED : 15                    
REMARK   3   TERM                          COUNT    WEIGHT   FUNCTION.          
REMARK   3    BOND LENGTHS              : NULL   ; NULL   ; NULL                
REMARK   3    BOND ANGLES               : NULL   ; NULL   ; NULL                
REMARK   3    TORSION ANGLES            : NULL   ; NULL   ; NULL                
REMARK   3    TRIGONAL CARBON PLANES    : NULL   ; NULL   ; NULL                
REMARK   3    GENERAL PLANES            : NULL   ; NULL   ; NULL                
REMARK   3    ISOTROPIC THERMAL FACTORS : NULL   ; NULL   ; NULL                
REMARK   3    BAD NON-BONDED CONTACTS   : NULL   ; NULL   ; NULL                
REMARK   3    IMPROPER TORSIONS         : NULL   ; NULL   ; NULL                
REMARK   3    PSEUDOROTATION ANGLES     : NULL   ; NULL   ; NULL                
REMARK   3    CHIRAL IMPROPER TORSION   : NULL   ; NULL   ; NULL                
REMARK   3    SUM OF OCCUPANCIES        : NULL   ; NULL   ; NULL                
REMARK   3    UTILITY DISTANCES         : NULL   ; NULL   ; NULL                
REMARK   3    UTILITY ANGLES            : NULL   ; NULL   ; NULL                
REMARK   3    UTILITY TORSION           : NULL   ; NULL   ; NULL                
REMARK   3    IDEAL-DIST CONTACT TERM   : NULL   ; NULL   ; NULL                
REMARK   3                                                                      
REMARK   3   RMS DEVIATIONS FROM IDEAL VALUES.                                  
REMARK   3    BOND LENGTHS                       (A) : NULL                     
REMARK   3    BOND ANGLES                  (DEGREES) : NULL                     
REMARK   3    PEPTIDE OMEGA TORSION ANGLES (DEGREES) : NULL                     
REMARK   3    OTHER TORSION ANGLES         (DEGREES) : NULL                     
REMARK   3                                                                      
REMARK   3  TLS DETAILS                                                         
REMARK   3   NUMBER OF TLS GROUPS  : NULL                                       
REMARK   3                                                                      
REMARK   3  OTHER REFINEMENT REMARKS: NULL                                      
REMARK   4                                                                      
REMARK   4 5J2V COMPLIES WITH FORMAT V. 3.30, 13-JUL-11                         
REMARK 100                                                                      
REMARK 100 THIS ENTRY HAS BEEN PROCESSED BY PDBE ON 30-MAR-16.                  
REMARK 100 THE DEPOSITION ID IS D_1000219860.                                   
REMARK 200                                                                      
REMARK 200 EXPERIMENTAL DETAILS                                                 
REMARK 200  EXPERIMENT TYPE                : X-RAY DIFFRACTION                  
REMARK 200  DATE OF DATA COLLECTION        : 15-SEP-15                          
REMARK 200  TEMPERATURE           (KELVIN) : 200                                
REMARK 200  PH                             : NULL                               
REMARK 200  NUMBER OF CRYSTALS USED        : 1                                  
REMARK 200                                                                      
REMARK 200  SYNCHROTRON              (Y/N) : Y                                  
REMARK 200  RADIATION SOURCE               : SLS                                
REMARK 200  BEAMLINE                       : X06SA                              
REMARK 200  X-RAY GENERATOR MODEL          : NULL                               
REMARK 200  MONOCHROMATIC OR LAUE    (M/L) : M                                  
REMARK 200  WAVELENGTH OR RANGE        (A) : 1.0                                
REMARK 200  MONOCHROMATOR                  : NULL                               
REMARK 200  OPTICS                         : NULL                               
REMARK 200                                                                      
REMARK 200  DETECTOR TYPE                  : PIXEL                              
REMARK 200  DETECTOR MANUFACTURER          : DECTRIS PILATUS3 X 1M              
REMARK 200  INTENSITY-INTEGRATION SOFTWARE : XDS                                
REMARK 200  DATA SCALING SOFTWARE          : XDS                                
REMARK 200                                                                      
REMARK 200  NUMBER OF UNIQUE REFLECTIONS   : 43963                              
REMARK 200  RESOLUTION RANGE HIGH      (A) : 1.590                              
REMARK 200  RESOLUTION RANGE LOW       (A) : 46.200                             
REMARK 200  REJECTION CRITERIA  (SIGMA(I)) : NULL                               
REMARK 200                                                                      
REMARK 200 OVERALL.                                                             
REMARK 200  COMPLETENESS FOR RANGE     (%) : 99.9                               
REMARK 200  DATA REDUNDANCY                : 6.560                              
REMARK 200  R MERGE                    (I) : NULL                               
REMARK 200  R SYM                      (I) : NULL                               
REMARK 200  <I/SIGMA(I)> FOR THE DATA SET  : 23.7100                            
REMARK 200                                                                      
REMARK 200 IN THE HIGHEST RESOLUTION SHELL.                                     
REMARK 200  HIGHEST RESOLUTION SHELL, RANGE HIGH (A) : NULL                     
REMARK 200  HIGHEST RESOLUTION SHELL, RANGE LOW  (A) : NULL                     
REMARK 200  COMPLETENESS FOR SHELL     (%) : NULL                               
REMARK 200  DATA REDUNDANCY IN SHELL       : NULL                               
REMARK 200  R MERGE FOR SHELL          (I) : NULL                               
REMARK 200  R SYM FOR SHELL            (I) : NULL                               
REMARK 200  <I/SIGMA(I)> FOR SHELL         : NULL                               
REMARK 200                                                                      
REMARK 200 DIFFRACTION PROTOCOL: SINGLE WAVELENGTH                              
REMARK 200 METHOD USED TO DETERMINE THE STRUCTURE: NULL                         
REMARK 200 SOFTWARE USED: PHASER                                                
REMARK 200 STARTING MODEL: NULL                                                 
REMARK 200                                                                      
REMARK 200 REMARK: NULL                                                         
REMARK 280                                                                      
REMARK 280 CRYSTAL                                                              
REMARK 280 SOLVENT CONTENT, VS   (%): 64.76                                     
REMARK 280 MATTHEWS COEFFICIENT, VM (ANGSTROMS**3/DA): 3.49                     
REMARK 280                                                                      
REMARK 280 CRYSTALLIZATION CONDITIONS: 0.2 M SODIUM FLUORIDE, 0.1 M BIS TRIS    
REMARK 280  PROPANE, 20 % W/V PEG 3350, VAPOR DIFFUSION, HANGING DROP,          
REMARK 280  TEMPERATURE 277.15K                                                 
REMARK 290                                                                      
REMARK 290 CRYSTALLOGRAPHIC SYMMETRY                                            
REMARK 290 SYMMETRY OPERATORS FOR SPACE GROUP: I 2 2 2                          
REMARK 290                                                                      
REMARK 290      SYMOP   SYMMETRY                                                
REMARK 290     NNNMMM   OPERATOR                                                
REMARK 290       1555   X,Y,Z                                                   
REMARK 290       2555   -X,-Y,Z                                                 
REMARK 290       3555   -X,Y,-Z                                                 
REMARK 290       4555   X,-Y,-Z                                                 
REMARK 290       5555   X+1/2,Y+1/2,Z+1/2                                       
REMARK 290       6555   -X+1/2,-Y+1/2,Z+1/2                                     
REMARK 290       7555   -X+1/2,Y+1/2,-Z+1/2                                     
REMARK 290       8555   X+1/2,-Y+1/2,-Z+1/2                                     
REMARK 290                                                                      
REMARK 290     WHERE NNN -> OPERATOR NUMBER                                     
REMARK 290           MMM -> TRANSLATION VECTOR                                  
REMARK 290                                                                      
REMARK 290 CRYSTALLOGRAPHIC SYMMETRY TRANSFORMATIONS                            
REMARK 290 THE FOLLOWING TRANSFORMATIONS OPERATE ON THE ATOM/HETATM             
REMARK 290 RECORDS IN THIS ENTRY TO PRODUCE CRYSTALLOGRAPHICALLY                
REMARK 290 RELATED MOLECULES.                                                   
REMARK 290   SMTRY1   1  1.000000  0.000000  0.000000        0.00000            
REMARK 290   SMTRY2   1  0.000000  1.000000  0.000000        0.00000            
REMARK 290   SMTRY3   1  0.000000  0.000000  1.000000        0.00000            
REMARK 290   SMTRY1   2 -1.000000  0.000000  0.000000        0.00000            
REMARK 290   SMTRY2   2  0.000000 -1.000000  0.000000        0.00000            
REMARK 290   SMTRY3   2  0.000000  0.000000  1.000000        0.00000            
REMARK 290   SMTRY1   3 -1.000000  0.000000  0.000000        0.00000            
REMARK 290   SMTRY2   3  0.000000  1.000000  0.000000        0.00000            
REMARK 290   SMTRY3   3  0.000000  0.000000 -1.000000        0.00000            
REMARK 290   SMTRY1   4  1.000000  0.000000  0.000000        0.00000            
REMARK 290   SMTRY2   4  0.000000 -1.000000  0.000000        0.00000            
REMARK 290   SMTRY3   4  0.000000  0.000000 -1.000000        0.00000            
REMARK 290   SMTRY1   5  1.000000  0.000000  0.000000       33.88250            
REMARK 290   SMTRY2   5  0.000000  1.000000  0.000000       46.20000            
REMARK 290   SMTRY3   5  0.000000  0.000000  1.000000       51.76650            
REMARK 290   SMTRY1   6 -1.000000  0.000000  0.000000       33.88250            
REMARK 290   SMTRY2   6  0.000000 -1.000000  0.000000       46.20000            
REMARK 290   SMTRY3   6  0.000000  0.000000  1.000000       51.76650            
REMARK 290   SMTRY1   7 -1.000000  0.000000  0.000000       33.88250            
REMARK 290   SMTRY2   7  0.000000  1.000000  0.000000       46.20000            
REMARK 290   SMTRY3   7  0.000000  0.000000 -1.000000       51.76650            
REMARK 290   SMTRY1   8  1.000000  0.000000  0.000000       33.88250            
REMARK 290   SMTRY2   8  0.000000 -1.000000  0.000000       46.20000            
REMARK 290   SMTRY3   8  0.000000  0.000000 -1.000000       51.76650            
REMARK 290                                                                      
REMARK 290 REMARK: NULL                                                         
REMARK 300                                                                      
REMARK 300 BIOMOLECULE: 1                                                       
REMARK 300 SEE REMARK 350 FOR THE AUTHOR PROVIDED AND/OR PROGRAM                
REMARK 300 GENERATED ASSEMBLY INFORMATION FOR THE STRUCTURE IN                  
REMARK 300 THIS ENTRY. THE REMARK MAY ALSO PROVIDE INFORMATION ON               
REMARK 300 BURIED SURFACE AREA.                                                 
REMARK 350                                                                      
REMARK 350 COORDINATES FOR A COMPLETE MULTIMER REPRESENTING THE KNOWN           
REMARK 350 BIOLOGICALLY SIGNIFICANT OLIGOMERIZATION STATE OF THE                
REMARK 350 MOLECULE CAN BE GENERATED BY APPLYING BIOMT TRANSFORMATIONS          
REMARK 350 GIVEN BELOW.  BOTH NON-CRYSTALLOGRAPHIC AND                          
REMARK 350 CRYSTALLOGRAPHIC OPERATIONS ARE GIVEN.                               
REMARK 350                                                                      
REMARK 350 BIOMOLECULE: 1                                                       
REMARK 350 AUTHOR DETERMINED BIOLOGICAL UNIT: MONOMERIC                         
REMARK 350 SOFTWARE DETERMINED QUATERNARY STRUCTURE: MONOMERIC                  
REMARK 350 SOFTWARE USED: PISA                                                  
REMARK 350 TOTAL BURIED SURFACE AREA: 0 ANGSTROM**2                             
REMARK 350 SURFACE AREA OF THE COMPLEX: 11190 ANGSTROM**2                       
REMARK 350 CHANGE IN SOLVENT FREE ENERGY: 0.0 KCAL/MOL                          
REMARK 350 APPLY THE FOLLOWING TO CHAINS: A                                     
REMARK 350   BIOMT1   1  1.000000  0.000000  0.000000        0.00000            
REMARK 350   BIOMT2   1  0.000000  1.000000  0.000000        0.00000            
REMARK 350   BIOMT3   1  0.000000  0.000000  1.000000        0.00000            
REMARK 500                                                                      
REMARK 500 GEOMETRY AND STEREOCHEMISTRY                                         
REMARK 500 SUBTOPIC: TORSION ANGLES                                             
REMARK 500                                                                      
REMARK 500 TORSION ANGLES OUTSIDE THE EXPECTED RAMACHANDRAN REGIONS:            
REMARK 500 (M=MODEL NUMBER; RES=RESIDUE NAME; C=CHAIN IDENTIFIER;               
REMARK 500 SSEQ=SEQUENCE NUMBER; I=INSERTION CODE).                             
REMARK 500                                                                      
REMARK 500 STANDARD TABLE:                                                      
REMARK 500 FORMAT:(10X,I3,1X,A3,1X,A1,I4,A1,4X,F7.2,3X,F7.2)                    
REMARK 500                                                                      
REMARK 500 EXPECTED VALUES: GJ KLEYWEGT AND TA JONES (1996). PHI/PSI-           
REMARK 500 CHOLOGY: RAMACHANDRAN REVISITED. STRUCTURE 4, 1395 - 1400            
REMARK 500                                                                      
REMARK 500  M RES CSSEQI        PSI       PHI                                   
REMARK 500    ILE A 110       58.20    -99.68                                   
REMARK 500    ALA A 166     -144.60     64.89                                   
REMARK 500                                                                      
REMARK 500 REMARK: NULL                                                         
REMARK 525                                                                      
REMARK 525 SOLVENT                                                              
REMARK 525                                                                      
REMARK 525 THE SOLVENT MOLECULES HAVE CHAIN IDENTIFIERS THAT                    
REMARK 525 INDICATE THE POLYMER CHAIN WITH WHICH THEY ARE MOST                  
REMARK 525 CLOSELY ASSOCIATED. THE REMARK LISTS ALL THE SOLVENT                 
REMARK 525 MOLECULES WHICH ARE MORE THAN 5A AWAY FROM THE                       
REMARK 525 NEAREST POLYMER CHAIN (M = MODEL NUMBER;                             
REMARK 525 RES=RESIDUE NAME; C=CHAIN IDENTIFIER; SSEQ=SEQUENCE                  
REMARK 525 NUMBER; I=INSERTION CODE):                                           
REMARK 525                                                                      
REMARK 525  M RES CSSEQI                                                        
REMARK 525    HOH A 662        DISTANCE =  5.86 ANGSTROMS                       
REMARK 525    HOH A 663        DISTANCE =  6.01 ANGSTROMS                       
REMARK 525    HOH A 664        DISTANCE =  6.26 ANGSTROMS                       
REMARK 525    HOH A 665        DISTANCE =  7.41 ANGSTROMS                       
DBREF  5J2V A   17   223  UNP    P07900   HS90A_HUMAN    139    345             
SEQADV 5J2V ALA A   16  UNP  P07900              EXPRESSION TAG                 
SEQRES   1 A  208  ALA VAL GLU THR PHE ALA PHE GLN ALA GLU ILE ALA GLN          
SEQRES   2 A  208  LEU MET SER LEU ILE ILE ASN THR PHE TYR SER ASN LYS          
SEQRES   3 A  208  GLU ILE PHE LEU ARG GLU LEU ILE SER ASN SER SER ASP          
SEQRES   4 A  208  ALA LEU ASP LYS ILE ARG TYR GLU SER LEU THR ASP PRO          
SEQRES   5 A  208  SER LYS LEU ASP SER GLY LYS GLU LEU HIS ILE ASN LEU          
SEQRES   6 A  208  ILE PRO ASN LYS GLN ASP ARG THR LEU THR ILE VAL ASP          
SEQRES   7 A  208  THR GLY ILE GLY MET THR LYS ALA ASP LEU ILE ASN ASN          
SEQRES   8 A  208  LEU GLY THR ILE ALA LYS SER GLY THR LYS ALA PHE MET          
SEQRES   9 A  208  GLU ALA LEU GLN ALA GLY ALA ASP ILE SER MET ILE GLY          
SEQRES  10 A  208  GLN PHE GLY VAL GLY PHE TYR SER ALA TYR LEU VAL ALA          
SEQRES  11 A  208  GLU LYS VAL THR VAL ILE THR LYS HIS ASN ASP ASP GLU          
SEQRES  12 A  208  GLN TYR ALA TRP GLU SER SER ALA GLY GLY SER PHE THR          
SEQRES  13 A  208  VAL ARG THR ASP THR GLY GLU PRO MET GLY ARG GLY THR          
SEQRES  14 A  208  LYS VAL ILE LEU HIS LEU LYS GLU ASP GLN THR GLU TYR          
SEQRES  15 A  208  LEU GLU GLU ARG ARG ILE LYS GLU ILE VAL LYS LYS HIS          
SEQRES  16 A  208  SER GLN PHE ILE GLY TYR PRO ILE THR LEU PHE VAL GLU          
FORMUL   2  HOH   *365(H2 O)                                                    
HELIX    1 AA1 GLN A   23  THR A   36  1                                  14    
HELIX    2 AA2 GLU A   42  LEU A   64  1                                  23    
HELIX    3 AA3 THR A   65  ASP A   71  5                                   7    
HELIX    4 AA4 THR A   99  ASN A  105  1                                   7    
HELIX    5 AA5 ASN A  106  THR A  109  5                                   4    
HELIX    6 AA6 ILE A  110  GLY A  125  1                                  16    
HELIX    7 AA7 ASP A  127  GLY A  135  5                                   9    
HELIX    8 AA8 VAL A  136  LEU A  143  5                                   8    
HELIX    9 AA9 GLN A  194  LEU A  198  5                                   5    
HELIX   10 AB1 GLU A  199  SER A  211  1                                  13    
SHEET    1 AA1 8 GLU A  18  ALA A  21  0                                        
SHEET    2 AA1 8 SER A 169  THR A 174 -1  O  PHE A 170   N  PHE A  20           
SHEET    3 AA1 8 TYR A 160  SER A 164 -1  N  ALA A 161   O  ARG A 173           
SHEET    4 AA1 8 ALA A 145  LYS A 153 -1  N  VAL A 150   O  TRP A 162           
SHEET    5 AA1 8 GLY A 183  LEU A 190 -1  O  ILE A 187   N  THR A 149           
SHEET    6 AA1 8 THR A  88  ASP A  93 -1  N  LEU A  89   O  LEU A 188           
SHEET    7 AA1 8 ILE A  78  ASN A  83 -1  N  ILE A  81   O  THR A  90           
SHEET    8 AA1 8 ILE A 218  LEU A 220  1  O  THR A 219   N  LEU A  80           
CRYST1   67.765   92.400  103.533  90.00  90.00  90.00 I 2 2 2       8          
ORIGX1      1.000000  0.000000  0.000000        0.00000                         
ORIGX2      0.000000  1.000000  0.000000        0.00000                         
ORIGX3      0.000000  0.000000  1.000000        0.00000                         
SCALE1      0.014757  0.000000  0.000000        0.00000                         
SCALE2      0.000000  0.010823  0.000000        0.00000                         
SCALE3      0.000000  0.000000  0.009659        0.00000                         
ATOM      1  N   ALA A  16     -38.412  29.172 -40.484  1.00 35.41           N  
ATOM      2  CA  ALA A  16     -39.668  28.427 -40.534  1.00 34.91           C  
ATOM      3  C   ALA A  16     -39.862  27.597 -39.254  1.00 35.92           C  
ATOM      4  O   ALA A  16     -39.148  26.612 -39.037  1.00 35.92           O  
ATOM      5  CB  ALA A  16     -39.705  27.537 -41.769  1.00 35.87           C  
ATOM      6  N   VAL A  17     -40.807  28.027 -38.393  1.00 29.68           N  
ATOM      7  CA  VAL A  17     -41.106  27.386 -37.100  1.00 27.87           C  
ATOM      8  C   VAL A  17     -42.490  26.718 -37.142  1.00 27.42           C  
ATOM      9  O   VAL A  17     -43.470  27.381 -37.498  1.00 26.42           O  
ATOM     10  CB  VAL A  17     -41.005  28.409 -35.931  1.00 31.97           C  
ATOM     11  CG1 VAL A  17     -41.181  27.731 -34.572  1.00 31.74           C  
ATOM     12  CG2 VAL A  17     -39.691  29.190 -35.977  1.00 32.12           C  
ATOM     13  N   GLU A  18     -42.570  25.415 -36.770  1.00 19.92           N  
ATOM     14  CA  GLU A  18     -43.826  24.648 -36.723  1.00 18.62           C  
ATOM     15  C   GLU A  18     -44.291  24.486 -35.257  1.00 21.16           C  
ATOM     16  O   GLU A  18     -43.472  24.113 -34.407  1.00 19.66           O  
ATOM     17  CB  GLU A  18     -43.654  23.259 -37.372  1.00 19.89           C  
ATOM     18  CG  GLU A  18     -43.455  23.269 -38.884  1.00 26.66           C  
ATOM     19  CD  GLU A  18     -43.225  21.897 -39.492  1.00 39.56           C  
ATOM     20  OE1 GLU A  18     -42.181  21.275 -39.188  1.00 29.75           O  
ATOM     21  OE2 GLU A  18     -44.081  21.450 -40.289  1.00 36.20           O  
ATOM     22  N   THR A  19     -45.588  24.784 -34.961  1.00 17.27           N  
ATOM     23  CA  THR A  19     -46.186  24.660 -33.616  1.00 16.07           C  
ATOM     24  C   THR A  19     -47.175  23.468 -33.569  1.00 18.49           C  
ATOM     25  O   THR A  19     -48.043  23.356 -34.439  1.00 17.07           O  
ATOM     26  CB  THR A  19     -46.840  25.997 -33.146  1.00 18.44           C  
ATOM     27  OG1 THR A  19     -45.917  27.086 -33.263  1.00 19.50           O  
ATOM     28  CG2 THR A  19     -47.351  25.927 -31.693  1.00 17.33           C  
ATOM     29  N   PHE A  20     -47.031  22.575 -32.551  1.00 15.74           N  
ATOM     30  CA  PHE A  20     -47.858  21.368 -32.364  1.00 15.22           C  
ATOM     31  C   PHE A  20     -48.545  21.335 -30.985  1.00 17.32           C  
ATOM     32  O   PHE A  20     -47.989  21.862 -30.017  1.00 17.03           O  
ATOM     33  CB  PHE A  20     -46.968  20.098 -32.458  1.00 16.63           C  
ATOM     34  CG  PHE A  20     -46.214  19.866 -33.749  1.00 17.57           C  
ATOM     35  CD1 PHE A  20     -44.977  20.468 -33.971  1.00 20.33           C  
ATOM     36  CD2 PHE A  20     -46.705  18.989 -34.713  1.00 19.70           C  
ATOM     37  CE1 PHE A  20     -44.268  20.237 -35.159  1.00 21.19           C  
ATOM     38  CE2 PHE A  20     -45.995  18.759 -35.902  1.00 22.41           C  
ATOM     39  CZ  PHE A  20     -44.785  19.388 -36.117  1.00 20.39           C  
ATOM     40  N   ALA A  21     -49.719  20.662 -30.885  1.00 14.99           N  
ATOM     41  CA  ALA A  21     -50.405  20.462 -29.596  1.00 15.44           C  
ATOM     42  C   ALA A  21     -49.960  19.118 -28.961  1.00 18.66           C  
ATOM     43  O   ALA A  21     -49.872  18.111 -29.672  1.00 18.52           O  
ATOM     44  CB  ALA A  21     -51.921  20.444 -29.801  1.00 16.37           C  
ATOM     45  N   PHE A  22     -49.711  19.091 -27.621  1.00 15.40           N  
ATOM     46  CA  PHE A  22     -49.414  17.821 -26.934  1.00 14.71           C  
ATOM     47  C   PHE A  22     -50.709  16.963 -26.907  1.00 19.50           C  
ATOM     48  O   PHE A  22     -51.819  17.524 -26.835  1.00 19.22           O  
ATOM     49  CB  PHE A  22     -48.976  18.060 -25.457  1.00 15.39           C  
ATOM     50  CG  PHE A  22     -47.576  18.590 -25.199  1.00 15.29           C  
ATOM     51  CD1 PHE A  22     -46.453  17.802 -25.454  1.00 17.16           C  
ATOM     52  CD2 PHE A  22     -47.384  19.844 -24.629  1.00 15.71           C  
ATOM     53  CE1 PHE A  22     -45.159  18.292 -25.215  1.00 17.49           C  
ATOM     54  CE2 PHE A  22     -46.092  20.336 -24.388  1.00 17.62           C  
ATOM     55  CZ  PHE A  22     -44.985  19.554 -24.680  1.00 16.20           C  
ATOM     56  N   GLN A  23     -50.573  15.610 -26.912  1.00 16.66           N  
ATOM     57  CA  GLN A  23     -51.716  14.698 -26.721  1.00 16.93           C  
ATOM     58  C   GLN A  23     -52.281  15.017 -25.314  1.00 20.08           C  
ATOM     59  O   GLN A  23     -51.503  15.377 -24.420  1.00 17.51           O  
ATOM     60  CB  GLN A  23     -51.258  13.225 -26.765  1.00 18.64           C  
ATOM     61  CG  GLN A  23     -51.036  12.668 -28.165  1.00 24.17           C  
ATOM     62  CD  GLN A  23     -50.490  11.258 -28.109  1.00 40.80           C  
ATOM     63  OE1 GLN A  23     -49.277  11.038 -28.060  1.00 33.58           O  
ATOM     64  NE2 GLN A  23     -51.374  10.268 -28.096  1.00 33.68           N  
ATOM     65  N   ALA A  24     -53.620  14.933 -25.120  1.00 19.23           N  
ATOM     66  CA  ALA A  24     -54.262  15.275 -23.836  1.00 19.39           C  
ATOM     67  C   ALA A  24     -53.613  14.622 -22.593  1.00 21.00           C  
ATOM     68  O   ALA A  24     -53.389  15.310 -21.596  1.00 19.88           O  
ATOM     69  CB  ALA A  24     -55.754  14.962 -23.888  1.00 20.82           C  
ATOM     70  N   GLU A  25     -53.251  13.329 -22.689  1.00 18.42           N  
ATOM     71  CA  GLU A  25     -52.633  12.563 -21.592  1.00 18.17           C  
ATOM     72  C   GLU A  25     -51.245  13.110 -21.174  1.00 20.71           C  
ATOM     73  O   GLU A  25     -50.919  13.103 -19.981  1.00 19.52           O  
ATOM     74  CB  GLU A  25     -52.559  11.063 -21.942  1.00 19.56           C  
ATOM     75  CG  GLU A  25     -53.914  10.395 -22.185  1.00 28.45           C  
ATOM     76  CD  GLU A  25     -54.555  10.540 -23.557  1.00 43.49           C  
ATOM     77  OE1 GLU A  25     -53.950  11.177 -24.451  1.00 28.82           O  
ATOM     78  OE2 GLU A  25     -55.675  10.008 -23.738  1.00 38.74           O  
ATOM     79  N   ILE A  26     -50.443  13.597 -22.151  1.00 16.71           N  
ATOM     80  CA  ILE A  26     -49.098  14.161 -21.907  1.00 15.44           C  
ATOM     81  C   ILE A  26     -49.219  15.562 -21.247  1.00 18.70           C  
ATOM     82  O   ILE A  26     -48.455  15.870 -20.323  1.00 17.60           O  
ATOM     83  CB  ILE A  26     -48.199  14.115 -23.192  1.00 18.06           C  
ATOM     84  CG1 ILE A  26     -47.703  12.666 -23.495  1.00 18.91           C  
ATOM     85  CG2 ILE A  26     -46.973  15.036 -23.072  1.00 17.94           C  
ATOM     86  CD1 ILE A  26     -48.745  11.601 -23.976  1.00 25.64           C  
ATOM     87  N   ALA A  27     -50.215  16.380 -21.676  1.00 15.76           N  
ATOM     88  CA  ALA A  27     -50.484  17.676 -21.036  1.00 15.51           C  
ATOM     89  C   ALA A  27     -50.871  17.445 -19.539  1.00 20.17           C  
ATOM     90  O   ALA A  27     -50.431  18.208 -18.674  1.00 20.30           O  
ATOM     91  CB  ALA A  27     -51.601  18.409 -21.772  1.00 16.35           C  
ATOM     92  N   GLN A  28     -51.636  16.354 -19.246  1.00 17.72           N  
ATOM     93  CA  GLN A  28     -52.036  15.953 -17.884  1.00 17.77           C  
ATOM     94  C   GLN A  28     -50.803  15.580 -17.029  1.00 21.30           C  
ATOM     95  O   GLN A  28     -50.714  16.022 -15.879  1.00 20.78           O  
ATOM     96  CB  GLN A  28     -53.043  14.780 -17.924  1.00 19.52           C  
ATOM     97  CG  GLN A  28     -54.458  15.190 -18.343  1.00 37.25           C  
ATOM     98  CD  GLN A  28     -55.323  14.026 -18.797  1.00 58.43           C  
ATOM     99  OE1 GLN A  28     -55.207  12.885 -18.322  1.00 51.38           O  
ATOM    100  NE2 GLN A  28     -56.238  14.301 -19.716  1.00 52.67           N  
ATOM    101  N   LEU A  29     -49.854  14.784 -17.595  1.00 17.87           N  
ATOM    102  CA  LEU A  29     -48.600  14.391 -16.911  1.00 17.53           C  
ATOM    103  C   LEU A  29     -47.767  15.634 -16.514  1.00 20.02           C  
ATOM    104  O   LEU A  29     -47.296  15.721 -15.373  1.00 18.89           O  
ATOM    105  CB  LEU A  29     -47.765  13.440 -17.807  1.00 17.59           C  
ATOM    106  CG  LEU A  29     -46.353  13.025 -17.303  1.00 21.64           C  
ATOM    107  CD1 LEU A  29     -46.437  12.044 -16.122  1.00 22.06           C  
ATOM    108  CD2 LEU A  29     -45.536  12.391 -18.423  1.00 22.16           C  
ATOM    109  N   MET A  30     -47.599  16.596 -17.453  1.00 15.76           N  
ATOM    110  CA  MET A  30     -46.821  17.818 -17.223  1.00 14.24           C  
ATOM    111  C   MET A  30     -47.435  18.698 -16.099  1.00 19.72           C  
ATOM    112  O   MET A  30     -46.691  19.194 -15.245  1.00 19.36           O  
ATOM    113  CB  MET A  30     -46.580  18.603 -18.542  1.00 15.14           C  
ATOM    114  CG  MET A  30     -45.716  17.831 -19.571  1.00 16.20           C  
ATOM    115  SD  MET A  30     -45.524  18.606 -21.226  1.00 17.85           S  
ATOM    116  CE  MET A  30     -44.334  19.897 -20.851  1.00 16.21           C  
ATOM    117  N   SER A  31     -48.784  18.837 -16.070  1.00 18.25           N  
ATOM    118  CA  SER A  31     -49.499  19.586 -15.023  1.00 18.69           C  
ATOM    119  C   SER A  31     -49.309  18.963 -13.626  1.00 23.38           C  
ATOM    120  O   SER A  31     -49.104  19.699 -12.658  1.00 22.87           O  
ATOM    121  CB  SER A  31     -50.985  19.690 -15.355  1.00 23.23           C  
ATOM    122  OG  SER A  31     -51.169  20.539 -16.475  1.00 32.59           O  
ATOM    123  N   LEU A  32     -49.334  17.613 -13.531  1.00 21.46           N  
ATOM    124  CA  LEU A  32     -49.133  16.887 -12.265  1.00 22.00           C  
ATOM    125  C   LEU A  32     -47.711  17.140 -11.701  1.00 24.15           C  
ATOM    126  O   LEU A  32     -47.561  17.357 -10.495  1.00 23.81           O  
ATOM    127  CB  LEU A  32     -49.397  15.379 -12.467  1.00 23.03           C  
ATOM    128  CG  LEU A  32     -49.294  14.474 -11.231  1.00 28.98           C  
ATOM    129  CD1 LEU A  32     -50.484  13.539 -11.138  1.00 29.81           C  
ATOM    130  CD2 LEU A  32     -48.004  13.665 -11.249  1.00 31.68           C  
ATOM    131  N   ILE A  33     -46.685  17.136 -12.579  1.00 19.03           N  
ATOM    132  CA  ILE A  33     -45.280  17.366 -12.194  1.00 18.33           C  
ATOM    133  C   ILE A  33     -45.059  18.800 -11.672  1.00 22.68           C  
ATOM    134  O   ILE A  33     -44.334  18.993 -10.690  1.00 22.12           O  
ATOM    135  CB  ILE A  33     -44.321  16.979 -13.373  1.00 20.29           C  
ATOM    136  CG1 ILE A  33     -44.355  15.449 -13.637  1.00 19.96           C  
ATOM    137  CG2 ILE A  33     -42.875  17.482 -13.146  1.00 20.27           C  
ATOM    138  CD1 ILE A  33     -43.661  14.956 -14.966  1.00 23.86           C  
ATOM    139  N   ILE A  34     -45.703  19.793 -12.314  1.00 20.19           N  
ATOM    140  CA  ILE A  34     -45.578  21.213 -11.971  1.00 20.64           C  
ATOM    141  C   ILE A  34     -46.364  21.604 -10.691  1.00 25.34           C  
ATOM    142  O   ILE A  34     -45.848  22.399  -9.898  1.00 25.05           O  
ATOM    143  CB  ILE A  34     -45.957  22.102 -13.211  1.00 23.40           C  
ATOM    144  CG1 ILE A  34     -44.923  21.930 -14.360  1.00 23.46           C  
ATOM    145  CG2 ILE A  34     -46.122  23.598 -12.848  1.00 24.58           C  
ATOM    146  CD1 ILE A  34     -45.419  22.331 -15.797  1.00 23.74           C  
ATOM    147  N   ASN A  35     -47.586  21.056 -10.489  1.00 22.78           N  
ATOM    148  CA  ASN A  35     -48.484  21.461  -9.392  1.00 23.37           C  
ATOM    149  C   ASN A  35     -48.454  20.644  -8.072  1.00 27.86           C  
ATOM    150  O   ASN A  35     -48.898  21.186  -7.053  1.00 28.80           O  
ATOM    151  CB  ASN A  35     -49.925  21.521  -9.904  1.00 24.60           C  
ATOM    152  CG  ASN A  35     -50.134  22.551 -10.993  1.00 44.58           C  
ATOM    153  OD1 ASN A  35     -49.595  23.664 -10.953  1.00 36.74           O  
ATOM    154  ND2 ASN A  35     -50.925  22.203 -11.992  1.00 38.99           N  
ATOM    155  N   THR A  36     -47.971  19.386  -8.066  1.00 22.93           N  
ATOM    156  CA  THR A  36     -47.934  18.563  -6.837  1.00 22.26           C  
ATOM    157  C   THR A  36     -46.839  19.036  -5.843  1.00 25.23           C  
ATOM    158  O   THR A  36     -45.707  19.289  -6.269  1.00 23.63           O  
ATOM    159  CB  THR A  36     -47.769  17.058  -7.194  1.00 29.22           C  
ATOM    160  OG1 THR A  36     -48.763  16.661  -8.146  1.00 28.23           O  
ATOM    161  CG2 THR A  36     -47.841  16.132  -5.972  1.00 27.02           C  
ATOM    162  N   PHE A  37     -47.162  19.116  -4.516  1.00 21.22           N  
ATOM    163  CA  PHE A  37     -46.153  19.459  -3.499  1.00 20.27           C  
ATOM    164  C   PHE A  37     -45.269  18.205  -3.287  1.00 22.74           C  
ATOM    165  O   PHE A  37     -45.779  17.159  -2.854  1.00 22.52           O  
ATOM    166  CB  PHE A  37     -46.794  19.950  -2.172  1.00 21.71           C  
ATOM    167  CG  PHE A  37     -45.774  20.294  -1.106  1.00 22.76           C  
ATOM    168  CD1 PHE A  37     -45.052  21.481  -1.168  1.00 25.79           C  
ATOM    169  CD2 PHE A  37     -45.517  19.419  -0.056  1.00 24.39           C  
ATOM    170  CE1 PHE A  37     -44.085  21.783  -0.202  1.00 26.66           C  
ATOM    171  CE2 PHE A  37     -44.545  19.720   0.907  1.00 26.74           C  
ATOM    172  CZ  PHE A  37     -43.842  20.901   0.832  1.00 24.93           C  
ATOM    173  N  ATYR A  38     -43.963  18.307  -3.633  0.50 19.16           N  
ATOM    174  N  BTYR A  38     -43.963  18.312  -3.621  0.50 17.76           N  
ATOM    175  CA ATYR A  38     -42.979  17.217  -3.546  0.50 18.81           C  
ATOM    176  CA BTYR A  38     -42.983  17.220  -3.549  0.50 16.73           C  
ATOM    177  C  ATYR A  38     -41.561  17.809  -3.404  0.50 21.19           C  
ATOM    178  C  BTYR A  38     -41.565  17.819  -3.402  0.50 20.30           C  
ATOM    179  O  ATYR A  38     -41.040  18.400  -4.353  0.50 20.64           O  
ATOM    180  O  BTYR A  38     -41.057  18.438  -4.339  0.50 19.81           O  
ATOM    181  CB ATYR A  38     -43.095  16.296  -4.786  0.50 20.30           C  
ATOM    182  CB BTYR A  38     -43.128  16.316  -4.804  0.50 17.03           C  
ATOM    183  CG ATYR A  38     -42.223  15.060  -4.731  0.50 22.30           C  
ATOM    184  CG BTYR A  38     -42.006  15.329  -5.045  0.50 17.05           C  
ATOM    185  CD1ATYR A  38     -42.611  13.941  -4.000  0.50 24.07           C  
ATOM    186  CD1BTYR A  38     -41.937  14.133  -4.334  0.50 18.47           C  
ATOM    187  CD2ATYR A  38     -41.026  14.995  -5.438  0.50 23.28           C  
ATOM    188  CD2BTYR A  38     -41.062  15.549  -6.044  0.50 16.93           C  
ATOM    189  CE1ATYR A  38     -41.813  12.801  -3.944  0.50 24.97           C  
ATOM    190  CE1BTYR A  38     -40.913  13.213  -4.563  0.50 18.58           C  
ATOM    191  CE2ATYR A  38     -40.220  13.858  -5.394  0.50 24.10           C  
ATOM    192  CE2BTYR A  38     -40.044  14.630  -6.293  0.50 17.25           C  
ATOM    193  CZ ATYR A  38     -40.619  12.763  -4.645  0.50 30.68           C  
ATOM    194  CZ BTYR A  38     -39.969  13.465  -5.546  0.50 22.09           C  
ATOM    195  OH ATYR A  38     -39.831  11.642  -4.601  0.50 30.57           O  
ATOM    196  OH BTYR A  38     -38.962  12.559  -5.786  0.50 19.64           O  
ATOM    197  N   SER A  39     -40.951  17.664  -2.210  1.00 16.81           N  
ATOM    198  CA  SER A  39     -39.638  18.249  -1.887  1.00 16.33           C  
ATOM    199  C   SER A  39     -38.376  17.602  -2.535  1.00 20.06           C  
ATOM    200  O   SER A  39     -37.397  18.330  -2.741  1.00 20.33           O  
ATOM    201  CB  SER A  39     -39.444  18.314  -0.372  1.00 19.41           C  
ATOM    202  OG  SER A  39     -40.448  19.114   0.238  1.00 22.81           O  
ATOM    203  N   ASN A  40     -38.375  16.283  -2.831  1.00 17.17           N  
ATOM    204  CA  ASN A  40     -37.203  15.535  -3.355  1.00 16.86           C  
ATOM    205  C   ASN A  40     -36.956  15.750  -4.885  1.00 19.47           C  
ATOM    206  O   ASN A  40     -36.907  14.785  -5.657  1.00 18.52           O  
ATOM    207  CB  ASN A  40     -37.359  14.036  -2.981  1.00 18.64           C  
ATOM    208  CG  ASN A  40     -36.195  13.104  -3.272  1.00 31.66           C  
ATOM    209  OD1 ASN A  40     -36.390  11.912  -3.542  1.00 29.13           O  
ATOM    210  ND2 ASN A  40     -34.968  13.598  -3.216  1.00 22.01           N  
ATOM    211  N   LYS A  41     -36.752  17.025  -5.295  1.00 16.06           N  
ATOM    212  CA  LYS A  41     -36.573  17.445  -6.703  1.00 15.16           C  
ATOM    213  C   LYS A  41     -35.268  16.954  -7.390  1.00 18.57           C  
ATOM    214  O   LYS A  41     -35.255  16.828  -8.624  1.00 17.28           O  
ATOM    215  CB  LYS A  41     -36.683  18.986  -6.828  1.00 16.45           C  
ATOM    216  CG  LYS A  41     -38.077  19.590  -6.538  1.00 17.70           C  
ATOM    217  CD  LYS A  41     -38.077  21.113  -6.744  1.00 21.29           C  
ATOM    218  CE  LYS A  41     -39.408  21.784  -6.430  1.00 23.53           C  
ATOM    219  NZ  LYS A  41     -40.389  21.667  -7.547  1.00 22.25           N  
ATOM    220  N   GLU A  42     -34.189  16.676  -6.612  1.00 14.90           N  
ATOM    221  CA  GLU A  42     -32.855  16.285  -7.130  1.00 14.59           C  
ATOM    222  C   GLU A  42     -32.838  15.066  -8.096  1.00 17.98           C  
ATOM    223  O   GLU A  42     -31.881  14.935  -8.875  1.00 17.53           O  
ATOM    224  CB  GLU A  42     -31.848  16.066  -5.976  1.00 16.02           C  
ATOM    225  CG  GLU A  42     -32.074  14.802  -5.152  1.00 20.77           C  
ATOM    226  CD  GLU A  42     -31.135  14.580  -3.978  1.00 34.42           C  
ATOM    227  OE1 GLU A  42     -30.838  15.553  -3.249  1.00 24.56           O  
ATOM    228  OE2 GLU A  42     -30.737  13.414  -3.757  1.00 33.02           O  
ATOM    229  N   ILE A  43     -33.877  14.192  -8.053  1.00 15.16           N  
ATOM    230  CA  ILE A  43     -33.971  12.980  -8.896  1.00 15.15           C  
ATOM    231  C   ILE A  43     -33.995  13.288 -10.429  1.00 17.01           C  
ATOM    232  O   ILE A  43     -33.711  12.375 -11.221  1.00 16.99           O  
ATOM    233  CB  ILE A  43     -35.137  12.027  -8.474  1.00 18.79           C  
ATOM    234  CG1 ILE A  43     -36.531  12.678  -8.642  1.00 19.47           C  
ATOM    235  CG2 ILE A  43     -34.925  11.482  -7.045  1.00 20.89           C  
ATOM    236  CD1 ILE A  43     -37.265  12.316  -9.968  1.00 24.45           C  
ATOM    237  N   PHE A  44     -34.310  14.551 -10.846  1.00 13.44           N  
ATOM    238  CA  PHE A  44     -34.311  14.931 -12.278  1.00 13.06           C  
ATOM    239  C   PHE A  44     -32.955  14.595 -12.964  1.00 16.20           C  
ATOM    240  O   PHE A  44     -32.947  14.155 -14.127  1.00 15.74           O  
ATOM    241  CB  PHE A  44     -34.657  16.442 -12.480  1.00 14.27           C  
ATOM    242  CG  PHE A  44     -33.492  17.399 -12.301  1.00 14.60           C  
ATOM    243  CD1 PHE A  44     -33.160  17.891 -11.043  1.00 16.78           C  
ATOM    244  CD2 PHE A  44     -32.695  17.766 -13.386  1.00 16.15           C  
ATOM    245  CE1 PHE A  44     -32.044  18.722 -10.866  1.00 17.20           C  
ATOM    246  CE2 PHE A  44     -31.564  18.580 -13.204  1.00 18.18           C  
ATOM    247  CZ  PHE A  44     -31.251  19.056 -11.947  1.00 16.10           C  
ATOM    248  N   LEU A  45     -31.814  14.819 -12.245  1.00 14.22           N  
ATOM    249  CA  LEU A  45     -30.479  14.619 -12.825  1.00 13.95           C  
ATOM    250  C   LEU A  45     -30.181  13.137 -13.086  1.00 17.93           C  
ATOM    251  O   LEU A  45     -29.654  12.800 -14.155  1.00 17.37           O  
ATOM    252  CB  LEU A  45     -29.377  15.308 -11.986  1.00 13.73           C  
ATOM    253  CG  LEU A  45     -27.952  15.377 -12.598  1.00 17.97           C  
ATOM    254  CD1 LEU A  45     -27.940  16.109 -13.947  1.00 17.93           C  
ATOM    255  CD2 LEU A  45     -26.984  16.069 -11.647  1.00 21.49           C  
ATOM    256  N   ARG A  46     -30.566  12.250 -12.137  1.00 15.64           N  
ATOM    257  CA  ARG A  46     -30.418  10.798 -12.282  1.00 15.59           C  
ATOM    258  C   ARG A  46     -31.183  10.307 -13.530  1.00 17.89           C  
ATOM    259  O   ARG A  46     -30.644   9.499 -14.299  1.00 17.15           O  
ATOM    260  CB  ARG A  46     -30.930  10.077 -11.008  1.00 17.69           C  
ATOM    261  CG  ARG A  46     -30.927   8.545 -11.074  1.00 23.41           C  
ATOM    262  CD  ARG A  46     -31.691   7.914  -9.912  1.00 27.21           C  
ATOM    263  NE  ARG A  46     -33.138   8.149  -9.994  1.00 30.43           N  
ATOM    264  CZ  ARG A  46     -33.988   7.972  -8.986  1.00 39.39           C  
ATOM    265  NH1 ARG A  46     -33.550   7.559  -7.801  1.00 28.02           N  
ATOM    266  NH2 ARG A  46     -35.282   8.217  -9.151  1.00 29.17           N  
ATOM    267  N   GLU A  47     -32.422  10.823 -13.742  1.00 14.27           N  
ATOM    268  CA  GLU A  47     -33.273  10.438 -14.875  1.00 13.58           C  
ATOM    269  C   GLU A  47     -32.681  10.842 -16.242  1.00 16.19           C  
ATOM    270  O   GLU A  47     -32.719  10.029 -17.180  1.00 16.16           O  
ATOM    271  CB  GLU A  47     -34.723  10.962 -14.703  1.00 14.59           C  
ATOM    272  CG  GLU A  47     -35.447  10.436 -13.459  1.00 16.99           C  
ATOM    273  CD  GLU A  47     -35.579   8.926 -13.310  1.00 30.18           C  
ATOM    274  OE1 GLU A  47     -35.703   8.223 -14.340  1.00 20.69           O  
ATOM    275  OE2 GLU A  47     -35.553   8.446 -12.153  1.00 26.89           O  
ATOM    276  N   LEU A  48     -32.137  12.081 -16.359  1.00 13.04           N  
ATOM    277  CA  LEU A  48     -31.528  12.542 -17.625  1.00 13.30           C  
ATOM    278  C   LEU A  48     -30.206  11.796 -17.958  1.00 16.53           C  
ATOM    279  O   LEU A  48     -29.974  11.460 -19.132  1.00 15.33           O  
ATOM    280  CB  LEU A  48     -31.351  14.080 -17.657  1.00 13.32           C  
ATOM    281  CG  LEU A  48     -32.641  14.934 -17.537  1.00 17.03           C  
ATOM    282  CD1 LEU A  48     -32.307  16.422 -17.445  1.00 17.49           C  
ATOM    283  CD2 LEU A  48     -33.619  14.681 -18.710  1.00 17.56           C  
ATOM    284  N   ILE A  49     -29.358  11.507 -16.925  1.00 13.34           N  
ATOM    285  CA  ILE A  49     -28.109  10.735 -17.108  1.00 13.04           C  
ATOM    286  C   ILE A  49     -28.434   9.279 -17.576  1.00 16.87           C  
ATOM    287  O   ILE A  49     -27.728   8.753 -18.454  1.00 15.59           O  
ATOM    288  CB  ILE A  49     -27.179  10.819 -15.853  1.00 15.17           C  
ATOM    289  CG1 ILE A  49     -26.611  12.257 -15.689  1.00 15.09           C  
ATOM    290  CG2 ILE A  49     -26.027   9.767 -15.897  1.00 16.02           C  
ATOM    291  CD1 ILE A  49     -25.851  12.545 -14.317  1.00 19.42           C  
ATOM    292  N  ASER A  50     -29.509   8.662 -17.020  0.50 13.86           N  
ATOM    293  N  BSER A  50     -29.503   8.659 -17.015  0.50 13.87           N  
ATOM    294  CA ASER A  50     -29.970   7.322 -17.405  0.50 13.37           C  
ATOM    295  CA BSER A  50     -29.953   7.317 -17.403  0.50 13.39           C  
ATOM    296  C  ASER A  50     -30.389   7.297 -18.888  0.50 16.99           C  
ATOM    297  C  BSER A  50     -30.402   7.287 -18.882  0.50 17.04           C  
ATOM    298  O  ASER A  50     -30.052   6.347 -19.600  0.50 15.85           O  
ATOM    299  O  BSER A  50     -30.084   6.328 -19.591  0.50 15.97           O  
ATOM    300  CB ASER A  50     -31.132   6.876 -16.519  0.50 16.27           C  
ATOM    301  CB BSER A  50     -31.067   6.831 -16.479  0.50 16.35           C  
ATOM    302  OG ASER A  50     -31.577   5.573 -16.861  0.50 21.18           O  
ATOM    303  OG BSER A  50     -30.566   6.509 -15.191  0.50 21.36           O  
ATOM    304  N   ASN A  51     -31.096   8.356 -19.357  1.00 14.58           N  
ATOM    305  CA  ASN A  51     -31.517   8.472 -20.769  1.00 14.23           C  
ATOM    306  C   ASN A  51     -30.258   8.558 -21.690  1.00 16.37           C  
ATOM    307  O   ASN A  51     -30.215   7.888 -22.728  1.00 15.92           O  
ATOM    308  CB  ASN A  51     -32.433   9.698 -20.985  1.00 15.27           C  
ATOM    309  CG  ASN A  51     -33.843   9.558 -20.432  1.00 27.29           C  
ATOM    310  OD1 ASN A  51     -34.270   8.492 -19.955  1.00 22.63           O  
ATOM    311  ND2 ASN A  51     -34.605  10.644 -20.496  1.00 20.83           N  
ATOM    312  N   SER A  52     -29.215   9.323 -21.268  1.00 13.08           N  
ATOM    313  CA  SER A  52     -27.950   9.436 -22.022  1.00 13.37           C  
ATOM    314  C   SER A  52     -27.232   8.063 -22.140  1.00 16.70           C  
ATOM    315  O   SER A  52     -26.796   7.691 -23.241  1.00 16.19           O  
ATOM    316  CB  SER A  52     -27.032  10.481 -21.391  1.00 15.91           C  
ATOM    317  OG  SER A  52     -27.526  11.806 -21.551  1.00 17.49           O  
ATOM    318  N   SER A  53     -27.132   7.305 -21.011  1.00 13.54           N  
ATOM    319  CA  SER A  53     -26.506   5.968 -20.983  1.00 13.47           C  
ATOM    320  C   SER A  53     -27.215   4.986 -21.953  1.00 16.50           C  
ATOM    321  O   SER A  53     -26.540   4.256 -22.690  1.00 15.90           O  
ATOM    322  CB  SER A  53     -26.488   5.412 -19.556  1.00 15.06           C  
ATOM    323  OG  SER A  53     -25.910   4.114 -19.504  1.00 17.13           O  
ATOM    324  N   ASP A  54     -28.570   5.001 -21.980  1.00 15.00           N  
ATOM    325  CA  ASP A  54     -29.365   4.153 -22.874  1.00 14.47           C  
ATOM    326  C   ASP A  54     -29.108   4.487 -24.371  1.00 17.56           C  
ATOM    327  O   ASP A  54     -29.022   3.567 -25.188  1.00 17.00           O  
ATOM    328  CB  ASP A  54     -30.868   4.233 -22.522  1.00 16.09           C  
ATOM    329  CG  ASP A  54     -31.290   3.561 -21.210  1.00 21.79           C  
ATOM    330  OD1 ASP A  54     -30.461   2.818 -20.612  1.00 20.37           O  
ATOM    331  OD2 ASP A  54     -32.442   3.783 -20.775  1.00 25.12           O  
ATOM    332  N   ALA A  55     -28.935   5.795 -24.714  1.00 13.94           N  
ATOM    333  CA  ALA A  55     -28.655   6.253 -26.090  1.00 13.51           C  
ATOM    334  C   ALA A  55     -27.230   5.850 -26.555  1.00 16.27           C  
ATOM    335  O   ALA A  55     -27.035   5.510 -27.731  1.00 14.93           O  
ATOM    336  CB  ALA A  55     -28.846   7.765 -26.201  1.00 14.51           C  
ATOM    337  N   LEU A  56     -26.247   5.896 -25.625  1.00 13.29           N  
ATOM    338  CA  LEU A  56     -24.856   5.490 -25.867  1.00 13.39           C  
ATOM    339  C   LEU A  56     -24.751   3.966 -26.116  1.00 16.98           C  
ATOM    340  O   LEU A  56     -23.997   3.558 -27.009  1.00 17.07           O  
ATOM    341  CB  LEU A  56     -23.936   5.958 -24.716  1.00 13.14           C  
ATOM    342  CG  LEU A  56     -23.652   7.485 -24.665  1.00 16.85           C  
ATOM    343  CD1 LEU A  56     -23.244   7.931 -23.269  1.00 17.21           C  
ATOM    344  CD2 LEU A  56     -22.561   7.882 -25.668  1.00 19.08           C  
ATOM    345  N   ASP A  57     -25.543   3.133 -25.372  1.00 14.25           N  
ATOM    346  CA  ASP A  57     -25.584   1.669 -25.566  1.00 14.42           C  
ATOM    347  C   ASP A  57     -26.086   1.308 -26.989  1.00 17.81           C  
ATOM    348  O   ASP A  57     -25.545   0.383 -27.609  1.00 17.87           O  
ATOM    349  CB  ASP A  57     -26.482   0.968 -24.507  1.00 15.65           C  
ATOM    350  CG  ASP A  57     -26.033   0.974 -23.043  1.00 19.82           C  
ATOM    351  OD1 ASP A  57     -24.865   1.360 -22.768  1.00 21.02           O  
ATOM    352  OD2 ASP A  57     -26.825   0.524 -22.177  1.00 19.84           O  
ATOM    353  N   LYS A  58     -27.107   2.043 -27.509  1.00 14.51           N  
ATOM    354  CA  LYS A  58     -27.682   1.811 -28.847  1.00 14.40           C  
ATOM    355  C   LYS A  58     -26.655   2.022 -29.993  1.00 17.66           C  
ATOM    356  O   LYS A  58     -26.552   1.151 -30.869  1.00 17.89           O  
ATOM    357  CB  LYS A  58     -28.957   2.658 -29.073  1.00 16.48           C  
ATOM    358  CG  LYS A  58     -30.139   2.294 -28.166  1.00 17.35           C  
ATOM    359  CD  LYS A  58     -31.360   3.195 -28.431  1.00 20.13           C  
ATOM    360  CE  LYS A  58     -32.465   2.982 -27.418  1.00 26.59           C  
ATOM    361  NZ  LYS A  58     -33.612   3.915 -27.638  1.00 30.84           N  
ATOM    362  N   ILE A  59     -25.882   3.146 -29.981  1.00 14.84           N  
ATOM    363  CA  ILE A  59     -24.870   3.388 -31.033  1.00 14.96           C  
ATOM    364  C   ILE A  59     -23.684   2.383 -30.911  1.00 18.84           C  
ATOM    365  O   ILE A  59     -23.167   1.940 -31.945  1.00 18.71           O  
ATOM    366  CB  ILE A  59     -24.416   4.883 -31.156  1.00 17.81           C  
ATOM    367  CG1 ILE A  59     -23.600   5.151 -32.459  1.00 18.67           C  
ATOM    368  CG2 ILE A  59     -23.678   5.395 -29.913  1.00 17.39           C  
ATOM    369  CD1 ILE A  59     -24.406   5.038 -33.785  1.00 23.23           C  
ATOM    370  N   ARG A  60     -23.294   1.991 -29.671  1.00 15.48           N  
ATOM    371  CA  ARG A  60     -22.233   0.984 -29.470  1.00 15.98           C  
ATOM    372  C   ARG A  60     -22.642  -0.362 -30.123  1.00 19.51           C  
ATOM    373  O   ARG A  60     -21.835  -0.932 -30.877  1.00 18.85           O  
ATOM    374  CB  ARG A  60     -21.901   0.800 -27.973  1.00 17.06           C  
ATOM    375  CG  ARG A  60     -20.801  -0.244 -27.712  1.00 24.03           C  
ATOM    376  CD  ARG A  60     -20.368  -0.284 -26.258  1.00 29.38           C  
ATOM    377  NE  ARG A  60     -19.250   0.626 -25.994  1.00 35.01           N  
ATOM    378  CZ  ARG A  60     -18.875   1.024 -24.782  1.00 46.96           C  
ATOM    379  NH1 ARG A  60     -19.542   0.622 -23.707  1.00 33.86           N  
ATOM    380  NH2 ARG A  60     -17.846   1.848 -24.638  1.00 33.66           N  
ATOM    381  N   TYR A  61     -23.889  -0.855 -29.858  1.00 16.85           N  
ATOM    382  CA  TYR A  61     -24.381  -2.122 -30.440  1.00 16.82           C  
ATOM    383  C   TYR A  61     -24.347  -2.103 -31.983  1.00 21.05           C  
ATOM    384  O   TYR A  61     -23.872  -3.071 -32.590  1.00 20.30           O  
ATOM    385  CB  TYR A  61     -25.786  -2.517 -29.911  1.00 18.00           C  
ATOM    386  CG  TYR A  61     -26.258  -3.879 -30.397  1.00 20.22           C  
ATOM    387  CD1 TYR A  61     -25.753  -5.055 -29.843  1.00 21.84           C  
ATOM    388  CD2 TYR A  61     -27.191  -3.990 -31.425  1.00 21.31           C  
ATOM    389  CE1 TYR A  61     -26.171  -6.308 -30.299  1.00 22.26           C  
ATOM    390  CE2 TYR A  61     -27.612  -5.237 -31.892  1.00 22.61           C  
ATOM    391  CZ  TYR A  61     -27.105  -6.393 -31.321  1.00 27.30           C  
ATOM    392  OH  TYR A  61     -27.532  -7.620 -31.781  1.00 27.55           O  
ATOM    393  N   GLU A  62     -24.808  -0.995 -32.611  1.00 18.59           N  
ATOM    394  CA  GLU A  62     -24.799  -0.849 -34.081  1.00 18.62           C  
ATOM    395  C   GLU A  62     -23.367  -0.902 -34.658  1.00 22.77           C  
ATOM    396  O   GLU A  62     -23.161  -1.535 -35.701  1.00 21.93           O  
ATOM    397  CB  GLU A  62     -25.511   0.446 -34.528  1.00 19.88           C  
ATOM    398  CG  GLU A  62     -27.029   0.399 -34.399  1.00 24.65           C  
ATOM    399  CD  GLU A  62     -27.816   1.483 -35.121  1.00 39.52           C  
ATOM    400  OE1 GLU A  62     -27.193   2.401 -35.702  1.00 30.12           O  
ATOM    401  OE2 GLU A  62     -29.066   1.408 -35.108  1.00 32.67           O  
ATOM    402  N   SER A  63     -22.381  -0.284 -33.958  1.00 19.84           N  
ATOM    403  CA  SER A  63     -20.970  -0.244 -34.383  1.00 19.84           C  
ATOM    404  C   SER A  63     -20.257  -1.619 -34.380  1.00 24.30           C  
ATOM    405  O   SER A  63     -19.241  -1.762 -35.067  1.00 24.24           O  
ATOM    406  CB  SER A  63     -20.178   0.775 -33.564  1.00 22.18           C  
ATOM    407  OG  SER A  63     -19.809   0.276 -32.286  1.00 25.35           O  
ATOM    408  N   LEU A  64     -20.777  -2.617 -33.620  1.00 20.79           N  
ATOM    409  CA  LEU A  64     -20.168  -3.958 -33.538  1.00 21.33           C  
ATOM    410  C   LEU A  64     -20.186  -4.722 -34.876  1.00 27.95           C  
ATOM    411  O   LEU A  64     -19.282  -5.530 -35.115  1.00 29.37           O  
ATOM    412  CB  LEU A  64     -20.781  -4.818 -32.403  1.00 20.70           C  
ATOM    413  CG  LEU A  64     -20.692  -4.273 -30.959  1.00 23.92           C  
ATOM    414  CD1 LEU A  64     -21.441  -5.184 -29.987  1.00 23.54           C  
ATOM    415  CD2 LEU A  64     -19.245  -4.115 -30.492  1.00 25.42           C  
ATOM    416  N   THR A  65     -21.185  -4.447 -35.747  1.00 24.89           N  
ATOM    417  CA  THR A  65     -21.335  -5.080 -37.070  1.00 25.25           C  
ATOM    418  C   THR A  65     -21.028  -4.126 -38.243  1.00 30.39           C  
ATOM    419  O   THR A  65     -20.801  -4.597 -39.362  1.00 30.97           O  
ATOM    420  CB  THR A  65     -22.718  -5.740 -37.226  1.00 32.88           C  
ATOM    421  OG1 THR A  65     -23.745  -4.761 -37.058  1.00 34.48           O  
ATOM    422  CG2 THR A  65     -22.929  -6.917 -36.274  1.00 30.53           C  
ATOM    423  N   ASP A  66     -21.026  -2.795 -37.992  1.00 26.64           N  
ATOM    424  CA  ASP A  66     -20.753  -1.764 -39.003  1.00 26.02           C  
ATOM    425  C   ASP A  66     -19.881  -0.630 -38.407  1.00 30.29           C  
ATOM    426  O   ASP A  66     -20.421   0.297 -37.791  1.00 29.85           O  
ATOM    427  CB  ASP A  66     -22.072  -1.223 -39.609  1.00 27.54           C  
ATOM    428  CG  ASP A  66     -21.937  -0.227 -40.759  1.00 32.53           C  
ATOM    429  OD1 ASP A  66     -20.790   0.044 -41.189  1.00 31.77           O  
ATOM    430  OD2 ASP A  66     -22.979   0.281 -41.229  1.00 35.85           O  
ATOM    431  N   PRO A  67     -18.538  -0.669 -38.605  1.00 27.60           N  
ATOM    432  CA  PRO A  67     -17.672   0.384 -38.035  1.00 27.26           C  
ATOM    433  C   PRO A  67     -17.909   1.810 -38.546  1.00 28.98           C  
ATOM    434  O   PRO A  67     -17.576   2.755 -37.827  1.00 28.18           O  
ATOM    435  CB  PRO A  67     -16.251  -0.100 -38.359  1.00 29.41           C  
ATOM    436  CG  PRO A  67     -16.389  -1.549 -38.660  1.00 34.03           C  
ATOM    437  CD  PRO A  67     -17.734  -1.699 -39.294  1.00 29.60           C  
ATOM    438  N   SER A  68     -18.499   1.976 -39.758  1.00 24.33           N  
ATOM    439  CA  SER A  68     -18.783   3.295 -40.352  1.00 23.45           C  
ATOM    440  C   SER A  68     -19.833   4.118 -39.575  1.00 25.64           C  
ATOM    441  O   SER A  68     -19.962   5.324 -39.815  1.00 24.53           O  
ATOM    442  CB  SER A  68     -19.162   3.174 -41.827  1.00 26.43           C  
ATOM    443  OG  SER A  68     -20.445   2.603 -42.020  1.00 33.01           O  
ATOM    444  N   LYS A  69     -20.550   3.478 -38.622  1.00 21.46           N  
ATOM    445  CA  LYS A  69     -21.546   4.135 -37.763  1.00 20.32           C  
ATOM    446  C   LYS A  69     -20.893   5.204 -36.854  1.00 23.20           C  
ATOM    447  O   LYS A  69     -21.588   6.127 -36.406  1.00 21.33           O  
ATOM    448  CB  LYS A  69     -22.300   3.094 -36.904  1.00 21.72           C  
ATOM    449  CG  LYS A  69     -23.233   2.156 -37.683  1.00 25.58           C  
ATOM    450  CD  LYS A  69     -24.610   2.772 -37.952  1.00 29.96           C  
ATOM    451  CE  LYS A  69     -25.511   1.835 -38.717  1.00 33.64           C  
ATOM    452  NZ  LYS A  69     -26.908   2.344 -38.781  1.00 37.66           N  
ATOM    453  N   LEU A  70     -19.562   5.080 -36.595  1.00 20.09           N  
ATOM    454  CA  LEU A  70     -18.791   6.004 -35.757  1.00 20.08           C  
ATOM    455  C   LEU A  70     -17.990   7.066 -36.560  1.00 23.68           C  
ATOM    456  O   LEU A  70     -17.197   7.799 -35.959  1.00 22.93           O  
ATOM    457  CB  LEU A  70     -17.872   5.242 -34.766  1.00 20.27           C  
ATOM    458  CG  LEU A  70     -18.548   4.324 -33.724  1.00 25.07           C  
ATOM    459  CD1 LEU A  70     -17.504   3.536 -32.927  1.00 25.81           C  
ATOM    460  CD2 LEU A  70     -19.436   5.117 -32.751  1.00 26.52           C  
ATOM    461  N   ASP A  71     -18.246   7.200 -37.891  1.00 22.08           N  
ATOM    462  CA  ASP A  71     -17.589   8.214 -38.741  1.00 22.51           C  
ATOM    463  C   ASP A  71     -17.946   9.647 -38.287  1.00 25.94           C  
ATOM    464  O   ASP A  71     -17.177  10.583 -38.528  1.00 26.47           O  
ATOM    465  CB  ASP A  71     -17.938   8.014 -40.235  1.00 24.71           C  
ATOM    466  CG  ASP A  71     -17.221   6.875 -40.953  1.00 33.21           C  
ATOM    467  OD1 ASP A  71     -16.286   6.281 -40.358  1.00 32.50           O  
ATOM    468  OD2 ASP A  71     -17.578   6.592 -42.120  1.00 37.83           O  
ATOM    469  N   SER A  72     -19.104   9.798 -37.607  1.00 22.32           N  
ATOM    470  CA  SER A  72     -19.620  11.050 -37.044  1.00 21.73           C  
ATOM    471  C   SER A  72     -19.069  11.353 -35.619  1.00 26.73           C  
ATOM    472  O   SER A  72     -19.497  12.329 -34.993  1.00 26.78           O  
ATOM    473  CB  SER A  72     -21.150  11.036 -37.050  1.00 23.16           C  
ATOM    474  OG  SER A  72     -21.674   9.850 -36.469  1.00 24.62           O  
ATOM    475  N   GLY A  73     -18.123  10.529 -35.143  1.00 23.05           N  
ATOM    476  CA  GLY A  73     -17.473  10.670 -33.839  1.00 22.97           C  
ATOM    477  C   GLY A  73     -17.265   9.357 -33.100  1.00 25.78           C  
ATOM    478  O   GLY A  73     -18.230   8.627 -32.855  1.00 24.52           O  
ATOM    479  N   LYS A  74     -15.998   9.049 -32.719  1.00 22.59           N  
ATOM    480  CA  LYS A  74     -15.639   7.799 -32.026  1.00 22.14           C  
ATOM    481  C   LYS A  74     -15.800   7.823 -30.489  1.00 23.82           C  
ATOM    482  O   LYS A  74     -16.028   6.764 -29.891  1.00 24.78           O  
ATOM    483  CB  LYS A  74     -14.206   7.354 -32.394  1.00 25.38           C  
ATOM    484  CG  LYS A  74     -14.052   6.904 -33.845  1.00 37.58           C  
ATOM    485  CD  LYS A  74     -12.646   6.395 -34.133  1.00 49.99           C  
ATOM    486  CE  LYS A  74     -12.377   6.294 -35.614  1.00 61.73           C  
ATOM    487  NZ  LYS A  74     -10.969   5.906 -35.895  1.00 73.37           N  
ATOM    488  N   GLU A  75     -15.664   9.001 -29.857  0.50 17.41           N  
ATOM    489  CA  GLU A  75     -15.737   9.164 -28.398  0.50 16.60           C  
ATOM    490  C   GLU A  75     -17.163   8.987 -27.853  0.50 18.53           C  
ATOM    491  O   GLU A  75     -18.085   9.620 -28.365  0.50 16.36           O  
ATOM    492  CB  GLU A  75     -15.170  10.535 -27.973  0.50 18.09           C  
ATOM    493  CG  GLU A  75     -13.670  10.711 -28.186  0.50 29.36           C  
ATOM    494  CD  GLU A  75     -13.183  10.889 -29.614  0.50 54.14           C  
ATOM    495  OE1 GLU A  75     -13.819  11.652 -30.378  0.50 50.11           O  
ATOM    496  OE2 GLU A  75     -12.153  10.270 -29.965  0.50 49.46           O  
ATOM    497  N   LEU A  76     -17.336   8.131 -26.816  1.00 16.88           N  
ATOM    498  CA  LEU A  76     -18.641   7.878 -26.159  1.00 16.47           C  
ATOM    499  C   LEU A  76     -18.595   8.413 -24.708  1.00 19.29           C  
ATOM    500  O   LEU A  76     -17.941   7.811 -23.849  1.00 18.94           O  
ATOM    501  CB  LEU A  76     -19.040   6.376 -26.223  1.00 17.08           C  
ATOM    502  CG  LEU A  76     -19.054   5.713 -27.626  1.00 21.92           C  
ATOM    503  CD1 LEU A  76     -19.320   4.215 -27.527  1.00 22.71           C  
ATOM    504  CD2 LEU A  76     -20.090   6.358 -28.557  1.00 23.69           C  
ATOM    505  N   HIS A  77     -19.242   9.589 -24.450  1.00 16.53           N  
ATOM    506  CA  HIS A  77     -19.179  10.271 -23.144  1.00 16.74           C  
ATOM    507  C   HIS A  77     -20.408  11.145 -22.793  1.00 17.14           C  
ATOM    508  O   HIS A  77     -21.260  11.382 -23.660  1.00 15.55           O  
ATOM    509  CB  HIS A  77     -17.901  11.150 -23.076  1.00 18.86           C  
ATOM    510  CG  HIS A  77     -17.834  12.242 -24.114  1.00 23.60           C  
ATOM    511  ND1 HIS A  77     -16.901  12.208 -25.139  1.00 26.60           N  
ATOM    512  CD2 HIS A  77     -18.585  13.362 -24.251  1.00 26.43           C  
ATOM    513  CE1 HIS A  77     -17.103  13.306 -25.852  1.00 26.30           C  
ATOM    514  NE2 HIS A  77     -18.107  14.030 -25.361  1.00 26.68           N  
ATOM    515  N   ILE A  78     -20.434  11.675 -21.535  1.00 13.52           N  
ATOM    516  CA  ILE A  78     -21.455  12.578 -20.966  1.00 12.84           C  
ATOM    517  C   ILE A  78     -20.762  13.819 -20.317  1.00 15.59           C  
ATOM    518  O   ILE A  78     -19.863  13.644 -19.486  1.00 15.78           O  
ATOM    519  CB  ILE A  78     -22.368  11.836 -19.922  1.00 14.86           C  
ATOM    520  CG1 ILE A  78     -23.047  10.574 -20.523  1.00 14.82           C  
ATOM    521  CG2 ILE A  78     -23.407  12.792 -19.286  1.00 16.23           C  
ATOM    522  CD1 ILE A  78     -23.665   9.588 -19.459  1.00 16.89           C  
ATOM    523  N   ASN A  79     -21.184  15.064 -20.698  1.00 12.84           N  
ATOM    524  CA  ASN A  79     -20.664  16.315 -20.113  1.00 12.66           C  
ATOM    525  C   ASN A  79     -21.792  17.092 -19.382  1.00 16.24           C  
ATOM    526  O   ASN A  79     -22.917  17.155 -19.896  1.00 15.77           O  
ATOM    527  CB  ASN A  79     -20.028  17.219 -21.205  1.00 13.97           C  
ATOM    528  CG  ASN A  79     -18.823  16.641 -21.933  1.00 23.02           C  
ATOM    529  OD1 ASN A  79     -18.583  16.946 -23.111  1.00 23.61           O  
ATOM    530  ND2 ASN A  79     -18.007  15.846 -21.255  1.00 16.05           N  
ATOM    531  N   LEU A  80     -21.476  17.699 -18.201  1.00 13.11           N  
ATOM    532  CA  LEU A  80     -22.412  18.522 -17.399  1.00 12.86           C  
ATOM    533  C   LEU A  80     -21.860  19.956 -17.380  1.00 16.76           C  
ATOM    534  O   LEU A  80     -20.744  20.171 -16.881  1.00 16.22           O  
ATOM    535  CB  LEU A  80     -22.591  17.974 -15.950  1.00 12.72           C  
ATOM    536  CG  LEU A  80     -22.966  16.477 -15.800  1.00 16.07           C  
ATOM    537  CD1 LEU A  80     -23.039  16.081 -14.330  1.00 15.87           C  
ATOM    538  CD2 LEU A  80     -24.286  16.144 -16.513  1.00 16.95           C  
ATOM    539  N   ILE A  81     -22.610  20.924 -17.975  1.00 14.47           N  
ATOM    540  CA  ILE A  81     -22.152  22.320 -18.145  1.00 14.22           C  
ATOM    541  C   ILE A  81     -23.048  23.385 -17.427  1.00 18.01           C  
ATOM    542  O   ILE A  81     -24.088  23.774 -17.976  1.00 17.10           O  
ATOM    543  CB  ILE A  81     -21.950  22.672 -19.664  1.00 16.74           C  
ATOM    544  CG1 ILE A  81     -21.193  21.547 -20.438  1.00 16.57           C  
ATOM    545  CG2 ILE A  81     -21.245  24.044 -19.833  1.00 17.65           C  
ATOM    546  CD1 ILE A  81     -21.119  21.701 -21.999  1.00 18.93           C  
ATOM    547  N   PRO A  82     -22.618  23.917 -16.250  1.00 16.42           N  
ATOM    548  CA  PRO A  82     -23.393  24.992 -15.590  1.00 16.72           C  
ATOM    549  C   PRO A  82     -22.972  26.398 -16.078  1.00 21.67           C  
ATOM    550  O   PRO A  82     -21.801  26.599 -16.412  1.00 21.18           O  
ATOM    551  CB  PRO A  82     -23.070  24.790 -14.104  1.00 18.75           C  
ATOM    552  CG  PRO A  82     -21.690  24.157 -14.090  1.00 22.75           C  
ATOM    553  CD  PRO A  82     -21.409  23.571 -15.466  1.00 18.11           C  
ATOM    554  N   ASN A  83     -23.922  27.367 -16.124  1.00 19.45           N  
ATOM    555  CA  ASN A  83     -23.669  28.768 -16.532  1.00 19.67           C  
ATOM    556  C   ASN A  83     -24.537  29.720 -15.680  1.00 23.77           C  
ATOM    557  O   ASN A  83     -25.739  29.855 -15.931  1.00 22.09           O  
ATOM    558  CB  ASN A  83     -23.909  28.976 -18.041  1.00 20.98           C  
ATOM    559  CG  ASN A  83     -23.456  30.329 -18.576  1.00 40.68           C  
ATOM    560  OD1 ASN A  83     -23.839  31.399 -18.083  1.00 30.85           O  
ATOM    561  ND2 ASN A  83     -22.655  30.314 -19.631  1.00 34.50           N  
ATOM    562  N   LYS A  84     -23.920  30.362 -14.666  1.00 22.66           N  
ATOM    563  CA  LYS A  84     -24.603  31.265 -13.724  1.00 23.24           C  
ATOM    564  C   LYS A  84     -25.107  32.578 -14.345  1.00 29.07           C  
ATOM    565  O   LYS A  84     -26.068  33.153 -13.826  1.00 28.97           O  
ATOM    566  CB  LYS A  84     -23.721  31.555 -12.494  1.00 25.71           C  
ATOM    567  CG  LYS A  84     -23.590  30.375 -11.533  1.00 30.46           C  
ATOM    568  CD  LYS A  84     -22.711  30.719 -10.329  1.00 34.50           C  
ATOM    569  CE  LYS A  84     -22.491  29.543  -9.404  1.00 37.89           C  
ATOM    570  NZ  LYS A  84     -21.522  28.566  -9.970  1.00 42.77           N  
ATOM    571  N   GLN A  85     -24.466  33.057 -15.431  1.00 26.89           N  
ATOM    572  CA  GLN A  85     -24.859  34.301 -16.114  1.00 27.18           C  
ATOM    573  C   GLN A  85     -26.170  34.146 -16.893  1.00 30.26           C  
ATOM    574  O   GLN A  85     -27.008  35.050 -16.856  1.00 30.57           O  
ATOM    575  CB  GLN A  85     -23.732  34.820 -17.029  1.00 28.84           C  
ATOM    576  CG  GLN A  85     -22.568  35.493 -16.287  1.00 48.52           C  
ATOM    577  CD  GLN A  85     -21.655  34.526 -15.560  1.00 71.67           C  
ATOM    578  OE1 GLN A  85     -21.177  33.529 -16.119  1.00 68.20           O  
ATOM    579  NE2 GLN A  85     -21.390  34.805 -14.291  1.00 63.97           N  
ATOM    580  N   ASP A  86     -26.347  32.998 -17.585  1.00 24.60           N  
ATOM    581  CA  ASP A  86     -27.537  32.671 -18.380  1.00 23.58           C  
ATOM    582  C   ASP A  86     -28.602  31.908 -17.558  1.00 25.03           C  
ATOM    583  O   ASP A  86     -29.729  31.744 -18.039  1.00 24.54           O  
ATOM    584  CB  ASP A  86     -27.144  31.817 -19.608  1.00 25.58           C  
ATOM    585  CG  ASP A  86     -26.186  32.448 -20.610  1.00 35.15           C  
ATOM    586  OD1 ASP A  86     -26.033  33.692 -20.592  1.00 36.24           O  
ATOM    587  OD2 ASP A  86     -25.633  31.702 -21.450  1.00 37.61           O  
ATOM    588  N   ARG A  87     -28.237  31.441 -16.337  1.00 20.69           N  
ATOM    589  CA  ARG A  87     -29.064  30.623 -15.426  1.00 19.98           C  
ATOM    590  C   ARG A  87     -29.516  29.296 -16.102  1.00 21.93           C  
ATOM    591  O   ARG A  87     -30.707  28.946 -16.082  1.00 20.98           O  
ATOM    592  CB  ARG A  87     -30.246  31.419 -14.816  1.00 20.58           C  
ATOM    593  CG  ARG A  87     -30.675  30.905 -13.443  1.00 25.78           C  
ATOM    594  CD  ARG A  87     -32.140  31.152 -13.142  1.00 34.18           C  
ATOM    595  NE  ARG A  87     -32.439  32.566 -12.916  1.00 42.26           N  
ATOM    596  CZ  ARG A  87     -33.663  33.090 -12.945  1.00 54.76           C  
ATOM    597  NH1 ARG A  87     -34.717  32.322 -13.198  1.00 38.75           N  
ATOM    598  NH2 ARG A  87     -33.840  34.385 -12.728  1.00 38.10           N  
ATOM    599  N   THR A  88     -28.546  28.571 -16.717  1.00 18.14           N  
ATOM    600  CA  THR A  88     -28.792  27.298 -17.416  1.00 17.55           C  
ATOM    601  C   THR A  88     -27.878  26.148 -16.964  1.00 19.43           C  
ATOM    602  O   THR A  88     -26.698  26.368 -16.666  1.00 18.40           O  
ATOM    603  CB  THR A  88     -28.660  27.453 -18.958  1.00 21.68           C  
ATOM    604  OG1 THR A  88     -27.335  27.874 -19.320  1.00 19.99           O  
ATOM    605  CG2 THR A  88     -29.730  28.370 -19.577  1.00 19.63           C  
ATOM    606  N   LEU A  89     -28.430  24.911 -16.944  1.00 15.37           N  
ATOM    607  CA  LEU A  89     -27.683  23.665 -16.714  1.00 14.78           C  
ATOM    608  C   LEU A  89     -27.886  22.802 -17.981  1.00 16.86           C  
ATOM    609  O   LEU A  89     -29.036  22.503 -18.331  1.00 15.74           O  
ATOM    610  CB  LEU A  89     -28.116  22.899 -15.436  1.00 14.45           C  
ATOM    611  CG  LEU A  89     -27.401  21.526 -15.187  1.00 17.66           C  
ATOM    612  CD1 LEU A  89     -25.881  21.707 -14.942  1.00 18.03           C  
ATOM    613  CD2 LEU A  89     -28.010  20.793 -13.986  1.00 18.60           C  
ATOM    614  N   THR A  90     -26.778  22.436 -18.688  1.00 14.17           N  
ATOM    615  CA  THR A  90     -26.841  21.651 -19.932  1.00 14.19           C  
ATOM    616  C   THR A  90     -26.259  20.227 -19.739  1.00 17.59           C  
ATOM    617  O   THR A  90     -25.158  20.089 -19.191  1.00 17.40           O  
ATOM    618  CB  THR A  90     -26.128  22.407 -21.100  1.00 19.23           C  
ATOM    619  OG1 THR A  90     -26.707  23.706 -21.303  1.00 17.71           O  
ATOM    620  CG2 THR A  90     -26.177  21.639 -22.416  1.00 18.75           C  
ATOM    621  N   ILE A  91     -27.000  19.180 -20.197  1.00 14.26           N  
ATOM    622  CA  ILE A  91     -26.562  17.765 -20.168  1.00 14.11           C  
ATOM    623  C   ILE A  91     -26.301  17.324 -21.642  1.00 17.25           C  
ATOM    624  O   ILE A  91     -27.259  17.225 -22.415  1.00 16.57           O  
ATOM    625  CB  ILE A  91     -27.586  16.823 -19.433  1.00 16.90           C  
ATOM    626  CG1 ILE A  91     -27.777  17.222 -17.945  1.00 17.95           C  
ATOM    627  CG2 ILE A  91     -27.135  15.341 -19.524  1.00 16.90           C  
ATOM    628  CD1 ILE A  91     -28.891  18.224 -17.637  1.00 25.04           C  
ATOM    629  N   VAL A  92     -25.016  17.054 -22.018  1.00 14.38           N  
ATOM    630  CA  VAL A  92     -24.605  16.665 -23.389  1.00 14.43           C  
ATOM    631  C   VAL A  92     -24.141  15.190 -23.468  1.00 17.72           C  
ATOM    632  O   VAL A  92     -23.359  14.763 -22.619  1.00 17.22           O  
ATOM    633  CB  VAL A  92     -23.461  17.595 -23.941  1.00 19.59           C  
ATOM    634  CG1 VAL A  92     -23.192  17.346 -25.429  1.00 20.33           C  
ATOM    635  CG2 VAL A  92     -23.737  19.079 -23.690  1.00 19.85           C  
ATOM    636  N   ASP A  93     -24.549  14.450 -24.528  1.00 15.29           N  
ATOM    637  CA  ASP A  93     -24.082  13.077 -24.801  1.00 14.76           C  
ATOM    638  C   ASP A  93     -23.777  12.859 -26.300  1.00 17.68           C  
ATOM    639  O   ASP A  93     -24.338  13.565 -27.151  1.00 17.21           O  
ATOM    640  CB  ASP A  93     -25.051  11.994 -24.258  1.00 16.14           C  
ATOM    641  CG  ASP A  93     -26.378  11.866 -24.995  1.00 17.78           C  
ATOM    642  OD1 ASP A  93     -26.370  11.432 -26.184  1.00 16.85           O  
ATOM    643  OD2 ASP A  93     -27.429  12.175 -24.384  1.00 18.02           O  
ATOM    644  N   THR A  94     -22.913  11.864 -26.617  1.00 14.81           N  
ATOM    645  CA  THR A  94     -22.566  11.489 -27.998  1.00 14.08           C  
ATOM    646  C   THR A  94     -23.253  10.138 -28.403  1.00 17.44           C  
ATOM    647  O   THR A  94     -22.666   9.314 -29.121  1.00 16.01           O  
ATOM    648  CB  THR A  94     -21.030  11.517 -28.223  1.00 16.69           C  
ATOM    649  OG1 THR A  94     -20.386  10.655 -27.276  1.00 16.10           O  
ATOM    650  CG2 THR A  94     -20.447  12.933 -28.135  1.00 15.78           C  
ATOM    651  N   GLY A  95     -24.507   9.957 -27.964  1.00 14.70           N  
ATOM    652  CA  GLY A  95     -25.324   8.782 -28.262  1.00 14.62           C  
ATOM    653  C   GLY A  95     -25.883   8.715 -29.679  1.00 17.30           C  
ATOM    654  O   GLY A  95     -25.449   9.472 -30.559  1.00 16.15           O  
ATOM    655  N   ILE A  96     -26.880   7.815 -29.910  1.00 14.56           N  
ATOM    656  CA  ILE A  96     -27.503   7.569 -31.232  1.00 14.16           C  
ATOM    657  C   ILE A  96     -28.292   8.804 -31.798  1.00 17.99           C  
ATOM    658  O   ILE A  96     -28.425   8.932 -33.026  1.00 17.25           O  
ATOM    659  CB  ILE A  96     -28.364   6.255 -31.223  1.00 16.87           C  
ATOM    660  CG1 ILE A  96     -28.650   5.733 -32.670  1.00 17.32           C  
ATOM    661  CG2 ILE A  96     -29.656   6.383 -30.374  1.00 16.74           C  
ATOM    662  CD1 ILE A  96     -29.044   4.259 -32.776  1.00 20.24           C  
ATOM    663  N   GLY A  97     -28.788   9.686 -30.922  1.00 15.21           N  
ATOM    664  CA  GLY A  97     -29.575  10.850 -31.351  1.00 15.20           C  
ATOM    665  C   GLY A  97     -31.016  10.506 -31.715  1.00 17.99           C  
ATOM    666  O   GLY A  97     -31.442   9.356 -31.550  1.00 17.83           O  
ATOM    667  N   MET A  98     -31.790  11.514 -32.195  1.00 15.14           N  
ATOM    668  CA  MET A  98     -33.211  11.377 -32.572  1.00 14.59           C  
ATOM    669  C   MET A  98     -33.523  11.984 -33.961  1.00 18.82           C  
ATOM    670  O   MET A  98     -33.015  13.062 -34.278  1.00 18.25           O  
ATOM    671  CB  MET A  98     -34.127  12.052 -31.505  1.00 16.34           C  
ATOM    672  CG  MET A  98     -34.227  11.296 -30.166  1.00 18.25           C  
ATOM    673  SD  MET A  98     -35.286  12.113 -28.902  1.00 20.43           S  
ATOM    674  CE  MET A  98     -34.142  13.295 -28.256  1.00 17.83           C  
ATOM    675  N   THR A  99     -34.391  11.313 -34.760  1.00 17.13           N  
ATOM    676  CA  THR A  99     -34.875  11.819 -36.065  1.00 17.09           C  
ATOM    677  C   THR A  99     -36.001  12.857 -35.795  1.00 20.55           C  
ATOM    678  O   THR A  99     -36.493  12.935 -34.660  1.00 19.60           O  
ATOM    679  CB  THR A  99     -35.441  10.666 -36.936  1.00 21.99           C  
ATOM    680  OG1 THR A  99     -36.579  10.070 -36.292  1.00 22.96           O  
ATOM    681  CG2 THR A  99     -34.389   9.601 -37.301  1.00 20.59           C  
ATOM    682  N   LYS A 100     -36.429  13.634 -36.832  1.00 18.20           N  
ATOM    683  CA  LYS A 100     -37.542  14.600 -36.695  1.00 17.73           C  
ATOM    684  C   LYS A 100     -38.822  13.873 -36.220  1.00 20.52           C  
ATOM    685  O   LYS A 100     -39.504  14.368 -35.313  1.00 19.20           O  
ATOM    686  CB  LYS A 100     -37.802  15.367 -38.014  1.00 20.01           C  
ATOM    687  CG  LYS A 100     -38.690  16.610 -37.841  1.00 23.06           C  
ATOM    688  CD  LYS A 100     -39.134  17.233 -39.184  1.00 25.19           C  
ATOM    689  CE  LYS A 100     -40.009  18.452 -38.964  1.00 27.81           C  
ATOM    690  NZ  LYS A 100     -40.623  18.945 -40.231  1.00 26.65           N  
ATOM    691  N   ALA A 101     -39.113  12.679 -36.800  1.00 18.41           N  
ATOM    692  CA  ALA A 101     -40.268  11.851 -36.429  1.00 19.05           C  
ATOM    693  C   ALA A 101     -40.212  11.399 -34.959  1.00 22.44           C  
ATOM    694  O   ALA A 101     -41.253  11.411 -34.290  1.00 22.27           O  
ATOM    695  CB  ALA A 101     -40.384  10.648 -37.355  1.00 20.08           C  
ATOM    696  N   ASP A 102     -39.001  11.039 -34.444  1.00 19.05           N  
ATOM    697  CA  ASP A 102     -38.814  10.645 -33.032  1.00 19.03           C  
ATOM    698  C   ASP A 102     -39.156  11.809 -32.078  1.00 21.15           C  
ATOM    699  O   ASP A 102     -39.837  11.583 -31.069  1.00 19.83           O  
ATOM    700  CB  ASP A 102     -37.370  10.163 -32.748  1.00 21.46           C  
ATOM    701  CG  ASP A 102     -36.943   8.809 -33.307  1.00 29.75           C  
ATOM    702  OD1 ASP A 102     -37.797   7.887 -33.370  1.00 29.58           O  
ATOM    703  OD2 ASP A 102     -35.729   8.639 -33.588  1.00 32.06           O  
ATOM    704  N   LEU A 103     -38.688  13.053 -32.395  1.00 17.63           N  
ATOM    705  CA  LEU A 103     -38.956  14.253 -31.573  1.00 17.53           C  
ATOM    706  C   LEU A 103     -40.460  14.510 -31.428  1.00 20.59           C  
ATOM    707  O   LEU A 103     -40.940  14.677 -30.304  1.00 19.74           O  
ATOM    708  CB  LEU A 103     -38.297  15.530 -32.147  1.00 17.66           C  
ATOM    709  CG  LEU A 103     -36.801  15.760 -31.950  1.00 21.50           C  
ATOM    710  CD1 LEU A 103     -36.354  17.007 -32.723  1.00 21.59           C  
ATOM    711  CD2 LEU A 103     -36.429  15.921 -30.461  1.00 21.75           C  
ATOM    712  N   ILE A 104     -41.197  14.542 -32.569  1.00 17.51           N  
ATOM    713  CA  ILE A 104     -42.649  14.785 -32.610  1.00 17.15           C  
ATOM    714  C   ILE A 104     -43.428  13.690 -31.821  1.00 19.98           C  
ATOM    715  O   ILE A 104     -44.356  14.031 -31.069  1.00 19.30           O  
ATOM    716  CB  ILE A 104     -43.151  14.990 -34.080  1.00 19.99           C  
ATOM    717  CG1 ILE A 104     -42.516  16.268 -34.703  1.00 19.54           C  
ATOM    718  CG2 ILE A 104     -44.700  15.046 -34.167  1.00 20.59           C  
ATOM    719  CD1 ILE A 104     -42.562  16.372 -36.272  1.00 24.17           C  
ATOM    720  N  AASN A 105     -43.019  12.404 -31.963  0.50 16.67           N  
ATOM    721  N  BASN A 105     -43.027  12.407 -31.965  0.50 16.81           N  
ATOM    722  CA AASN A 105     -43.627  11.257 -31.280  0.50 16.65           C  
ATOM    723  CA BASN A 105     -43.661  11.278 -31.280  0.50 16.86           C  
ATOM    724  C  AASN A 105     -43.114  11.081 -29.832  0.50 20.17           C  
ATOM    725  C  BASN A 105     -43.125  11.084 -29.840  0.50 20.30           C  
ATOM    726  O  AASN A 105     -42.572  10.025 -29.479  0.50 19.44           O  
ATOM    727  O  BASN A 105     -42.569  10.031 -29.502  0.50 19.63           O  
ATOM    728  CB AASN A 105     -43.457   9.968 -32.107  0.50 16.75           C  
ATOM    729  CB BASN A 105     -43.563   9.991 -32.132  0.50 17.75           C  
ATOM    730  CG AASN A 105     -44.410   9.859 -33.266  0.50 29.32           C  
ATOM    731  CG BASN A 105     -44.496   8.865 -31.732  0.50 34.39           C  
ATOM    732  OD1AASN A 105     -45.521   9.333 -33.142  0.50 22.03           O  
ATOM    733  OD1BASN A 105     -45.470   9.037 -30.982  0.50 24.29           O  
ATOM    734  ND2AASN A 105     -43.988  10.336 -34.425  0.50 21.73           N  
ATOM    735  ND2BASN A 105     -44.233   7.681 -32.263  0.50 28.33           N  
ATOM    736  N   ASN A 106     -43.312  12.124 -28.994  1.00 16.83           N  
ATOM    737  CA  ASN A 106     -42.945  12.176 -27.557  1.00 16.26           C  
ATOM    738  C   ASN A 106     -41.474  11.777 -27.231  1.00 19.66           C  
ATOM    739  O   ASN A 106     -41.222  11.025 -26.278  1.00 18.19           O  
ATOM    740  CB  ASN A 106     -43.954  11.361 -26.706  1.00 16.36           C  
ATOM    741  CG  ASN A 106     -45.386  11.825 -26.897  1.00 24.53           C  
ATOM    742  OD1 ASN A 106     -45.693  13.020 -26.804  1.00 19.14           O  
ATOM    743  ND2 ASN A 106     -46.289  10.895 -27.189  1.00 20.18           N  
ATOM    744  N   LEU A 107     -40.512  12.328 -28.006  1.00 16.95           N  
ATOM    745  CA  LEU A 107     -39.058  12.121 -27.812  1.00 17.22           C  
ATOM    746  C   LEU A 107     -38.651  10.613 -27.680  1.00 20.48           C  
ATOM    747  O   LEU A 107     -37.865  10.238 -26.792  1.00 19.44           O  
ATOM    748  CB  LEU A 107     -38.528  12.981 -26.626  1.00 17.60           C  
ATOM    749  CG  LEU A 107     -38.769  14.516 -26.736  1.00 22.09           C  
ATOM    750  CD1 LEU A 107     -40.006  14.949 -25.952  1.00 21.44           C  
ATOM    751  CD2 LEU A 107     -37.562  15.302 -26.264  1.00 26.26           C  
ATOM    752  N   GLY A 108     -39.203   9.786 -28.577  1.00 17.30           N  
ATOM    753  CA  GLY A 108     -38.935   8.347 -28.671  1.00 17.59           C  
ATOM    754  C   GLY A 108     -39.497   7.441 -27.582  1.00 21.40           C  
ATOM    755  O   GLY A 108     -39.043   6.294 -27.453  1.00 22.16           O  
ATOM    756  N   THR A 109     -40.501   7.918 -26.806  1.00 17.48           N  
ATOM    757  CA  THR A 109     -41.139   7.150 -25.713  1.00 16.75           C  
ATOM    758  C   THR A 109     -42.559   6.660 -26.085  1.00 20.06           C  
ATOM    759  O   THR A 109     -43.155   7.178 -27.035  1.00 19.90           O  
ATOM    760  CB  THR A 109     -41.248   8.013 -24.416  1.00 20.55           C  
ATOM    761  OG1 THR A 109     -42.228   9.054 -24.599  1.00 18.41           O  
ATOM    762  CG2 THR A 109     -39.905   8.599 -23.959  1.00 20.12           C  
ATOM    763  N   ILE A 110     -43.105   5.686 -25.311  1.00 17.14           N  
ATOM    764  CA  ILE A 110     -44.500   5.213 -25.426  1.00 17.23           C  
ATOM    765  C   ILE A 110     -45.298   5.928 -24.292  1.00 19.40           C  
ATOM    766  O   ILE A 110     -45.881   5.300 -23.396  1.00 17.67           O  
ATOM    767  CB  ILE A 110     -44.644   3.651 -25.465  1.00 21.05           C  
ATOM    768  CG1 ILE A 110     -43.939   2.952 -24.274  1.00 21.81           C  
ATOM    769  CG2 ILE A 110     -44.153   3.097 -26.813  1.00 22.02           C  
ATOM    770  CD1 ILE A 110     -44.453   1.503 -23.960  1.00 30.22           C  
ATOM    771  N   ALA A 111     -45.267   7.281 -24.332  1.00 17.27           N  
ATOM    772  CA  ALA A 111     -45.789   8.176 -23.293  1.00 17.32           C  
ATOM    773  C   ALA A 111     -47.286   8.027 -22.941  1.00 19.33           C  
ATOM    774  O   ALA A 111     -47.617   8.217 -21.770  1.00 18.05           O  
ATOM    775  CB  ALA A 111     -45.469   9.626 -23.635  1.00 18.47           C  
ATOM    776  N   LYS A 112     -48.179   7.693 -23.905  1.00 17.50           N  
ATOM    777  CA  LYS A 112     -49.611   7.512 -23.584  1.00 18.06           C  
ATOM    778  C   LYS A 112     -49.839   6.340 -22.586  1.00 22.49           C  
ATOM    779  O   LYS A 112     -50.432   6.560 -21.521  1.00 22.54           O  
ATOM    780  CB  LYS A 112     -50.471   7.372 -24.857  1.00 20.64           C  
ATOM    781  CG  LYS A 112     -51.975   7.355 -24.580  1.00 32.03           C  
ATOM    782  CD  LYS A 112     -52.805   7.351 -25.857  1.00 41.10           C  
ATOM    783  CE  LYS A 112     -54.274   7.177 -25.550  1.00 52.13           C  
ATOM    784  NZ  LYS A 112     -55.116   7.315 -26.768  1.00 60.58           N  
ATOM    785  N   SER A 113     -49.322   5.127 -22.902  1.00 19.37           N  
ATOM    786  CA  SER A 113     -49.436   3.958 -22.015  1.00 19.41           C  
ATOM    787  C   SER A 113     -48.621   4.119 -20.715  1.00 22.97           C  
ATOM    788  O   SER A 113     -49.059   3.654 -19.660  1.00 22.67           O  
ATOM    789  CB  SER A 113     -49.052   2.670 -22.741  1.00 22.10           C  
ATOM    790  OG  SER A 113     -47.701   2.684 -23.173  1.00 26.89           O  
ATOM    791  N   GLY A 114     -47.470   4.795 -20.796  1.00 19.43           N  
ATOM    792  CA  GLY A 114     -46.616   5.066 -19.636  1.00 19.02           C  
ATOM    793  C   GLY A 114     -47.277   5.948 -18.590  1.00 21.62           C  
ATOM    794  O   GLY A 114     -47.201   5.656 -17.390  1.00 20.37           O  
ATOM    795  N   THR A 115     -47.958   7.026 -19.043  1.00 18.34           N  
ATOM    796  CA  THR A 115     -48.696   7.962 -18.177  1.00 18.58           C  
ATOM    797  C   THR A 115     -49.852   7.246 -17.437  1.00 22.89           C  
ATOM    798  O   THR A 115     -50.023   7.462 -16.232  1.00 22.11           O  
ATOM    799  CB  THR A 115     -49.154   9.201 -18.991  1.00 21.63           C  
ATOM    800  OG1 THR A 115     -48.000   9.900 -19.475  1.00 19.55           O  
ATOM    801  CG2 THR A 115     -50.024  10.164 -18.178  1.00 20.90           C  
ATOM    802  N   LYS A 116     -50.626   6.390 -18.153  1.00 20.94           N  
ATOM    803  CA  LYS A 116     -51.744   5.623 -17.575  1.00 21.46           C  
ATOM    804  C   LYS A 116     -51.273   4.755 -16.391  1.00 25.89           C  
ATOM    805  O   LYS A 116     -51.885   4.805 -15.319  1.00 25.93           O  
ATOM    806  CB  LYS A 116     -52.427   4.758 -18.659  1.00 24.31           C  
ATOM    807  CG  LYS A 116     -53.695   4.040 -18.189  1.00 36.83           C  
ATOM    808  CD  LYS A 116     -54.186   3.031 -19.225  1.00 44.96           C  
ATOM    809  CE  LYS A 116     -55.390   2.248 -18.752  1.00 54.30           C  
ATOM    810  NZ  LYS A 116     -56.635   3.063 -18.772  1.00 63.06           N  
ATOM    811  N   ALA A 117     -50.169   3.999 -16.577  1.00 22.49           N  
ATOM    812  CA  ALA A 117     -49.600   3.133 -15.535  1.00 22.26           C  
ATOM    813  C   ALA A 117     -49.071   3.931 -14.332  1.00 24.89           C  
ATOM    814  O   ALA A 117     -49.325   3.533 -13.192  1.00 24.24           O  
ATOM    815  CB  ALA A 117     -48.505   2.249 -16.118  1.00 22.94           C  
ATOM    816  N   PHE A 118     -48.372   5.068 -14.580  1.00 20.60           N  
ATOM    817  CA  PHE A 118     -47.817   5.934 -13.524  1.00 19.12           C  
ATOM    818  C   PHE A 118     -48.913   6.502 -12.607  1.00 24.73           C  
ATOM    819  O   PHE A 118     -48.770   6.435 -11.387  1.00 23.49           O  
ATOM    820  CB  PHE A 118     -46.939   7.062 -14.137  1.00 19.54           C  
ATOM    821  CG  PHE A 118     -46.190   8.002 -13.207  1.00 19.63           C  
ATOM    822  CD1 PHE A 118     -45.536   7.520 -12.073  1.00 20.85           C  
ATOM    823  CD2 PHE A 118     -46.062   9.353 -13.515  1.00 20.74           C  
ATOM    824  CE1 PHE A 118     -44.812   8.381 -11.241  1.00 21.44           C  
ATOM    825  CE2 PHE A 118     -45.329  10.214 -12.686  1.00 22.95           C  
ATOM    826  CZ  PHE A 118     -44.712   9.723 -11.551  1.00 20.90           C  
ATOM    827  N   MET A 119     -50.015   7.016 -13.192  1.00 23.88           N  
ATOM    828  CA  MET A 119     -51.139   7.597 -12.439  1.00 25.28           C  
ATOM    829  C   MET A 119     -51.852   6.574 -11.536  1.00 29.81           C  
ATOM    830  O   MET A 119     -52.238   6.922 -10.416  1.00 28.36           O  
ATOM    831  CB  MET A 119     -52.118   8.326 -13.374  1.00 28.17           C  
ATOM    832  CG  MET A 119     -51.574   9.656 -13.864  1.00 32.70           C  
ATOM    833  SD  MET A 119     -52.721  10.548 -14.936  1.00 38.09           S  
ATOM    834  CE  MET A 119     -51.760  12.010 -15.284  1.00 34.74           C  
ATOM    835  N   GLU A 120     -51.972   5.311 -11.999  1.00 27.41           N  
ATOM    836  CA  GLU A 120     -52.578   4.220 -11.221  1.00 27.74           C  
ATOM    837  C   GLU A 120     -51.692   3.852 -10.023  1.00 31.63           C  
ATOM    838  O   GLU A 120     -52.218   3.613  -8.931  1.00 31.13           O  
ATOM    839  CB  GLU A 120     -52.842   2.985 -12.100  1.00 29.21           C  
ATOM    840  CG  GLU A 120     -53.956   3.183 -13.116  1.00 40.98           C  
ATOM    841  CD  GLU A 120     -54.278   2.000 -14.011  1.00 66.98           C  
ATOM    842  OE1 GLU A 120     -53.336   1.309 -14.463  1.00 65.96           O  
ATOM    843  OE2 GLU A 120     -55.479   1.797 -14.304  1.00 63.37           O  
ATOM    844  N   ALA A 121     -50.350   3.839 -10.217  1.00 27.52           N  
ATOM    845  CA  ALA A 121     -49.386   3.526  -9.154  1.00 27.24           C  
ATOM    846  C   ALA A 121     -49.385   4.581  -8.042  1.00 30.86           C  
ATOM    847  O   ALA A 121     -49.305   4.211  -6.866  1.00 30.89           O  
ATOM    848  CB  ALA A 121     -47.989   3.358  -9.731  1.00 28.09           C  
ATOM    849  N   LEU A 122     -49.503   5.883  -8.409  1.00 26.77           N  
ATOM    850  CA  LEU A 122     -49.540   7.007  -7.459  1.00 26.62           C  
ATOM    851  C   LEU A 122     -50.768   6.937  -6.534  1.00 34.03           C  
ATOM    852  O   LEU A 122     -50.648   7.214  -5.337  1.00 33.58           O  
ATOM    853  CB  LEU A 122     -49.491   8.367  -8.189  1.00 25.97           C  
ATOM    854  CG  LEU A 122     -48.172   8.735  -8.904  1.00 29.45           C  
ATOM    855  CD1 LEU A 122     -48.368   9.926  -9.826  1.00 29.10           C  
ATOM    856  CD2 LEU A 122     -47.045   9.023  -7.911  1.00 30.07           C  
ATOM    857  N   GLN A 123     -51.931   6.535  -7.086  1.00 33.48           N  
ATOM    858  CA  GLN A 123     -53.190   6.388  -6.341  1.00 34.40           C  
ATOM    859  C   GLN A 123     -53.122   5.241  -5.321  1.00 40.00           C  
ATOM    860  O   GLN A 123     -53.802   5.304  -4.294  1.00 40.12           O  
ATOM    861  CB  GLN A 123     -54.378   6.178  -7.301  1.00 35.94           C  
ATOM    862  CG  GLN A 123     -54.753   7.405  -8.132  1.00 56.20           C  
ATOM    863  CD  GLN A 123     -55.586   8.402  -7.363  1.00 83.66           C  
ATOM    864  OE1 GLN A 123     -55.072   9.215  -6.586  1.00 80.99           O  
ATOM    865  NE2 GLN A 123     -56.891   8.378  -7.584  1.00 78.43           N  
ATOM    866  N   ALA A 124     -52.297   4.206  -5.606  1.00 36.88           N  
ATOM    867  CA  ALA A 124     -52.106   3.021  -4.763  1.00 36.71           C  
ATOM    868  C   ALA A 124     -51.027   3.165  -3.666  1.00 40.66           C  
ATOM    869  O   ALA A 124     -50.980   2.327  -2.761  1.00 40.96           O  
ATOM    870  CB  ALA A 124     -51.824   1.800  -5.628  1.00 37.39           C  
ATOM    871  N   GLY A 125     -50.185   4.204  -3.745  1.00 36.05           N  
ATOM    872  CA  GLY A 125     -49.153   4.445  -2.738  1.00 35.16           C  
ATOM    873  C   GLY A 125     -47.764   4.855  -3.199  1.00 36.65           C  
ATOM    874  O   GLY A 125     -46.938   5.225  -2.358  1.00 35.84           O  
ATOM    875  N   ALA A 126     -47.479   4.793  -4.522  1.00 31.24           N  
ATOM    876  CA  ALA A 126     -46.167   5.174  -5.075  1.00 29.92           C  
ATOM    877  C   ALA A 126     -45.926   6.694  -5.023  1.00 30.91           C  
ATOM    878  O   ALA A 126     -46.866   7.456  -4.768  1.00 30.14           O  
ATOM    879  CB  ALA A 126     -46.030   4.667  -6.506  1.00 30.68           C  
ATOM    880  N   ASP A 127     -44.659   7.130  -5.247  1.00 25.67           N  
ATOM    881  CA  ASP A 127     -44.272   8.545  -5.267  1.00 24.24           C  
ATOM    882  C   ASP A 127     -43.564   8.937  -6.583  1.00 24.59           C  
ATOM    883  O   ASP A 127     -43.172   8.052  -7.357  1.00 22.43           O  
ATOM    884  CB  ASP A 127     -43.458   8.933  -4.020  1.00 26.48           C  
ATOM    885  CG  ASP A 127     -42.080   8.314  -3.973  1.00 35.94           C  
ATOM    886  OD1 ASP A 127     -41.961   7.165  -3.496  1.00 38.35           O  
ATOM    887  OD2 ASP A 127     -41.120   8.981  -4.405  1.00 36.33           O  
ATOM    888  N   ILE A 128     -43.423  10.266  -6.836  1.00 20.69           N  
ATOM    889  CA  ILE A 128     -42.853  10.842  -8.070  1.00 19.87           C  
ATOM    890  C   ILE A 128     -41.411  10.323  -8.382  1.00 23.27           C  
ATOM    891  O   ILE A 128     -41.086  10.195  -9.572  1.00 21.55           O  
ATOM    892  CB  ILE A 128     -42.972  12.406  -8.065  1.00 22.59           C  
ATOM    893  CG1 ILE A 128     -44.462  12.820  -8.267  1.00 23.06           C  
ATOM    894  CG2 ILE A 128     -42.070  13.089  -9.128  1.00 23.34           C  
ATOM    895  CD1 ILE A 128     -44.846  14.272  -7.858  1.00 28.06           C  
ATOM    896  N   SER A 129     -40.592   9.950  -7.355  1.00 20.07           N  
ATOM    897  CA  SER A 129     -39.229   9.415  -7.586  1.00 19.99           C  
ATOM    898  C   SER A 129     -39.186   8.117  -8.424  1.00 23.89           C  
ATOM    899  O   SER A 129     -38.134   7.790  -8.978  1.00 24.43           O  
ATOM    900  CB  SER A 129     -38.469   9.213  -6.274  1.00 22.99           C  
ATOM    901  OG  SER A 129     -38.861   8.028  -5.599  1.00 27.27           O  
ATOM    902  N   MET A 130     -40.320   7.391  -8.516  1.00 20.49           N  
ATOM    903  CA  MET A 130     -40.432   6.128  -9.260  1.00 20.62           C  
ATOM    904  C   MET A 130     -40.794   6.304 -10.773  1.00 21.94           C  
ATOM    905  O   MET A 130     -40.963   5.299 -11.470  1.00 20.60           O  
ATOM    906  CB  MET A 130     -41.427   5.179  -8.548  1.00 23.84           C  
ATOM    907  CG  MET A 130     -40.952   4.724  -7.158  1.00 28.45           C  
ATOM    908  SD  MET A 130     -42.276   4.162  -6.040  1.00 33.70           S  
ATOM    909  CE  MET A 130     -42.580   2.564  -6.698  1.00 30.88           C  
ATOM    910  N   ILE A 131     -40.848   7.571 -11.284  1.00 17.97           N  
ATOM    911  CA  ILE A 131     -41.209   7.933 -12.679  1.00 16.82           C  
ATOM    912  C   ILE A 131     -40.468   7.109 -13.787  1.00 19.19           C  
ATOM    913  O   ILE A 131     -41.103   6.744 -14.785  1.00 18.04           O  
ATOM    914  CB  ILE A 131     -41.071   9.476 -12.928  1.00 18.78           C  
ATOM    915  CG1 ILE A 131     -41.729   9.902 -14.286  1.00 18.40           C  
ATOM    916  CG2 ILE A 131     -39.605   9.983 -12.793  1.00 19.41           C  
ATOM    917  CD1 ILE A 131     -41.968  11.440 -14.470  1.00 20.62           C  
ATOM    918  N   GLY A 132     -39.171   6.840 -13.600  1.00 17.34           N  
ATOM    919  CA  GLY A 132     -38.337   6.098 -14.550  1.00 17.50           C  
ATOM    920  C   GLY A 132     -38.772   4.665 -14.814  1.00 21.68           C  
ATOM    921  O   GLY A 132     -38.509   4.127 -15.896  1.00 21.29           O  
ATOM    922  N   GLN A 133     -39.464   4.039 -13.835  1.00 19.05           N  
ATOM    923  CA  GLN A 133     -39.995   2.675 -13.963  1.00 18.62           C  
ATOM    924  C   GLN A 133     -41.159   2.606 -14.981  1.00 21.45           C  
ATOM    925  O   GLN A 133     -41.524   1.505 -15.413  1.00 21.22           O  
ATOM    926  CB  GLN A 133     -40.421   2.114 -12.589  1.00 20.19           C  
ATOM    927  CG  GLN A 133     -39.241   1.889 -11.636  1.00 30.15           C  
ATOM    928  CD  GLN A 133     -39.640   1.197 -10.355  1.00 47.80           C  
ATOM    929  OE1 GLN A 133     -40.121   0.056 -10.352  1.00 41.07           O  
ATOM    930  NE2 GLN A 133     -39.400   1.855  -9.231  1.00 40.54           N  
ATOM    931  N   PHE A 134     -41.705   3.783 -15.394  1.00 17.31           N  
ATOM    932  CA  PHE A 134     -42.827   3.890 -16.339  1.00 16.64           C  
ATOM    933  C   PHE A 134     -42.413   4.506 -17.719  1.00 19.87           C  
ATOM    934  O   PHE A 134     -43.281   4.784 -18.560  1.00 19.88           O  
ATOM    935  CB  PHE A 134     -44.028   4.627 -15.685  1.00 18.03           C  
ATOM    936  CG  PHE A 134     -44.423   4.047 -14.336  1.00 18.98           C  
ATOM    937  CD1 PHE A 134     -45.261   2.940 -14.254  1.00 22.09           C  
ATOM    938  CD2 PHE A 134     -43.909   4.575 -13.154  1.00 20.85           C  
ATOM    939  CE1 PHE A 134     -45.580   2.371 -13.013  1.00 22.58           C  
ATOM    940  CE2 PHE A 134     -44.243   4.018 -11.911  1.00 23.50           C  
ATOM    941  CZ  PHE A 134     -45.072   2.916 -11.851  1.00 21.79           C  
ATOM    942  N   GLY A 135     -41.098   4.639 -17.943  1.00 16.73           N  
ATOM    943  CA  GLY A 135     -40.498   5.085 -19.204  1.00 16.34           C  
ATOM    944  C   GLY A 135     -40.756   6.515 -19.655  1.00 20.24           C  
ATOM    945  O   GLY A 135     -40.634   6.804 -20.853  1.00 20.56           O  
ATOM    946  N   VAL A 136     -41.091   7.421 -18.710  1.00 16.73           N  
ATOM    947  CA  VAL A 136     -41.370   8.846 -18.990  1.00 15.85           C  
ATOM    948  C   VAL A 136     -40.482   9.814 -18.125  1.00 18.19           C  
ATOM    949  O   VAL A 136     -40.884  10.956 -17.846  1.00 17.02           O  
ATOM    950  CB  VAL A 136     -42.898   9.187 -18.905  1.00 18.94           C  
ATOM    951  CG1 VAL A 136     -43.673   8.565 -20.070  1.00 18.74           C  
ATOM    952  CG2 VAL A 136     -43.515   8.781 -17.561  1.00 18.64           C  
ATOM    953  N   GLY A 137     -39.270   9.358 -17.770  1.00 15.54           N  
ATOM    954  CA  GLY A 137     -38.299  10.107 -16.968  1.00 15.24           C  
ATOM    955  C   GLY A 137     -37.893  11.487 -17.476  1.00 17.50           C  
ATOM    956  O   GLY A 137     -37.599  12.373 -16.661  1.00 16.68           O  
ATOM    957  N   PHE A 138     -37.872  11.699 -18.817  1.00 14.72           N  
ATOM    958  CA  PHE A 138     -37.526  13.008 -19.412  1.00 13.59           C  
ATOM    959  C   PHE A 138     -38.348  14.171 -18.808  1.00 15.78           C  
ATOM    960  O   PHE A 138     -37.787  15.243 -18.524  1.00 14.68           O  
ATOM    961  CB  PHE A 138     -37.703  13.001 -20.963  1.00 14.77           C  
ATOM    962  CG  PHE A 138     -37.686  14.385 -21.597  1.00 14.99           C  
ATOM    963  CD1 PHE A 138     -36.492  15.084 -21.752  1.00 17.04           C  
ATOM    964  CD2 PHE A 138     -38.873  15.006 -21.986  1.00 16.62           C  
ATOM    965  CE1 PHE A 138     -36.480  16.379 -22.293  1.00 17.04           C  
ATOM    966  CE2 PHE A 138     -38.863  16.305 -22.518  1.00 18.57           C  
ATOM    967  CZ  PHE A 138     -37.665  16.981 -22.670  1.00 16.53           C  
ATOM    968  N   TYR A 139     -39.678  13.956 -18.623  1.00 13.83           N  
ATOM    969  CA  TYR A 139     -40.611  15.004 -18.187  1.00 13.00           C  
ATOM    970  C   TYR A 139     -40.362  15.479 -16.717  1.00 16.30           C  
ATOM    971  O   TYR A 139     -40.852  16.561 -16.356  1.00 16.42           O  
ATOM    972  CB  TYR A 139     -42.087  14.604 -18.465  1.00 14.21           C  
ATOM    973  CG  TYR A 139     -42.375  14.297 -19.932  1.00 14.74           C  
ATOM    974  CD1 TYR A 139     -42.722  15.311 -20.826  1.00 15.95           C  
ATOM    975  CD2 TYR A 139     -42.279  12.996 -20.428  1.00 15.42           C  
ATOM    976  CE1 TYR A 139     -42.967  15.036 -22.177  1.00 16.09           C  
ATOM    977  CE2 TYR A 139     -42.520  12.710 -21.775  1.00 15.97           C  
ATOM    978  CZ  TYR A 139     -42.856  13.735 -22.650  1.00 18.67           C  
ATOM    979  OH  TYR A 139     -43.082  13.443 -23.982  1.00 17.55           O  
ATOM    980  N   SER A 140     -39.505  14.758 -15.923  1.00 13.66           N  
ATOM    981  CA  SER A 140     -39.093  15.198 -14.569  1.00 13.56           C  
ATOM    982  C   SER A 140     -38.239  16.499 -14.627  1.00 17.06           C  
ATOM    983  O   SER A 140     -38.040  17.151 -13.597  1.00 16.66           O  
ATOM    984  CB  SER A 140     -38.350  14.091 -13.811  1.00 16.14           C  
ATOM    985  OG  SER A 140     -37.055  13.829 -14.331  1.00 17.72           O  
ATOM    986  N   ALA A 141     -37.775  16.904 -15.843  1.00 14.09           N  
ATOM    987  CA  ALA A 141     -37.029  18.164 -16.043  1.00 13.31           C  
ATOM    988  C   ALA A 141     -37.866  19.375 -15.557  1.00 16.34           C  
ATOM    989  O   ALA A 141     -37.291  20.359 -15.073  1.00 15.68           O  
ATOM    990  CB  ALA A 141     -36.705  18.342 -17.528  1.00 14.24           C  
ATOM    991  N   TYR A 142     -39.228  19.279 -15.655  1.00 14.21           N  
ATOM    992  CA  TYR A 142     -40.147  20.365 -15.282  1.00 13.84           C  
ATOM    993  C   TYR A 142     -40.323  20.519 -13.726  1.00 18.03           C  
ATOM    994  O   TYR A 142     -41.009  21.451 -13.282  1.00 17.68           O  
ATOM    995  CB  TYR A 142     -41.490  20.261 -16.063  1.00 14.29           C  
ATOM    996  CG  TYR A 142     -41.315  20.558 -17.549  1.00 15.10           C  
ATOM    997  CD1 TYR A 142     -41.363  21.866 -18.033  1.00 16.62           C  
ATOM    998  CD2 TYR A 142     -41.015  19.540 -18.456  1.00 15.17           C  
ATOM    999  CE1 TYR A 142     -41.125  22.154 -19.384  1.00 16.71           C  
ATOM   1000  CE2 TYR A 142     -40.788  19.814 -19.812  1.00 16.06           C  
ATOM   1001  CZ  TYR A 142     -40.846  21.123 -20.273  1.00 20.37           C  
ATOM   1002  OH  TYR A 142     -40.610  21.398 -21.613  1.00 17.23           O  
ATOM   1003  N   LEU A 143     -39.607  19.697 -12.910  1.00 15.73           N  
ATOM   1004  CA  LEU A 143     -39.555  19.877 -11.449  1.00 14.91           C  
ATOM   1005  C   LEU A 143     -38.674  21.114 -11.116  1.00 18.66           C  
ATOM   1006  O   LEU A 143     -38.901  21.774 -10.095  1.00 18.60           O  
ATOM   1007  CB  LEU A 143     -38.945  18.634 -10.737  1.00 14.71           C  
ATOM   1008  CG  LEU A 143     -39.783  17.341 -10.663  1.00 18.35           C  
ATOM   1009  CD1 LEU A 143     -38.919  16.162 -10.189  1.00 18.47           C  
ATOM   1010  CD2 LEU A 143     -40.996  17.499  -9.730  1.00 19.66           C  
ATOM   1011  N   VAL A 144     -37.665  21.422 -11.980  1.00 15.11           N  
ATOM   1012  CA  VAL A 144     -36.693  22.511 -11.751  1.00 14.74           C  
ATOM   1013  C   VAL A 144     -36.624  23.584 -12.873  1.00 18.38           C  
ATOM   1014  O   VAL A 144     -36.060  24.650 -12.629  1.00 18.34           O  
ATOM   1015  CB  VAL A 144     -35.258  21.966 -11.445  1.00 17.56           C  
ATOM   1016  CG1 VAL A 144     -35.226  21.117 -10.165  1.00 17.53           C  
ATOM   1017  CG2 VAL A 144     -34.678  21.182 -12.635  1.00 17.35           C  
ATOM   1018  N   ALA A 145     -37.150  23.303 -14.086  1.00 16.11           N  
ATOM   1019  CA  ALA A 145     -37.057  24.234 -15.224  1.00 16.28           C  
ATOM   1020  C   ALA A 145     -38.374  24.906 -15.641  1.00 20.67           C  
ATOM   1021  O   ALA A 145     -39.408  24.233 -15.709  1.00 20.41           O  
ATOM   1022  CB  ALA A 145     -36.460  23.507 -16.423  1.00 17.14           C  
ATOM   1023  N   GLU A 146     -38.315  26.215 -16.000  1.00 17.49           N  
ATOM   1024  CA  GLU A 146     -39.478  26.949 -16.528  1.00 17.73           C  
ATOM   1025  C   GLU A 146     -39.642  26.708 -18.053  1.00 20.46           C  
ATOM   1026  O   GLU A 146     -40.761  26.776 -18.574  1.00 20.17           O  
ATOM   1027  CB  GLU A 146     -39.423  28.461 -16.187  1.00 19.66           C  
ATOM   1028  CG  GLU A 146     -38.193  29.211 -16.682  1.00 30.31           C  
ATOM   1029  CD  GLU A 146     -38.091  30.676 -16.284  1.00 51.42           C  
ATOM   1030  OE1 GLU A 146     -38.716  31.075 -15.274  1.00 39.17           O  
ATOM   1031  OE2 GLU A 146     -37.351  31.420 -16.968  1.00 46.02           O  
ATOM   1032  N   LYS A 147     -38.517  26.418 -18.755  1.00 16.13           N  
ATOM   1033  CA  LYS A 147     -38.448  26.143 -20.201  1.00 15.30           C  
ATOM   1034  C   LYS A 147     -37.325  25.111 -20.458  1.00 18.09           C  
ATOM   1035  O   LYS A 147     -36.295  25.161 -19.776  1.00 17.23           O  
ATOM   1036  CB  LYS A 147     -38.172  27.450 -20.991  1.00 17.29           C  
ATOM   1037  CG  LYS A 147     -38.104  27.295 -22.530  1.00 19.04           C  
ATOM   1038  CD  LYS A 147     -37.974  28.640 -23.273  1.00 27.29           C  
ATOM   1039  CE  LYS A 147     -36.572  29.206 -23.286  1.00 33.85           C  
ATOM   1040  NZ  LYS A 147     -36.514  30.526 -23.974  1.00 45.09           N  
ATOM   1041  N   VAL A 148     -37.533  24.180 -21.429  1.00 14.60           N  
ATOM   1042  CA  VAL A 148     -36.543  23.153 -21.826  1.00 14.26           C  
ATOM   1043  C   VAL A 148     -36.339  23.217 -23.362  1.00 16.54           C  
ATOM   1044  O   VAL A 148     -37.332  23.259 -24.109  1.00 15.22           O  
ATOM   1045  CB  VAL A 148     -36.953  21.708 -21.369  1.00 17.94           C  
ATOM   1046  CG1 VAL A 148     -35.923  20.657 -21.815  1.00 17.98           C  
ATOM   1047  CG2 VAL A 148     -37.166  21.629 -19.853  1.00 17.68           C  
ATOM   1048  N   THR A 149     -35.051  23.232 -23.825  1.00 14.63           N  
ATOM   1049  CA  THR A 149     -34.657  23.208 -25.247  1.00 14.49           C  
ATOM   1050  C   THR A 149     -33.839  21.914 -25.497  1.00 17.50           C  
ATOM   1051  O   THR A 149     -32.901  21.630 -24.732  1.00 18.11           O  
ATOM   1052  CB  THR A 149     -33.810  24.457 -25.645  1.00 19.84           C  
ATOM   1053  OG1 THR A 149     -34.435  25.669 -25.202  1.00 20.80           O  
ATOM   1054  CG2 THR A 149     -33.539  24.534 -27.164  1.00 19.15           C  
ATOM   1055  N   VAL A 150     -34.194  21.141 -26.548  1.00 14.56           N  
ATOM   1056  CA  VAL A 150     -33.506  19.889 -26.926  1.00 14.43           C  
ATOM   1057  C   VAL A 150     -32.915  19.997 -28.361  1.00 18.34           C  
ATOM   1058  O   VAL A 150     -33.684  20.125 -29.322  1.00 18.07           O  
ATOM   1059  CB  VAL A 150     -34.423  18.629 -26.768  1.00 17.35           C  
ATOM   1060  CG1 VAL A 150     -33.693  17.349 -27.171  1.00 17.89           C  
ATOM   1061  CG2 VAL A 150     -34.983  18.502 -25.348  1.00 16.74           C  
ATOM   1062  N   ILE A 151     -31.562  19.941 -28.494  1.00 15.12           N  
ATOM   1063  CA  ILE A 151     -30.838  19.963 -29.788  1.00 14.99           C  
ATOM   1064  C   ILE A 151     -30.382  18.512 -30.072  1.00 17.80           C  
ATOM   1065  O   ILE A 151     -29.777  17.893 -29.184  1.00 16.80           O  
ATOM   1066  CB  ILE A 151     -29.595  20.918 -29.787  1.00 18.67           C  
ATOM   1067  CG1 ILE A 151     -29.876  22.299 -29.104  1.00 20.05           C  
ATOM   1068  CG2 ILE A 151     -29.008  21.081 -31.209  1.00 19.87           C  
ATOM   1069  CD1 ILE A 151     -30.833  23.293 -29.798  1.00 26.18           C  
ATOM   1070  N   THR A 152     -30.650  17.973 -31.290  1.00 14.81           N  
ATOM   1071  CA  THR A 152     -30.307  16.568 -31.603  1.00 14.84           C  
ATOM   1072  C   THR A 152     -29.851  16.338 -33.065  1.00 19.46           C  
ATOM   1073  O   THR A 152     -30.252  17.083 -33.970  1.00 19.14           O  
ATOM   1074  CB  THR A 152     -31.501  15.632 -31.207  1.00 17.35           C  
ATOM   1075  OG1 THR A 152     -31.072  14.258 -31.120  1.00 18.08           O  
ATOM   1076  CG2 THR A 152     -32.719  15.759 -32.141  1.00 16.01           C  
ATOM   1077  N   LYS A 153     -29.026  15.280 -33.282  1.00 16.12           N  
ATOM   1078  CA  LYS A 153     -28.524  14.863 -34.603  1.00 15.68           C  
ATOM   1079  C   LYS A 153     -28.352  13.329 -34.676  1.00 18.22           C  
ATOM   1080  O   LYS A 153     -27.556  12.764 -33.913  1.00 17.12           O  
ATOM   1081  CB  LYS A 153     -27.207  15.600 -34.971  1.00 17.35           C  
ATOM   1082  CG  LYS A 153     -26.520  15.153 -36.291  1.00 21.06           C  
ATOM   1083  CD  LYS A 153     -27.233  15.642 -37.570  1.00 22.29           C  
ATOM   1084  CE  LYS A 153     -26.477  15.335 -38.857  1.00 20.38           C  
ATOM   1085  NZ  LYS A 153     -26.529  13.891 -39.228  1.00 20.70           N  
ATOM   1086  N   HIS A 154     -29.105  12.675 -35.588  1.00 15.65           N  
ATOM   1087  CA  HIS A 154     -29.076  11.225 -35.871  1.00 15.61           C  
ATOM   1088  C   HIS A 154     -28.367  11.016 -37.228  1.00 21.31           C  
ATOM   1089  O   HIS A 154     -28.496  11.874 -38.108  1.00 21.25           O  
ATOM   1090  CB  HIS A 154     -30.520  10.660 -35.914  1.00 16.55           C  
ATOM   1091  CG  HIS A 154     -30.637   9.162 -36.018  1.00 19.87           C  
ATOM   1092  ND1 HIS A 154     -30.476   8.502 -37.229  1.00 21.46           N  
ATOM   1093  CD2 HIS A 154     -30.973   8.254 -35.069  1.00 21.44           C  
ATOM   1094  CE1 HIS A 154     -30.677   7.219 -36.970  1.00 21.15           C  
ATOM   1095  NE2 HIS A 154     -30.990   7.020 -35.685  1.00 21.55           N  
ATOM   1096  N   ASN A 155     -27.633   9.887 -37.407  1.00 18.54           N  
ATOM   1097  CA  ASN A 155     -26.913   9.591 -38.667  1.00 19.06           C  
ATOM   1098  C   ASN A 155     -27.805   9.632 -39.940  1.00 24.11           C  
ATOM   1099  O   ASN A 155     -27.292   9.965 -41.015  1.00 24.70           O  
ATOM   1100  CB  ASN A 155     -26.175   8.234 -38.594  1.00 19.78           C  
ATOM   1101  CG  ASN A 155     -24.877   8.192 -37.803  1.00 26.57           C  
ATOM   1102  OD1 ASN A 155     -24.149   9.185 -37.642  1.00 21.65           O  
ATOM   1103  ND2 ASN A 155     -24.525   7.000 -37.334  1.00 20.89           N  
ATOM   1104  N   ASP A 156     -29.115   9.300 -39.820  1.00 21.24           N  
ATOM   1105  CA  ASP A 156     -30.073   9.253 -40.946  1.00 21.03           C  
ATOM   1106  C   ASP A 156     -30.939  10.540 -41.159  1.00 25.10           C  
ATOM   1107  O   ASP A 156     -31.844  10.511 -42.005  1.00 25.23           O  
ATOM   1108  CB  ASP A 156     -30.995   8.014 -40.821  1.00 22.80           C  
ATOM   1109  CG  ASP A 156     -30.309   6.654 -40.737  1.00 28.00           C  
ATOM   1110  OD1 ASP A 156     -29.180   6.518 -41.263  1.00 28.37           O  
ATOM   1111  OD2 ASP A 156     -30.922   5.715 -40.184  1.00 30.92           O  
ATOM   1112  N   ASP A 157     -30.661  11.657 -40.437  1.00 20.89           N  
ATOM   1113  CA  ASP A 157     -31.433  12.913 -40.582  1.00 20.06           C  
ATOM   1114  C   ASP A 157     -30.563  14.185 -40.366  1.00 22.83           C  
ATOM   1115  O   ASP A 157     -29.350  14.071 -40.157  1.00 22.11           O  
ATOM   1116  CB  ASP A 157     -32.671  12.895 -39.638  1.00 21.51           C  
ATOM   1117  CG  ASP A 157     -33.945  13.587 -40.133  1.00 25.89           C  
ATOM   1118  OD1 ASP A 157     -33.850  14.438 -41.052  1.00 24.91           O  
ATOM   1119  OD2 ASP A 157     -35.036  13.299 -39.574  1.00 26.01           O  
ATOM   1120  N   GLU A 158     -31.183  15.393 -40.434  1.00 20.05           N  
ATOM   1121  CA  GLU A 158     -30.526  16.696 -40.228  1.00 20.00           C  
ATOM   1122  C   GLU A 158     -30.585  17.118 -38.736  1.00 22.08           C  
ATOM   1123  O   GLU A 158     -31.245  16.439 -37.947  1.00 21.59           O  
ATOM   1124  CB  GLU A 158     -31.190  17.780 -41.113  1.00 22.00           C  
ATOM   1125  CG  GLU A 158     -31.058  17.547 -42.612  1.00 33.84           C  
ATOM   1126  CD  GLU A 158     -29.644  17.630 -43.152  1.00 60.79           C  
ATOM   1127  OE1 GLU A 158     -29.147  18.763 -43.346  1.00 60.88           O  
ATOM   1128  OE2 GLU A 158     -29.028  16.562 -43.372  1.00 57.85           O  
ATOM   1129  N   GLN A 159     -29.910  18.230 -38.356  1.00 18.33           N  
ATOM   1130  CA  GLN A 159     -29.910  18.744 -36.972  1.00 17.54           C  
ATOM   1131  C   GLN A 159     -31.182  19.587 -36.692  1.00 21.56           C  
ATOM   1132  O   GLN A 159     -31.479  20.513 -37.455  1.00 20.32           O  
ATOM   1133  CB  GLN A 159     -28.617  19.540 -36.689  1.00 18.78           C  
ATOM   1134  CG  GLN A 159     -28.363  19.874 -35.209  1.00 21.25           C  
ATOM   1135  CD  GLN A 159     -26.950  20.361 -34.955  1.00 31.14           C  
ATOM   1136  OE1 GLN A 159     -25.962  19.687 -35.276  1.00 27.84           O  
ATOM   1137  NE2 GLN A 159     -26.817  21.523 -34.329  1.00 24.38           N  
ATOM   1138  N   TYR A 160     -31.929  19.260 -35.602  1.00 18.36           N  
ATOM   1139  CA  TYR A 160     -33.174  19.955 -35.214  1.00 18.26           C  
ATOM   1140  C   TYR A 160     -33.162  20.469 -33.759  1.00 20.52           C  
ATOM   1141  O   TYR A 160     -32.435  19.922 -32.918  1.00 18.99           O  
ATOM   1142  CB  TYR A 160     -34.398  19.023 -35.381  1.00 19.90           C  
ATOM   1143  CG  TYR A 160     -34.707  18.604 -36.802  1.00 23.35           C  
ATOM   1144  CD1 TYR A 160     -35.536  19.375 -37.613  1.00 25.64           C  
ATOM   1145  CD2 TYR A 160     -34.217  17.408 -37.319  1.00 25.08           C  
ATOM   1146  CE1 TYR A 160     -35.840  18.983 -38.919  1.00 27.19           C  
ATOM   1147  CE2 TYR A 160     -34.503  17.012 -38.625  1.00 26.71           C  
ATOM   1148  CZ  TYR A 160     -35.317  17.801 -39.420  1.00 35.61           C  
ATOM   1149  OH  TYR A 160     -35.608  17.400 -40.703  1.00 40.74           O  
ATOM   1150  N   ALA A 161     -34.025  21.477 -33.457  1.00 17.24           N  
ATOM   1151  CA  ALA A 161     -34.243  22.027 -32.113  1.00 17.55           C  
ATOM   1152  C   ALA A 161     -35.747  21.956 -31.704  1.00 19.59           C  
ATOM   1153  O   ALA A 161     -36.596  22.516 -32.413  1.00 19.09           O  
ATOM   1154  CB  ALA A 161     -33.743  23.468 -32.040  1.00 18.59           C  
ATOM   1155  N   TRP A 162     -36.061  21.245 -30.577  1.00 15.37           N  
ATOM   1156  CA  TRP A 162     -37.403  21.100 -29.942  1.00 15.03           C  
ATOM   1157  C   TRP A 162     -37.427  22.070 -28.736  1.00 17.79           C  
ATOM   1158  O   TRP A 162     -36.389  22.252 -28.090  1.00 17.04           O  
ATOM   1159  CB  TRP A 162     -37.597  19.632 -29.440  1.00 13.56           C  
ATOM   1160  CG  TRP A 162     -38.886  19.278 -28.705  1.00 13.70           C  
ATOM   1161  CD1 TRP A 162     -39.938  18.564 -29.207  1.00 16.11           C  
ATOM   1162  CD2 TRP A 162     -39.154  19.440 -27.291  1.00 13.29           C  
ATOM   1163  NE1 TRP A 162     -40.870  18.319 -28.214  1.00 15.31           N  
ATOM   1164  CE2 TRP A 162     -40.417  18.855 -27.032  1.00 16.24           C  
ATOM   1165  CE3 TRP A 162     -38.463  20.053 -26.225  1.00 14.12           C  
ATOM   1166  CZ2 TRP A 162     -41.003  18.863 -25.752  1.00 15.34           C  
ATOM   1167  CZ3 TRP A 162     -39.045  20.060 -24.956  1.00 15.36           C  
ATOM   1168  CH2 TRP A 162     -40.303  19.476 -24.732  1.00 15.83           C  
ATOM   1169  N   GLU A 163     -38.591  22.692 -28.421  1.00 15.12           N  
ATOM   1170  CA  GLU A 163     -38.701  23.619 -27.279  1.00 15.01           C  
ATOM   1171  C   GLU A 163     -40.136  23.685 -26.699  1.00 17.16           C  
ATOM   1172  O   GLU A 163     -41.106  23.609 -27.460  1.00 16.46           O  
ATOM   1173  CB  GLU A 163     -38.218  25.031 -27.695  1.00 16.58           C  
ATOM   1174  CG  GLU A 163     -37.893  25.977 -26.547  1.00 22.79           C  
ATOM   1175  CD  GLU A 163     -37.186  27.252 -26.972  1.00 38.70           C  
ATOM   1176  OE1 GLU A 163     -37.843  28.118 -27.594  1.00 29.72           O  
ATOM   1177  OE2 GLU A 163     -35.974  27.386 -26.682  1.00 26.27           O  
ATOM   1178  N   SER A 164     -40.266  23.807 -25.344  1.00 14.65           N  
ATOM   1179  CA  SER A 164     -41.570  23.960 -24.661  1.00 14.29           C  
ATOM   1180  C   SER A 164     -41.465  24.596 -23.271  1.00 17.21           C  
ATOM   1181  O   SER A 164     -40.556  24.245 -22.499  1.00 15.67           O  
ATOM   1182  CB  SER A 164     -42.332  22.636 -24.563  1.00 15.98           C  
ATOM   1183  OG  SER A 164     -43.623  22.805 -23.984  1.00 16.24           O  
ATOM   1184  N   SER A 165     -42.411  25.525 -22.954  1.00 15.40           N  
ATOM   1185  CA  SER A 165     -42.581  26.154 -21.628  1.00 16.17           C  
ATOM   1186  C   SER A 165     -43.899  25.605 -21.000  1.00 20.76           C  
ATOM   1187  O   SER A 165     -44.523  26.270 -20.152  1.00 21.05           O  
ATOM   1188  CB  SER A 165     -42.652  27.678 -21.752  1.00 18.83           C  
ATOM   1189  OG  SER A 165     -41.417  28.245 -22.164  1.00 23.66           O  
ATOM   1190  N   ALA A 166     -44.304  24.371 -21.412  1.00 17.75           N  
ATOM   1191  CA  ALA A 166     -45.558  23.680 -21.046  1.00 18.68           C  
ATOM   1192  C   ALA A 166     -46.772  24.480 -21.617  1.00 23.84           C  
ATOM   1193  O   ALA A 166     -46.654  25.001 -22.725  1.00 24.04           O  
ATOM   1194  CB  ALA A 166     -45.657  23.445 -19.534  1.00 19.80           C  
ATOM   1195  N   GLY A 167     -47.909  24.539 -20.923  1.00 21.22           N  
ATOM   1196  CA  GLY A 167     -49.071  25.266 -21.439  1.00 20.80           C  
ATOM   1197  C   GLY A 167     -49.785  24.637 -22.630  1.00 23.40           C  
ATOM   1198  O   GLY A 167     -50.582  25.311 -23.294  1.00 23.59           O  
ATOM   1199  N   GLY A 168     -49.494  23.362 -22.910  1.00 17.99           N  
ATOM   1200  CA  GLY A 168     -50.160  22.575 -23.947  1.00 17.29           C  
ATOM   1201  C   GLY A 168     -49.584  22.521 -25.354  1.00 18.68           C  
ATOM   1202  O   GLY A 168     -50.182  21.865 -26.220  1.00 17.31           O  
ATOM   1203  N   SER A 169     -48.434  23.190 -25.611  1.00 15.39           N  
ATOM   1204  CA  SER A 169     -47.809  23.184 -26.949  1.00 14.90           C  
ATOM   1205  C   SER A 169     -46.267  23.097 -26.936  1.00 16.93           C  
ATOM   1206  O   SER A 169     -45.637  23.414 -25.920  1.00 15.99           O  
ATOM   1207  CB  SER A 169     -48.252  24.403 -27.764  1.00 17.93           C  
ATOM   1208  OG  SER A 169     -47.688  25.608 -27.268  1.00 21.21           O  
ATOM   1209  N   PHE A 170     -45.676  22.682 -28.088  1.00 14.17           N  
ATOM   1210  CA  PHE A 170     -44.226  22.608 -28.338  1.00 13.64           C  
ATOM   1211  C   PHE A 170     -43.902  23.084 -29.786  1.00 17.10           C  
ATOM   1212  O   PHE A 170     -44.797  23.080 -30.643  1.00 16.52           O  
ATOM   1213  CB  PHE A 170     -43.669  21.179 -28.071  1.00 14.65           C  
ATOM   1214  CG  PHE A 170     -44.127  20.058 -28.985  1.00 14.04           C  
ATOM   1215  CD1 PHE A 170     -43.397  19.720 -30.124  1.00 16.07           C  
ATOM   1216  CD2 PHE A 170     -45.249  19.295 -28.671  1.00 15.39           C  
ATOM   1217  CE1 PHE A 170     -43.800  18.661 -30.952  1.00 16.54           C  
ATOM   1218  CE2 PHE A 170     -45.647  18.225 -29.491  1.00 17.83           C  
ATOM   1219  CZ  PHE A 170     -44.918  17.910 -30.624  1.00 16.28           C  
ATOM   1220  N   THR A 171     -42.640  23.514 -30.043  1.00 14.22           N  
ATOM   1221  CA  THR A 171     -42.180  23.935 -31.385  1.00 13.88           C  
ATOM   1222  C   THR A 171     -41.021  23.064 -31.894  1.00 17.60           C  
ATOM   1223  O   THR A 171     -40.275  22.503 -31.080  1.00 16.65           O  
ATOM   1224  CB  THR A 171     -41.775  25.435 -31.436  1.00 19.45           C  
ATOM   1225  OG1 THR A 171     -40.618  25.675 -30.627  1.00 19.24           O  
ATOM   1226  CG2 THR A 171     -42.920  26.393 -31.061  1.00 18.20           C  
ATOM   1227  N   VAL A 172     -40.872  22.955 -33.242  1.00 15.13           N  
ATOM   1228  CA  VAL A 172     -39.777  22.221 -33.918  1.00 15.10           C  
ATOM   1229  C   VAL A 172     -39.274  23.091 -35.093  1.00 20.08           C  
ATOM   1230  O   VAL A 172     -40.092  23.598 -35.872  1.00 19.52           O  
ATOM   1231  CB  VAL A 172     -40.153  20.773 -34.392  1.00 17.89           C  
ATOM   1232  CG1 VAL A 172     -38.995  20.103 -35.153  1.00 17.56           C  
ATOM   1233  CG2 VAL A 172     -40.577  19.890 -33.219  1.00 17.48           C  
ATOM   1234  N   ARG A 173     -37.935  23.250 -35.215  1.00 17.59           N  
ATOM   1235  CA  ARG A 173     -37.290  23.994 -36.308  1.00 17.84           C  
ATOM   1236  C   ARG A 173     -35.918  23.393 -36.672  1.00 22.61           C  
ATOM   1237  O   ARG A 173     -35.309  22.712 -35.840  1.00 20.48           O  
ATOM   1238  CB  ARG A 173     -37.169  25.495 -35.962  1.00 19.16           C  
ATOM   1239  CG  ARG A 173     -36.144  25.841 -34.877  1.00 25.90           C  
ATOM   1240  CD  ARG A 173     -36.340  27.245 -34.329  1.00 32.01           C  
ATOM   1241  NE  ARG A 173     -37.418  27.294 -33.336  1.00 38.54           N  
ATOM   1242  CZ  ARG A 173     -37.942  28.414 -32.842  1.00 54.86           C  
ATOM   1243  NH1 ARG A 173     -37.506  29.599 -33.253  1.00 40.19           N  
ATOM   1244  NH2 ARG A 173     -38.916  28.356 -31.943  1.00 43.10           N  
ATOM   1245  N   THR A 174     -35.420  23.665 -37.899  1.00 21.71           N  
ATOM   1246  CA  THR A 174     -34.078  23.221 -38.306  1.00 22.37           C  
ATOM   1247  C   THR A 174     -33.078  24.112 -37.567  1.00 28.11           C  
ATOM   1248  O   THR A 174     -33.302  25.326 -37.470  1.00 29.59           O  
ATOM   1249  CB  THR A 174     -33.883  23.291 -39.833  1.00 31.68           C  
ATOM   1250  OG1 THR A 174     -34.110  24.629 -40.277  1.00 38.38           O  
ATOM   1251  CG2 THR A 174     -34.775  22.317 -40.589  1.00 27.11           C  
ATOM   1252  N   ASP A 175     -32.014  23.519 -36.998  1.00 24.35           N  
ATOM   1253  CA  ASP A 175     -31.018  24.279 -36.240  1.00 24.79           C  
ATOM   1254  C   ASP A 175     -29.848  24.735 -37.128  1.00 32.16           C  
ATOM   1255  O   ASP A 175     -29.143  23.898 -37.698  1.00 32.67           O  
ATOM   1256  CB  ASP A 175     -30.528  23.469 -35.017  1.00 26.22           C  
ATOM   1257  CG  ASP A 175     -29.661  24.228 -34.026  1.00 34.37           C  
ATOM   1258  OD1 ASP A 175     -29.968  25.411 -33.745  1.00 36.57           O  
ATOM   1259  OD2 ASP A 175     -28.708  23.625 -33.492  1.00 33.72           O  
ATOM   1260  N   THR A 176     -29.657  26.062 -37.239  0.10 30.24           N  
ATOM   1261  CA  THR A 176     -28.587  26.681 -38.033  0.10 30.87           C  
ATOM   1262  C   THR A 176     -27.365  27.054 -37.171  0.10 37.29           C  
ATOM   1263  O   THR A 176     -26.402  27.633 -37.680  0.10 36.75           O  
ATOM   1264  CB  THR A 176     -29.124  27.868 -38.857  0.10 37.27           C  
ATOM   1265  OG1 THR A 176     -29.877  28.741 -38.013  0.10 36.03           O  
ATOM   1266  CG2 THR A 176     -29.965  27.426 -40.047  0.10 35.42           C  
ATOM   1267  N   GLY A 177     -27.409  26.682 -35.890  1.00 36.08           N  
ATOM   1268  CA  GLY A 177     -26.345  26.934 -34.921  1.00 36.28           C  
ATOM   1269  C   GLY A 177     -25.128  26.042 -35.082  1.00 40.06           C  
ATOM   1270  O   GLY A 177     -24.881  25.511 -36.169  1.00 39.56           O  
ATOM   1271  N   GLU A 178     -24.347  25.878 -33.995  1.00 36.61           N  
ATOM   1272  CA  GLU A 178     -23.127  25.061 -33.999  1.00 35.99           C  
ATOM   1273  C   GLU A 178     -23.409  23.573 -34.257  1.00 38.49           C  
ATOM   1274  O   GLU A 178     -24.189  22.979 -33.509  1.00 36.79           O  
ATOM   1275  CB  GLU A 178     -22.322  25.241 -32.698  1.00 37.47           C  
ATOM   1276  CG  GLU A 178     -21.470  26.497 -32.662  1.00 49.28           C  
ATOM   1277  CD  GLU A 178     -20.340  26.571 -33.671  1.00 65.11           C  
ATOM   1278  OE1 GLU A 178     -19.385  25.770 -33.555  1.00 51.96           O  
ATOM   1279  OE2 GLU A 178     -20.409  27.435 -34.575  1.00 60.38           O  
ATOM   1280  N   PRO A 179     -22.804  22.962 -35.314  1.00 35.25           N  
ATOM   1281  CA  PRO A 179     -23.041  21.523 -35.572  1.00 34.79           C  
ATOM   1282  C   PRO A 179     -22.457  20.644 -34.460  1.00 37.03           C  
ATOM   1283  O   PRO A 179     -21.428  21.012 -33.888  1.00 36.71           O  
ATOM   1284  CB  PRO A 179     -22.354  21.283 -36.921  1.00 36.82           C  
ATOM   1285  CG  PRO A 179     -21.315  22.343 -37.019  1.00 41.61           C  
ATOM   1286  CD  PRO A 179     -21.858  23.542 -36.293  1.00 37.23           C  
ATOM   1287  N   MET A 180     -23.114  19.507 -34.131  1.00 32.03           N  
ATOM   1288  CA  MET A 180     -22.654  18.648 -33.029  1.00 31.39           C  
ATOM   1289  C   MET A 180     -22.098  17.252 -33.436  1.00 33.09           C  
ATOM   1290  O   MET A 180     -21.553  16.551 -32.573  1.00 33.30           O  
ATOM   1291  CB  MET A 180     -23.739  18.501 -31.940  1.00 33.94           C  
ATOM   1292  CG  MET A 180     -25.075  17.963 -32.424  1.00 37.83           C  
ATOM   1293  SD  MET A 180     -26.435  18.374 -31.285  1.00 42.24           S  
ATOM   1294  CE  MET A 180     -26.105  17.256 -29.952  1.00 38.81           C  
ATOM   1295  N   GLY A 181     -22.211  16.880 -34.710  1.00 26.22           N  
ATOM   1296  CA  GLY A 181     -21.700  15.602 -35.206  1.00 24.25           C  
ATOM   1297  C   GLY A 181     -22.693  14.464 -35.082  1.00 23.44           C  
ATOM   1298  O   GLY A 181     -23.132  13.920 -36.099  1.00 22.08           O  
ATOM   1299  N   ARG A 182     -23.042  14.090 -33.820  1.00 18.76           N  
ATOM   1300  CA  ARG A 182     -24.020  13.039 -33.463  1.00 17.96           C  
ATOM   1301  C   ARG A 182     -24.308  13.111 -31.946  1.00 19.86           C  
ATOM   1302  O   ARG A 182     -23.366  13.267 -31.160  1.00 19.91           O  
ATOM   1303  CB  ARG A 182     -23.496  11.621 -33.830  1.00 16.88           C  
ATOM   1304  CG  ARG A 182     -24.541  10.491 -33.671  1.00 18.37           C  
ATOM   1305  CD  ARG A 182     -23.943   9.078 -33.574  1.00 16.63           C  
ATOM   1306  NE  ARG A 182     -23.030   8.927 -32.433  1.00 15.99           N  
ATOM   1307  CZ  ARG A 182     -21.704   8.825 -32.533  1.00 25.74           C  
ATOM   1308  NH1 ARG A 182     -21.116   8.832 -33.726  1.00 19.13           N  
ATOM   1309  NH2 ARG A 182     -20.956   8.712 -31.441  1.00 18.30           N  
ATOM   1310  N   GLY A 183     -25.586  12.976 -31.557  1.00 15.59           N  
ATOM   1311  CA  GLY A 183     -25.986  12.957 -30.147  1.00 15.13           C  
ATOM   1312  C   GLY A 183     -27.159  13.842 -29.750  1.00 17.49           C  
ATOM   1313  O   GLY A 183     -27.927  14.289 -30.615  1.00 16.62           O  
ATOM   1314  N   THR A 184     -27.300  14.104 -28.421  1.00 14.27           N  
ATOM   1315  CA  THR A 184     -28.384  14.924 -27.837  1.00 13.91           C  
ATOM   1316  C   THR A 184     -27.875  15.905 -26.761  1.00 18.03           C  
ATOM   1317  O   THR A 184     -27.046  15.538 -25.919  1.00 16.29           O  
ATOM   1318  CB  THR A 184     -29.521  14.000 -27.308  1.00 18.19           C  
ATOM   1319  OG1 THR A 184     -30.073  13.247 -28.394  1.00 17.46           O  
ATOM   1320  CG2 THR A 184     -30.655  14.764 -26.581  1.00 17.14           C  
ATOM   1321  N   LYS A 185     -28.431  17.140 -26.761  1.00 15.58           N  
ATOM   1322  CA  LYS A 185     -28.110  18.204 -25.802  1.00 15.41           C  
ATOM   1323  C   LYS A 185     -29.421  18.715 -25.141  1.00 17.96           C  
ATOM   1324  O   LYS A 185     -30.290  19.220 -25.863  1.00 17.91           O  
ATOM   1325  CB  LYS A 185     -27.381  19.343 -26.556  1.00 18.24           C  
ATOM   1326  CG  LYS A 185     -27.065  20.577 -25.734  1.00 28.54           C  
ATOM   1327  CD  LYS A 185     -26.518  21.719 -26.596  1.00 42.30           C  
ATOM   1328  CE  LYS A 185     -25.022  21.661 -26.799  1.00 56.17           C  
ATOM   1329  NZ  LYS A 185     -24.547  22.753 -27.690  1.00 67.97           N  
ATOM   1330  N   VAL A 186     -29.572  18.562 -23.789  1.00 14.02           N  
ATOM   1331  CA  VAL A 186     -30.760  19.031 -23.032  1.00 13.56           C  
ATOM   1332  C   VAL A 186     -30.392  20.325 -22.268  1.00 17.42           C  
ATOM   1333  O   VAL A 186     -29.558  20.272 -21.354  1.00 16.35           O  
ATOM   1334  CB  VAL A 186     -31.374  17.943 -22.083  1.00 16.27           C  
ATOM   1335  CG1 VAL A 186     -32.584  18.489 -21.308  1.00 15.77           C  
ATOM   1336  CG2 VAL A 186     -31.753  16.669 -22.847  1.00 16.12           C  
ATOM   1337  N   ILE A 187     -31.020  21.480 -22.636  1.00 14.40           N  
ATOM   1338  CA  ILE A 187     -30.757  22.786 -22.000  1.00 14.22           C  
ATOM   1339  C   ILE A 187     -31.901  23.137 -21.018  1.00 16.51           C  
ATOM   1340  O   ILE A 187     -33.037  23.348 -21.459  1.00 15.83           O  
ATOM   1341  CB  ILE A 187     -30.520  23.921 -23.057  1.00 17.25           C  
ATOM   1342  CG1 ILE A 187     -29.436  23.520 -24.103  1.00 17.74           C  
ATOM   1343  CG2 ILE A 187     -30.172  25.267 -22.362  1.00 18.49           C  
ATOM   1344  CD1 ILE A 187     -29.392  24.392 -25.405  1.00 26.58           C  
ATOM   1345  N   LEU A 188     -31.593  23.194 -19.698  1.00 14.13           N  
ATOM   1346  CA  LEU A 188     -32.564  23.522 -18.638  1.00 14.29           C  
ATOM   1347  C   LEU A 188     -32.501  25.012 -18.240  1.00 18.19           C  
ATOM   1348  O   LEU A 188     -31.501  25.437 -17.648  1.00 16.64           O  
ATOM   1349  CB  LEU A 188     -32.333  22.642 -17.374  1.00 14.13           C  
ATOM   1350  CG  LEU A 188     -32.277  21.112 -17.547  1.00 18.12           C  
ATOM   1351  CD1 LEU A 188     -31.871  20.444 -16.244  1.00 18.31           C  
ATOM   1352  CD2 LEU A 188     -33.610  20.544 -18.020  1.00 20.52           C  
ATOM   1353  N   HIS A 189     -33.570  25.799 -18.558  1.00 16.22           N  
ATOM   1354  CA  HIS A 189     -33.673  27.223 -18.177  1.00 16.64           C  
ATOM   1355  C   HIS A 189     -34.332  27.211 -16.775  1.00 19.36           C  
ATOM   1356  O   HIS A 189     -35.550  27.032 -16.661  1.00 19.23           O  
ATOM   1357  CB  HIS A 189     -34.493  28.018 -19.226  1.00 17.67           C  
ATOM   1358  CG  HIS A 189     -33.969  27.917 -20.634  1.00 21.53           C  
ATOM   1359  ND1 HIS A 189     -33.170  28.910 -21.183  1.00 23.71           N  
ATOM   1360  CD2 HIS A 189     -34.157  26.946 -21.561  1.00 23.69           C  
ATOM   1361  CE1 HIS A 189     -32.888  28.507 -22.414  1.00 23.21           C  
ATOM   1362  NE2 HIS A 189     -33.464  27.333 -22.690  1.00 23.71           N  
ATOM   1363  N   LEU A 190     -33.502  27.284 -15.710  1.00 16.63           N  
ATOM   1364  CA  LEU A 190     -33.942  27.098 -14.313  1.00 16.30           C  
ATOM   1365  C   LEU A 190     -34.870  28.176 -13.737  1.00 21.29           C  
ATOM   1366  O   LEU A 190     -34.751  29.354 -14.080  1.00 21.66           O  
ATOM   1367  CB  LEU A 190     -32.733  26.908 -13.356  1.00 16.14           C  
ATOM   1368  CG  LEU A 190     -31.751  25.731 -13.639  1.00 19.86           C  
ATOM   1369  CD1 LEU A 190     -30.565  25.763 -12.676  1.00 19.62           C  
ATOM   1370  CD2 LEU A 190     -32.442  24.369 -13.520  1.00 21.35           C  
ATOM   1371  N   LYS A 191     -35.780  27.749 -12.826  1.00 18.92           N  
ATOM   1372  CA  LYS A 191     -36.683  28.623 -12.059  1.00 19.25           C  
ATOM   1373  C   LYS A 191     -35.809  29.412 -11.065  1.00 24.90           C  
ATOM   1374  O   LYS A 191     -34.771  28.903 -10.622  1.00 24.32           O  
ATOM   1375  CB  LYS A 191     -37.718  27.797 -11.267  1.00 20.97           C  
ATOM   1376  CG  LYS A 191     -38.731  27.029 -12.113  1.00 27.08           C  
ATOM   1377  CD  LYS A 191     -39.559  26.089 -11.236  1.00 38.02           C  
ATOM   1378  CE  LYS A 191     -40.338  25.085 -12.044  1.00 51.30           C  
ATOM   1379  NZ  LYS A 191     -41.100  24.142 -11.181  1.00 60.72           N  
ATOM   1380  N   GLU A 192     -36.244  30.639 -10.706  1.00 23.77           N  
ATOM   1381  CA  GLU A 192     -35.546  31.573  -9.811  1.00 24.31           C  
ATOM   1382  C   GLU A 192     -35.115  30.980  -8.455  1.00 27.36           C  
ATOM   1383  O   GLU A 192     -34.025  31.306  -7.977  1.00 27.81           O  
ATOM   1384  CB  GLU A 192     -36.401  32.840  -9.598  1.00 26.12           C  
ATOM   1385  CG  GLU A 192     -35.596  34.077  -9.242  1.00 39.61           C  
ATOM   1386  CD  GLU A 192     -36.402  35.361  -9.195  1.00 66.14           C  
ATOM   1387  OE1 GLU A 192     -37.269  35.490  -8.300  1.00 60.29           O  
ATOM   1388  OE2 GLU A 192     -36.156  36.246 -10.047  1.00 62.44           O  
ATOM   1389  N   ASP A 193     -35.954  30.121  -7.848  1.00 23.35           N  
ATOM   1390  CA  ASP A 193     -35.677  29.516  -6.540  1.00 22.88           C  
ATOM   1391  C   ASP A 193     -34.953  28.140  -6.609  1.00 24.79           C  
ATOM   1392  O   ASP A 193     -34.857  27.455  -5.586  1.00 24.23           O  
ATOM   1393  CB  ASP A 193     -36.978  29.430  -5.704  1.00 25.01           C  
ATOM   1394  CG  ASP A 193     -38.043  28.452  -6.188  1.00 36.11           C  
ATOM   1395  OD1 ASP A 193     -38.018  28.080  -7.386  1.00 36.50           O  
ATOM   1396  OD2 ASP A 193     -38.928  28.096  -5.382  1.00 42.83           O  
ATOM   1397  N   GLN A 194     -34.416  27.758  -7.796  1.00 20.12           N  
ATOM   1398  CA  GLN A 194     -33.740  26.459  -7.996  1.00 19.17           C  
ATOM   1399  C   GLN A 194     -32.253  26.574  -8.448  1.00 22.22           C  
ATOM   1400  O   GLN A 194     -31.718  25.631  -9.048  1.00 20.74           O  
ATOM   1401  CB  GLN A 194     -34.554  25.565  -8.978  1.00 20.05           C  
ATOM   1402  CG  GLN A 194     -36.009  25.255  -8.557  1.00 23.14           C  
ATOM   1403  CD  GLN A 194     -36.162  24.525  -7.236  1.00 31.35           C  
ATOM   1404  OE1 GLN A 194     -35.389  23.620  -6.884  1.00 22.61           O  
ATOM   1405  NE2 GLN A 194     -37.199  24.883  -6.483  1.00 26.32           N  
ATOM   1406  N   THR A 195     -31.571  27.692  -8.103  1.00 20.03           N  
ATOM   1407  CA  THR A 195     -30.177  27.949  -8.506  1.00 19.72           C  
ATOM   1408  C   THR A 195     -29.119  27.100  -7.740  1.00 22.18           C  
ATOM   1409  O   THR A 195     -27.938  27.167  -8.107  1.00 22.10           O  
ATOM   1410  CB  THR A 195     -29.832  29.457  -8.470  1.00 27.38           C  
ATOM   1411  OG1 THR A 195     -29.938  29.955  -7.138  1.00 28.68           O  
ATOM   1412  CG2 THR A 195     -30.683  30.287  -9.438  1.00 25.97           C  
ATOM   1413  N   GLU A 196     -29.524  26.263  -6.741  1.00 18.37           N  
ATOM   1414  CA  GLU A 196     -28.575  25.370  -6.037  1.00 17.89           C  
ATOM   1415  C   GLU A 196     -27.969  24.317  -7.003  1.00 21.11           C  
ATOM   1416  O   GLU A 196     -26.866  23.821  -6.758  1.00 20.95           O  
ATOM   1417  CB  GLU A 196     -29.221  24.675  -4.810  1.00 18.94           C  
ATOM   1418  CG  GLU A 196     -30.272  23.620  -5.144  1.00 23.64           C  
ATOM   1419  CD  GLU A 196     -31.062  23.107  -3.957  1.00 33.95           C  
ATOM   1420  OE1 GLU A 196     -32.035  23.787  -3.558  1.00 26.25           O  
ATOM   1421  OE2 GLU A 196     -30.721  22.021  -3.435  1.00 23.20           O  
ATOM   1422  N   TYR A 197     -28.683  24.007  -8.111  1.00 18.02           N  
ATOM   1423  CA  TYR A 197     -28.260  22.999  -9.092  1.00 16.86           C  
ATOM   1424  C   TYR A 197     -27.192  23.547 -10.097  1.00 21.17           C  
ATOM   1425  O   TYR A 197     -26.797  22.827 -11.019  1.00 20.32           O  
ATOM   1426  CB  TYR A 197     -29.493  22.338  -9.777  1.00 17.07           C  
ATOM   1427  CG  TYR A 197     -30.419  21.674  -8.764  1.00 17.13           C  
ATOM   1428  CD1 TYR A 197     -30.016  20.544  -8.056  1.00 18.82           C  
ATOM   1429  CD2 TYR A 197     -31.657  22.233  -8.446  1.00 17.27           C  
ATOM   1430  CE1 TYR A 197     -30.828  19.972  -7.072  1.00 18.69           C  
ATOM   1431  CE2 TYR A 197     -32.491  21.653  -7.484  1.00 17.35           C  
ATOM   1432  CZ  TYR A 197     -32.067  20.527  -6.791  1.00 20.78           C  
ATOM   1433  OH  TYR A 197     -32.854  19.962  -5.805  1.00 21.14           O  
ATOM   1434  N   LEU A 198     -26.661  24.780  -9.847  1.00 18.89           N  
ATOM   1435  CA  LEU A 198     -25.543  25.387 -10.598  1.00 19.13           C  
ATOM   1436  C   LEU A 198     -24.221  25.376  -9.760  1.00 23.32           C  
ATOM   1437  O   LEU A 198     -23.159  25.716 -10.299  1.00 23.45           O  
ATOM   1438  CB  LEU A 198     -25.862  26.835 -11.064  1.00 19.32           C  
ATOM   1439  CG  LEU A 198     -27.072  27.041 -11.990  1.00 23.39           C  
ATOM   1440  CD1 LEU A 198     -27.392  28.530 -12.159  1.00 24.11           C  
ATOM   1441  CD2 LEU A 198     -26.858  26.391 -13.361  1.00 25.61           C  
ATOM   1442  N  AGLU A 199     -24.299  25.005  -8.461  0.50 19.72           N  
ATOM   1443  N  BGLU A 199     -24.300  25.000  -8.463  0.50 19.77           N  
ATOM   1444  CA AGLU A 199     -23.147  24.965  -7.549  0.50 19.66           C  
ATOM   1445  CA BGLU A 199     -23.154  24.958  -7.543  0.50 19.75           C  
ATOM   1446  C  AGLU A 199     -22.380  23.642  -7.675  0.50 22.93           C  
ATOM   1447  C  BGLU A 199     -22.381  23.639  -7.666  0.50 22.94           C  
ATOM   1448  O  AGLU A 199     -22.994  22.571  -7.634  0.50 21.77           O  
ATOM   1449  O  BGLU A 199     -22.991  22.566  -7.617  0.50 21.74           O  
ATOM   1450  CB AGLU A 199     -23.587  25.200  -6.086  0.50 21.07           C  
ATOM   1451  CB BGLU A 199     -23.612  25.191  -6.088  0.50 21.19           C  
ATOM   1452  CG AGLU A 199     -24.214  26.563  -5.810  0.50 31.56           C  
ATOM   1453  CG BGLU A 199     -24.135  26.595  -5.821  0.50 32.14           C  
ATOM   1454  CD AGLU A 199     -23.313  27.783  -5.900  0.50 49.51           C  
ATOM   1455  CD BGLU A 199     -24.593  26.864  -4.401  0.50 51.13           C  
ATOM   1456  OE1AGLU A 199     -22.124  27.688  -5.518  0.50 44.46           O  
ATOM   1457  OE1BGLU A 199     -23.757  26.762  -3.474  0.50 46.83           O  
ATOM   1458  OE2AGLU A 199     -23.815  28.852  -6.317  0.50 42.28           O  
ATOM   1459  OE2BGLU A 199     -25.778  27.224  -4.219  0.50 44.25           O  
ATOM   1460  N   GLU A 200     -21.038  23.724  -7.823  1.00 20.00           N  
ATOM   1461  CA  GLU A 200     -20.132  22.564  -7.977  1.00 19.61           C  
ATOM   1462  C   GLU A 200     -20.284  21.479  -6.881  1.00 22.94           C  
ATOM   1463  O   GLU A 200     -20.411  20.298  -7.221  1.00 21.60           O  
ATOM   1464  CB  GLU A 200     -18.658  23.022  -8.098  1.00 21.07           C  
ATOM   1465  CG  GLU A 200     -17.711  21.932  -8.584  1.00 30.06           C  
ATOM   1466  CD  GLU A 200     -16.222  22.239  -8.612  1.00 53.08           C  
ATOM   1467  OE1 GLU A 200     -15.793  23.242  -7.995  1.00 42.29           O  
ATOM   1468  OE2 GLU A 200     -15.476  21.452  -9.238  1.00 46.51           O  
ATOM   1469  N   ARG A 201     -20.306  21.873  -5.586  1.00 20.46           N  
ATOM   1470  CA  ARG A 201     -20.435  20.911  -4.484  1.00 20.30           C  
ATOM   1471  C   ARG A 201     -21.787  20.146  -4.497  1.00 22.20           C  
ATOM   1472  O   ARG A 201     -21.803  18.955  -4.166  1.00 21.16           O  
ATOM   1473  CB  ARG A 201     -20.147  21.551  -3.108  1.00 23.20           C  
ATOM   1474  CG  ARG A 201     -21.052  22.716  -2.716  1.00 33.81           C  
ATOM   1475  CD  ARG A 201     -20.618  23.313  -1.389  1.00 40.71           C  
ATOM   1476  NE  ARG A 201     -21.604  24.262  -0.870  1.00 49.40           N  
ATOM   1477  CZ  ARG A 201     -21.545  24.823   0.334  1.00 62.58           C  
ATOM   1478  NH1 ARG A 201     -20.544  24.539   1.159  1.00 48.90           N  
ATOM   1479  NH2 ARG A 201     -22.488  25.670   0.724  1.00 49.19           N  
ATOM   1480  N   ARG A 202     -22.894  20.812  -4.920  1.00 18.59           N  
ATOM   1481  CA  ARG A 202     -24.227  20.196  -4.993  1.00 17.80           C  
ATOM   1482  C   ARG A 202     -24.307  19.171  -6.140  1.00 19.40           C  
ATOM   1483  O   ARG A 202     -24.802  18.061  -5.916  1.00 17.83           O  
ATOM   1484  CB  ARG A 202     -25.347  21.265  -5.084  1.00 18.11           C  
ATOM   1485  CG  ARG A 202     -26.800  20.727  -5.046  1.00 18.82           C  
ATOM   1486  CD  ARG A 202     -27.252  20.168  -3.689  1.00 21.35           C  
ATOM   1487  NE  ARG A 202     -28.700  19.918  -3.654  1.00 19.74           N  
ATOM   1488  CZ  ARG A 202     -29.273  18.735  -3.429  1.00 27.46           C  
ATOM   1489  NH1 ARG A 202     -28.528  17.661  -3.187  1.00 18.72           N  
ATOM   1490  NH2 ARG A 202     -30.597  18.621  -3.426  1.00 20.31           N  
ATOM   1491  N   ILE A 203     -23.798  19.527  -7.352  1.00 16.50           N  
ATOM   1492  CA  ILE A 203     -23.795  18.621  -8.519  1.00 15.69           C  
ATOM   1493  C   ILE A 203     -22.959  17.351  -8.214  1.00 18.96           C  
ATOM   1494  O   ILE A 203     -23.435  16.237  -8.465  1.00 18.47           O  
ATOM   1495  CB  ILE A 203     -23.360  19.326  -9.851  1.00 18.15           C  
ATOM   1496  CG1 ILE A 203     -24.277  20.538 -10.191  1.00 18.20           C  
ATOM   1497  CG2 ILE A 203     -23.324  18.324 -11.035  1.00 19.11           C  
ATOM   1498  CD1 ILE A 203     -23.638  21.582 -11.235  1.00 21.93           C  
ATOM   1499  N   LYS A 204     -21.736  17.526  -7.642  1.00 16.38           N  
ATOM   1500  CA  LYS A 204     -20.834  16.421  -7.261  1.00 16.04           C  
ATOM   1501  C   LYS A 204     -21.527  15.426  -6.307  1.00 18.80           C  
ATOM   1502  O   LYS A 204     -21.426  14.212  -6.506  1.00 17.99           O  
ATOM   1503  CB  LYS A 204     -19.551  16.959  -6.596  1.00 18.65           C  
ATOM   1504  CG  LYS A 204     -18.503  17.507  -7.551  1.00 30.75           C  
ATOM   1505  CD  LYS A 204     -17.272  17.956  -6.761  1.00 40.65           C  
ATOM   1506  CE  LYS A 204     -16.203  18.561  -7.633  1.00 53.41           C  
ATOM   1507  NZ  LYS A 204     -15.061  19.069  -6.826  1.00 62.83           N  
ATOM   1508  N   GLU A 205     -22.242  15.955  -5.286  1.00 16.30           N  
ATOM   1509  CA  GLU A 205     -22.983  15.169  -4.288  1.00 15.38           C  
ATOM   1510  C   GLU A 205     -24.071  14.282  -4.945  1.00 18.39           C  
ATOM   1511  O   GLU A 205     -24.158  13.094  -4.626  1.00 17.43           O  
ATOM   1512  CB  GLU A 205     -23.586  16.109  -3.212  1.00 16.35           C  
ATOM   1513  CG  GLU A 205     -24.457  15.427  -2.161  1.00 21.62           C  
ATOM   1514  CD  GLU A 205     -25.243  16.358  -1.252  1.00 27.18           C  
ATOM   1515  OE1 GLU A 205     -25.869  17.314  -1.767  1.00 20.57           O  
ATOM   1516  OE2 GLU A 205     -25.266  16.107  -0.024  1.00 20.04           O  
ATOM   1517  N   ILE A 206     -24.869  14.852  -5.877  1.00 15.51           N  
ATOM   1518  CA  ILE A 206     -25.954  14.136  -6.578  1.00 15.50           C  
ATOM   1519  C   ILE A 206     -25.413  12.991  -7.489  1.00 18.85           C  
ATOM   1520  O   ILE A 206     -25.991  11.901  -7.497  1.00 18.79           O  
ATOM   1521  CB  ILE A 206     -26.883  15.138  -7.334  1.00 18.02           C  
ATOM   1522  CG1 ILE A 206     -27.533  16.145  -6.337  1.00 17.86           C  
ATOM   1523  CG2 ILE A 206     -27.959  14.415  -8.170  1.00 19.44           C  
ATOM   1524  CD1 ILE A 206     -28.076  17.474  -6.973  1.00 22.63           C  
ATOM   1525  N   VAL A 207     -24.319  13.246  -8.250  1.00 15.76           N  
ATOM   1526  CA  VAL A 207     -23.692  12.253  -9.140  1.00 15.69           C  
ATOM   1527  C   VAL A 207     -23.163  11.049  -8.320  1.00 19.82           C  
ATOM   1528  O   VAL A 207     -23.422   9.904  -8.690  1.00 19.53           O  
ATOM   1529  CB  VAL A 207     -22.602  12.894 -10.060  1.00 19.04           C  
ATOM   1530  CG1 VAL A 207     -21.836  11.837 -10.866  1.00 18.91           C  
ATOM   1531  CG2 VAL A 207     -23.210  13.942 -10.997  1.00 18.60           C  
ATOM   1532  N   LYS A 208     -22.461  11.318  -7.193  1.00 18.08           N  
ATOM   1533  CA  LYS A 208     -21.907  10.279  -6.308  1.00 18.44           C  
ATOM   1534  C   LYS A 208     -23.006   9.387  -5.681  1.00 23.16           C  
ATOM   1535  O   LYS A 208     -22.819   8.172  -5.588  1.00 24.07           O  
ATOM   1536  CB  LYS A 208     -21.021  10.921  -5.216  1.00 20.30           C  
ATOM   1537  CG  LYS A 208     -20.281   9.923  -4.320  1.00 29.60           C  
ATOM   1538  CD  LYS A 208     -19.419  10.615  -3.275  1.00 39.13           C  
ATOM   1539  CE  LYS A 208     -18.854   9.626  -2.286  1.00 52.13           C  
ATOM   1540  NZ  LYS A 208     -17.936  10.279  -1.316  1.00 61.72           N  
ATOM   1541  N   LYS A 209     -24.140   9.990  -5.265  1.00 19.74           N  
ATOM   1542  CA  LYS A 209     -25.257   9.287  -4.611  1.00 20.01           C  
ATOM   1543  C   LYS A 209     -26.108   8.385  -5.532  1.00 23.96           C  
ATOM   1544  O   LYS A 209     -26.446   7.263  -5.131  1.00 22.69           O  
ATOM   1545  CB  LYS A 209     -26.161  10.310  -3.894  1.00 22.89           C  
ATOM   1546  CG  LYS A 209     -27.170   9.701  -2.919  1.00 38.85           C  
ATOM   1547  CD  LYS A 209     -28.332  10.644  -2.635  1.00 50.76           C  
ATOM   1548  CE  LYS A 209     -28.152  11.464  -1.381  1.00 67.92           C  
ATOM   1549  NZ  LYS A 209     -29.213  12.500  -1.252  1.00 79.62           N  
ATOM   1550  N   HIS A 210     -26.486   8.885  -6.737  1.00 21.52           N  
ATOM   1551  CA  HIS A 210     -27.411   8.199  -7.652  1.00 22.36           C  
ATOM   1552  C   HIS A 210     -26.842   7.612  -8.961  1.00 25.52           C  
ATOM   1553  O   HIS A 210     -27.525   6.778  -9.572  1.00 25.77           O  
ATOM   1554  CB  HIS A 210     -28.565   9.153  -8.034  1.00 23.72           C  
ATOM   1555  CG  HIS A 210     -29.374   9.670  -6.883  1.00 27.51           C  
ATOM   1556  ND1 HIS A 210     -30.248   8.849  -6.187  1.00 29.59           N  
ATOM   1557  CD2 HIS A 210     -29.466  10.926  -6.385  1.00 29.52           C  
ATOM   1558  CE1 HIS A 210     -30.810   9.619  -5.268  1.00 29.00           C  
ATOM   1559  NE2 HIS A 210     -30.382  10.880  -5.356  1.00 29.39           N  
ATOM   1560  N   SER A 211     -25.656   8.058  -9.423  1.00 20.91           N  
ATOM   1561  CA  SER A 211     -25.113   7.626 -10.721  1.00 20.10           C  
ATOM   1562  C   SER A 211     -23.728   6.918 -10.657  1.00 23.75           C  
ATOM   1563  O   SER A 211     -22.941   7.011 -11.608  1.00 24.76           O  
ATOM   1564  CB  SER A 211     -25.075   8.820 -11.681  1.00 22.75           C  
ATOM   1565  OG  SER A 211     -26.351   9.431 -11.823  1.00 26.48           O  
ATOM   1566  N   GLN A 212     -23.468   6.150  -9.583  0.50 18.29           N  
ATOM   1567  CA  GLN A 212     -22.183   5.473  -9.365  0.50 18.01           C  
ATOM   1568  C   GLN A 212     -21.893   4.262 -10.299  0.50 22.18           C  
ATOM   1569  O   GLN A 212     -20.723   3.887 -10.421  0.50 21.78           O  
ATOM   1570  CB  GLN A 212     -22.006   5.073  -7.882  0.50 19.47           C  
ATOM   1571  CG  GLN A 212     -22.962   3.996  -7.361  0.50 32.70           C  
ATOM   1572  CD  GLN A 212     -24.350   4.466  -6.971  0.50 50.69           C  
ATOM   1573  OE1 GLN A 212     -24.731   5.633  -7.129  0.50 42.52           O  
ATOM   1574  NE2 GLN A 212     -25.149   3.549  -6.449  0.50 45.62           N  
ATOM   1575  N   PHE A 213     -22.923   3.666 -10.951  1.00 20.24           N  
ATOM   1576  CA  PHE A 213     -22.746   2.500 -11.841  1.00 21.07           C  
ATOM   1577  C   PHE A 213     -23.043   2.767 -13.350  1.00 23.94           C  
ATOM   1578  O   PHE A 213     -23.447   1.852 -14.079  1.00 24.32           O  
ATOM   1579  CB  PHE A 213     -23.552   1.283 -11.326  1.00 24.00           C  
ATOM   1580  CG  PHE A 213     -23.171   0.844  -9.928  1.00 26.88           C  
ATOM   1581  CD1 PHE A 213     -21.903   0.338  -9.660  1.00 30.47           C  
ATOM   1582  CD2 PHE A 213     -24.078   0.941  -8.880  1.00 30.29           C  
ATOM   1583  CE1 PHE A 213     -21.545  -0.049  -8.363  1.00 32.14           C  
ATOM   1584  CE2 PHE A 213     -23.719   0.552  -7.583  1.00 33.54           C  
ATOM   1585  CZ  PHE A 213     -22.457   0.055  -7.335  1.00 31.48           C  
ATOM   1586  N   ILE A 214     -22.805   4.004 -13.817  1.00 17.99           N  
ATOM   1587  CA  ILE A 214     -22.950   4.379 -15.235  1.00 16.44           C  
ATOM   1588  C   ILE A 214     -21.587   4.096 -15.921  1.00 20.41           C  
ATOM   1589  O   ILE A 214     -20.555   4.603 -15.462  1.00 20.33           O  
ATOM   1590  CB  ILE A 214     -23.430   5.865 -15.373  1.00 18.36           C  
ATOM   1591  CG1 ILE A 214     -24.847   6.080 -14.752  1.00 18.43           C  
ATOM   1592  CG2 ILE A 214     -23.348   6.389 -16.833  1.00 18.58           C  
ATOM   1593  CD1 ILE A 214     -26.083   5.407 -15.461  1.00 21.70           C  
ATOM   1594  N   GLY A 215     -21.607   3.294 -16.991  1.00 16.77           N  
ATOM   1595  CA  GLY A 215     -20.413   2.824 -17.698  1.00 17.13           C  
ATOM   1596  C   GLY A 215     -19.761   3.704 -18.750  1.00 20.82           C  
ATOM   1597  O   GLY A 215     -19.180   3.188 -19.711  1.00 20.83           O  
ATOM   1598  N   TYR A 216     -19.825   5.028 -18.565  1.00 17.46           N  
ATOM   1599  CA  TYR A 216     -19.243   6.033 -19.466  1.00 16.23           C  
ATOM   1600  C   TYR A 216     -18.660   7.193 -18.620  1.00 19.07           C  
ATOM   1601  O   TYR A 216     -19.210   7.472 -17.544  1.00 18.77           O  
ATOM   1602  CB  TYR A 216     -20.324   6.574 -20.452  1.00 16.26           C  
ATOM   1603  CG  TYR A 216     -20.930   5.511 -21.351  1.00 16.41           C  
ATOM   1604  CD1 TYR A 216     -20.281   5.098 -22.514  1.00 17.48           C  
ATOM   1605  CD2 TYR A 216     -22.132   4.886 -21.017  1.00 16.29           C  
ATOM   1606  CE1 TYR A 216     -20.814   4.094 -23.325  1.00 17.84           C  
ATOM   1607  CE2 TYR A 216     -22.671   3.874 -21.817  1.00 16.84           C  
ATOM   1608  CZ  TYR A 216     -22.011   3.484 -22.974  1.00 19.96           C  
ATOM   1609  OH  TYR A 216     -22.527   2.479 -23.763  1.00 19.96           O  
ATOM   1610  N   PRO A 217     -17.592   7.910 -19.073  1.00 16.46           N  
ATOM   1611  CA  PRO A 217     -17.081   9.042 -18.267  1.00 16.23           C  
ATOM   1612  C   PRO A 217     -18.073  10.214 -18.170  1.00 19.39           C  
ATOM   1613  O   PRO A 217     -18.710  10.564 -19.175  1.00 19.30           O  
ATOM   1614  CB  PRO A 217     -15.781   9.459 -18.979  1.00 18.51           C  
ATOM   1615  CG  PRO A 217     -15.851   8.872 -20.331  1.00 22.80           C  
ATOM   1616  CD  PRO A 217     -16.800   7.706 -20.308  1.00 18.15           C  
ATOM   1617  N   ILE A 218     -18.239  10.777 -16.948  1.00 15.39           N  
ATOM   1618  CA  ILE A 218     -19.106  11.933 -16.654  1.00 14.28           C  
ATOM   1619  C   ILE A 218     -18.163  13.083 -16.222  1.00 17.84           C  
ATOM   1620  O   ILE A 218     -17.550  12.991 -15.152  1.00 17.94           O  
ATOM   1621  CB  ILE A 218     -20.202  11.624 -15.572  1.00 16.39           C  
ATOM   1622  CG1 ILE A 218     -21.116  10.428 -15.985  1.00 15.91           C  
ATOM   1623  CG2 ILE A 218     -21.048  12.885 -15.259  1.00 17.34           C  
ATOM   1624  CD1 ILE A 218     -21.963   9.805 -14.795  1.00 17.63           C  
ATOM   1625  N   THR A 219     -18.024  14.144 -17.066  1.00 15.01           N  
ATOM   1626  CA  THR A 219     -17.140  15.287 -16.777  1.00 14.20           C  
ATOM   1627  C   THR A 219     -17.947  16.537 -16.369  1.00 17.26           C  
ATOM   1628  O   THR A 219     -18.773  17.013 -17.157  1.00 16.65           O  
ATOM   1629  CB  THR A 219     -16.203  15.598 -17.992  1.00 18.55           C  
ATOM   1630  OG1 THR A 219     -15.495  14.425 -18.419  1.00 17.98           O  
ATOM   1631  CG2 THR A 219     -15.185  16.723 -17.685  1.00 17.26           C  
ATOM   1632  N   LEU A 220     -17.706  17.061 -15.145  1.00 15.69           N  
ATOM   1633  CA  LEU A 220     -18.330  18.293 -14.631  1.00 15.98           C  
ATOM   1634  C   LEU A 220     -17.414  19.498 -14.966  1.00 18.81           C  
ATOM   1635  O   LEU A 220     -16.306  19.599 -14.420  1.00 18.14           O  
ATOM   1636  CB  LEU A 220     -18.595  18.198 -13.099  1.00 16.59           C  
ATOM   1637  CG  LEU A 220     -19.148  19.455 -12.372  1.00 21.20           C  
ATOM   1638  CD1 LEU A 220     -20.455  19.968 -13.002  1.00 21.30           C  
ATOM   1639  CD2 LEU A 220     -19.358  19.179 -10.880  1.00 24.11           C  
ATOM   1640  N   PHE A 221     -17.888  20.401 -15.861  1.00 14.77           N  
ATOM   1641  CA  PHE A 221     -17.133  21.598 -16.290  1.00 14.40           C  
ATOM   1642  C   PHE A 221     -17.094  22.665 -15.176  1.00 21.09           C  
ATOM   1643  O   PHE A 221     -18.042  22.778 -14.387  1.00 21.34           O  
ATOM   1644  CB  PHE A 221     -17.721  22.200 -17.591  1.00 15.20           C  
ATOM   1645  CG  PHE A 221     -17.458  21.523 -18.928  1.00 15.55           C  
ATOM   1646  CD1 PHE A 221     -17.337  20.136 -19.022  1.00 16.66           C  
ATOM   1647  CD2 PHE A 221     -17.411  22.267 -20.106  1.00 16.67           C  
ATOM   1648  CE1 PHE A 221     -17.123  19.513 -20.260  1.00 17.67           C  
ATOM   1649  CE2 PHE A 221     -17.213  21.640 -21.348  1.00 18.87           C  
ATOM   1650  CZ  PHE A 221     -17.064  20.269 -21.417  1.00 17.34           C  
ATOM   1651  N   VAL A 222     -15.989  23.447 -15.134  1.00 19.89           N  
ATOM   1652  CA  VAL A 222     -15.698  24.537 -14.182  1.00 20.88           C  
ATOM   1653  C   VAL A 222     -16.054  25.899 -14.855  1.00 23.39           C  
ATOM   1654  O   VAL A 222     -16.001  26.002 -16.084  1.00 21.90           O  
ATOM   1655  CB  VAL A 222     -14.182  24.480 -13.770  1.00 26.28           C  
ATOM   1656  CG1 VAL A 222     -13.811  25.581 -12.776  1.00 27.05           C  
ATOM   1657  CG2 VAL A 222     -13.802  23.111 -13.206  1.00 26.64           C  
ATOM   1658  N   GLU A 223     -16.387  26.937 -14.049  1.00 20.66           N  
ATOM   1659  CA  GLU A 223     -16.714  28.284 -14.546  1.00 22.22           C  
ATOM   1660  C   GLU A 223     -15.582  29.297 -14.313  1.00 31.76           C  
ATOM   1661  O   GLU A 223     -14.986  29.292 -13.215  1.00 30.50           O  
ATOM   1662  CB  GLU A 223     -18.029  28.799 -13.936  1.00 23.65           C  
ATOM   1663  CG  GLU A 223     -19.258  28.047 -14.419  1.00 30.03           C  
ATOM   1664  CD  GLU A 223     -20.567  28.620 -13.918  1.00 41.48           C  
ATOM   1665  OE1 GLU A 223     -20.979  29.689 -14.424  1.00 27.96           O  
ATOM   1666  OE2 GLU A 223     -21.183  27.999 -13.021  1.00 30.95           O  
ATOM   1667  OXT GLU A 223     -15.316  30.116 -15.221  1.00 46.44           O  
TER    1668      GLU A 223                                                      
HETATM 1669  O   HOH A 301     -33.617   5.727 -19.330  1.00 31.42           O  
HETATM 1670  O   HOH A 302     -39.008  10.264  -2.421  1.00 37.27           O  
HETATM 1671  O   HOH A 303     -32.376  30.027  -5.959  1.00 32.41           O  
HETATM 1672  O   HOH A 304     -55.248  17.201 -21.030  1.00 36.84           O  
HETATM 1673  O   HOH A 305     -34.212   1.729 -20.799  1.00 32.30           O  
HETATM 1674  O   HOH A 306     -15.428  25.693  -9.116  1.00 44.83           O  
HETATM 1675  O   HOH A 307     -29.147  -0.663 -22.975  1.00 23.60           O  
HETATM 1676  O   HOH A 308     -17.228  26.704 -18.418  1.00 23.87           O  
HETATM 1677  O   HOH A 309     -41.882  19.417  -6.751  1.00 21.35           O  
HETATM 1678  O   HOH A 310     -40.562  27.581 -28.668  1.00 31.68           O  
HETATM 1679  O   HOH A 311     -24.122  24.360  -2.219  1.00 57.40           O  
HETATM 1680  O   HOH A 312     -41.721  28.768 -24.831  1.00 29.73           O  
HETATM 1681  O   HOH A 313     -25.258  22.999 -30.991  1.00 44.92           O  
HETATM 1682  O   HOH A 314     -27.733   2.125 -19.956  1.00 18.77           O  
HETATM 1683  O   HOH A 315     -37.507  31.011 -19.669  1.00 52.46           O  
HETATM 1684  O   HOH A 316     -17.043  13.113 -20.256  1.00 18.65           O  
HETATM 1685  O   HOH A 317     -44.432  24.712  -9.526  1.00 51.88           O  
HETATM 1686  O   HOH A 318     -48.075  11.703 -30.428  1.00 38.71           O  
HETATM 1687  O   HOH A 319     -23.621  34.827 -21.221  1.00 50.52           O  
HETATM 1688  O   HOH A 320     -34.172  22.708  -2.227  1.00 48.10           O  
HETATM 1689  O   HOH A 321     -20.316   7.469 -12.251  1.00 38.61           O  
HETATM 1690  O   HOH A 322     -34.745  30.724 -16.475  1.00 33.90           O  
HETATM 1691  O   HOH A 323     -30.553  12.532  -9.002  1.00 36.61           O  
HETATM 1692  O   HOH A 324     -39.861  29.614  -8.739  1.00 57.81           O  
HETATM 1693  O   HOH A 325     -39.797  22.488 -38.534  1.00 31.43           O  
HETATM 1694  O   HOH A 326     -30.777   3.193 -36.329  1.00 39.38           O  
HETATM 1695  O   HOH A 327     -54.712   2.560  -8.376  1.00 43.07           O  
HETATM 1696  O   HOH A 328     -34.228  29.501 -26.337  1.00 47.60           O  
HETATM 1697  O   HOH A 329     -43.301  27.339 -17.620  1.00 28.79           O  
HETATM 1698  O   HOH A 330     -43.975  18.012  -8.015  1.00 21.73           O  
HETATM 1699  O   HOH A 331     -40.795  30.614 -20.865  1.00 34.80           O  
HETATM 1700  O   HOH A 332     -41.998  24.013 -14.718  1.00 24.56           O  
HETATM 1701  O   HOH A 333     -43.424   3.313 -20.918  1.00 25.40           O  
HETATM 1702  O   HOH A 334     -42.742   0.348 -17.632  1.00 26.29           O  
HETATM 1703  O   HOH A 335     -16.167   5.712 -23.405  1.00 27.28           O  
HETATM 1704  O   HOH A 336     -36.898  25.209 -39.891  1.00 32.72           O  
HETATM 1705  O   HOH A 337     -25.935  29.218  -8.093  1.00 30.15           O  
HETATM 1706  O   HOH A 338     -26.997  36.270 -20.117  1.00 48.20           O  
HETATM 1707  O   HOH A 339     -34.102  15.595  -1.464  1.00 40.32           O  
HETATM 1708  O   HOH A 340     -34.364   5.363 -16.805  1.00 28.58           O  
HETATM 1709  O   HOH A 341     -33.582   5.723 -39.305  1.00 43.88           O  
HETATM 1710  O   HOH A 342     -30.888   6.154  -6.613  1.00 39.90           O  
HETATM 1711  O   HOH A 343     -29.941   3.563 -15.785  1.00 29.34           O  
HETATM 1712  O   HOH A 344     -31.171  10.858 -27.413  1.00 25.51           O  
HETATM 1713  O   HOH A 345     -29.640   5.063  -8.884  1.00 42.44           O  
HETATM 1714  O   HOH A 346     -18.286  -0.252 -42.427  1.00 55.93           O  
HETATM 1715  O   HOH A 347     -20.139   0.847 -20.932  1.00 28.25           O  
HETATM 1716  O   HOH A 348     -45.622  28.289 -35.786  1.00 25.24           O  
HETATM 1717  O   HOH A 349     -37.618  30.723 -26.561  1.00 39.07           O  
HETATM 1718  O   HOH A 350     -26.291  28.941 -21.703  1.00 40.03           O  
HETATM 1719  O   HOH A 351     -16.244  29.489 -17.801  1.00 33.05           O  
HETATM 1720  O   HOH A 352     -52.950  20.265 -12.226  1.00 50.09           O  
HETATM 1721  O   HOH A 353     -41.571  -1.274 -14.967  1.00 26.20           O  
HETATM 1722  O   HOH A 354     -37.323   5.759  -6.250  1.00 52.77           O  
HETATM 1723  O   HOH A 355     -44.839  26.175 -24.533  1.00 22.44           O  
HETATM 1724  O   HOH A 356     -24.942  -4.891 -34.510  1.00 25.97           O  
HETATM 1725  O   HOH A 357     -37.273   6.368 -11.337  1.00 23.37           O  
HETATM 1726  O   HOH A 358     -40.163  21.899  -0.087  1.00 25.75           O  
HETATM 1727  O   HOH A 359     -45.513  29.177 -31.416  1.00 30.89           O  
HETATM 1728  O   HOH A 360     -22.482  14.659 -38.741  1.00 35.73           O  
HETATM 1729  O   HOH A 361     -27.169   4.981 -40.017  1.00 41.26           O  
HETATM 1730  O   HOH A 362     -17.273  -0.193 -31.138  1.00 34.25           O  
HETATM 1731  O   HOH A 363     -33.419   7.341 -31.649  1.00 28.25           O  
HETATM 1732  O   HOH A 364     -45.564   8.190 -28.112  1.00 19.07           O  
HETATM 1733  O   HOH A 365     -35.678  30.727 -35.090  1.00 57.61           O  
HETATM 1734  O   HOH A 366     -27.081   7.928 -35.302  1.00 20.14           O  
HETATM 1735  O   HOH A 367     -25.502  25.657 -19.644  1.00 17.18           O  
HETATM 1736  O   HOH A 368     -34.787  21.760  -4.779  1.00 25.05           O  
HETATM 1737  O   HOH A 369     -31.542  13.953 -36.622  1.00 17.86           O  
HETATM 1738  O   HOH A 370     -50.076   1.011 -19.760  1.00 48.09           O  
HETATM 1739  O   HOH A 371     -49.495   0.822 -12.378  1.00 33.66           O  
HETATM 1740  O   HOH A 372     -22.868  14.997   1.009  1.00 23.88           O  
HETATM 1741  O   HOH A 373     -35.256   8.031 -17.138  1.00 19.86           O  
HETATM 1742  O   HOH A 374     -43.973  15.206 -26.027  1.00 17.15           O  
HETATM 1743  O   HOH A 375     -48.386  16.223  -2.198  1.00 32.96           O  
HETATM 1744  O   HOH A 376     -37.680   7.770 -37.558  1.00 33.20           O  
HETATM 1745  O   HOH A 377     -24.894  12.131 -37.447  1.00 24.07           O  
HETATM 1746  O   HOH A 378     -38.438  19.839 -41.828  1.00 33.42           O  
HETATM 1747  O   HOH A 379     -30.188  11.468 -24.241  1.00 19.61           O  
HETATM 1748  O   HOH A 380     -27.895  32.207 -11.849  1.00 28.54           O  
HETATM 1749  O   HOH A 381     -52.960   7.557 -20.650  1.00 34.72           O  
HETATM 1750  O   HOH A 382     -25.824  25.018 -26.514  1.00 49.41           O  
HETATM 1751  O   HOH A 383     -13.502  13.320 -16.697  1.00 35.98           O  
HETATM 1752  O   HOH A 384     -27.921   7.328 -43.696  1.00 48.37           O  
HETATM 1753  O   HOH A 385     -20.434  25.783 -11.154  1.00 31.03           O  
HETATM 1754  O   HOH A 386     -19.185  13.230  -7.984  1.00 23.90           O  
HETATM 1755  O   HOH A 387     -15.498   3.967 -29.597  1.00 40.63           O  
HETATM 1756  O   HOH A 388     -42.942  15.923 -28.679  1.00 16.69           O  
HETATM 1757  O   HOH A 389     -32.032  33.362  -7.920  1.00 46.73           O  
HETATM 1758  O   HOH A 390     -30.552  32.727 -20.602  1.00 46.21           O  
HETATM 1759  O   HOH A 391     -29.289   4.173 -38.404  1.00 46.60           O  
HETATM 1760  O   HOH A 392     -26.016  25.089 -23.717  1.00 26.68           O  
HETATM 1761  O   HOH A 393     -25.357  -1.923 -37.505  1.00 30.87           O  
HETATM 1762  O   HOH A 394     -42.050  24.002  -7.412  1.00 32.94           O  
HETATM 1763  O   HOH A 395     -18.171  12.668 -12.370  1.00 28.14           O  
HETATM 1764  O   HOH A 396     -14.213  11.507 -24.419  1.00 41.27           O  
HETATM 1765  O   HOH A 397     -48.623   9.665  -4.244  1.00 49.96           O  
HETATM 1766  O   HOH A 398     -28.312  10.579 -28.125  1.00 16.41           O  
HETATM 1767  O   HOH A 399     -35.834  26.759  -2.972  1.00 42.20           O  
HETATM 1768  O   HOH A 400     -32.574   7.596 -24.350  1.00 26.20           O  
HETATM 1769  O   HOH A 401     -19.919  27.405 -18.439  1.00 24.61           O  
HETATM 1770  O   HOH A 402     -23.126  11.929  -2.196  1.00 25.73           O  
HETATM 1771  O   HOH A 403     -14.562  32.659 -16.360  1.00 49.04           O  
HETATM 1772  O   HOH A 404     -18.851   7.184 -14.692  1.00 31.75           O  
HETATM 1773  O   HOH A 405     -47.872  14.693 -27.704  1.00 19.58           O  
HETATM 1774  O   HOH A 406     -23.127   0.685 -20.557  1.00 23.85           O  
HETATM 1775  O   HOH A 407     -34.691   5.520 -14.147  1.00 35.46           O  
HETATM 1776  O   HOH A 408     -25.787   4.067 -11.022  1.00 29.08           O  
HETATM 1777  O   HOH A 409     -49.832  20.960 -19.340  1.00 24.36           O  
HETATM 1778  O   HOH A 410     -37.065  21.201  -2.893  1.00 31.81           O  
HETATM 1779  O   HOH A 411     -27.720  14.446  -2.789  1.00 36.26           O  
HETATM 1780  O   HOH A 412     -37.995  24.930 -31.636  1.00 19.51           O  
HETATM 1781  O   HOH A 413     -28.184   7.942 -13.500  1.00 19.57           O  
HETATM 1782  O   HOH A 414     -33.032  11.446  -3.367  1.00 37.85           O  
HETATM 1783  O   HOH A 415     -18.598  23.616 -11.662  1.00 27.65           O  
HETATM 1784  O   HOH A 416     -44.707  21.919  -7.269  1.00 37.51           O  
HETATM 1785  O   HOH A 417     -22.634   6.610  -3.144  1.00 42.44           O  
HETATM 1786  O   HOH A 418     -19.114  15.334 -31.557  1.00 55.15           O  
HETATM 1787  O   HOH A 419     -27.473  14.438   0.879  1.00 22.02           O  
HETATM 1788  O   HOH A 420     -18.012  11.560 -30.534  1.00 24.11           O  
HETATM 1789  O   HOH A 421     -30.410  21.902  -0.543  1.00 32.54           O  
HETATM 1790  O   HOH A 422     -24.092   2.270 -18.173  1.00 18.95           O  
HETATM 1791  O   HOH A 423     -28.387   5.568 -12.076  1.00 34.21           O  
HETATM 1792  O   HOH A 424     -41.539   4.808 -22.770  1.00 24.32           O  
HETATM 1793  O   HOH A 425     -47.215  14.357 -30.622  1.00 23.07           O  
HETATM 1794  O   HOH A 426     -32.555  31.042 -18.075  1.00 49.21           O  
HETATM 1795  O   HOH A 427     -27.434  11.698 -10.340  1.00 26.66           O  
HETATM 1796  O   HOH A 428     -32.206   6.355 -26.874  1.00 23.30           O  
HETATM 1797  O   HOH A 429     -19.641  17.638  -2.711  1.00 24.71           O  
HETATM 1798  O   HOH A 430     -23.384  15.462 -29.233  1.00 25.78           O  
HETATM 1799  O   HOH A 431     -13.691  10.628 -33.566  1.00 41.17           O  
HETATM 1800  O   HOH A 432     -13.440  20.074 -14.734  1.00 20.18           O  
HETATM 1801  O   HOH A 433     -32.481  26.896 -33.570  1.00 38.38           O  
HETATM 1802  O   HOH A 434     -48.184   1.679  -5.926  1.00 44.59           O  
HETATM 1803  O   HOH A 435     -48.567  16.490 -31.728  1.00 30.79           O  
HETATM 1804  O   HOH A 436     -37.386   3.962  -8.918  1.00 52.05           O  
HETATM 1805  O   HOH A 437     -37.474   4.692 -29.342  1.00 34.64           O  
HETATM 1806  O   HOH A 438     -28.902  -0.577 -31.203  1.00 27.51           O  
HETATM 1807  O   HOH A 439     -20.248   7.199 -43.181  1.00 54.88           O  
HETATM 1808  O   HOH A 440     -36.281   3.682 -17.763  1.00 36.18           O  
HETATM 1809  O   HOH A 441     -15.024   3.896 -41.531  1.00 53.63           O  
HETATM 1810  O   HOH A 442     -30.251  21.370 -39.990  1.00 45.59           O  
HETATM 1811  O   HOH A 443     -28.033  19.378 -40.317  1.00 34.29           O  
HETATM 1812  O   HOH A 444     -17.140   3.113 -21.843  1.00 27.10           O  
HETATM 1813  O   HOH A 445     -19.419  12.047   0.528  1.00 35.12           O  
HETATM 1814  O   HOH A 446     -27.994  29.233  -5.033  1.00 51.18           O  
HETATM 1815  O   HOH A 447     -17.391  -6.573 -33.096  1.00 40.89           O  
HETATM 1816  O   HOH A 448     -37.878   9.567 -20.868  1.00 21.87           O  
HETATM 1817  O   HOH A 449     -54.686   5.741 -15.133  1.00 44.27           O  
HETATM 1818  O   HOH A 450     -28.624  14.713 -23.197  1.00 15.63           O  
HETATM 1819  O   HOH A 451     -27.141   5.229 -36.597  1.00 22.06           O  
HETATM 1820  O   HOH A 452     -32.410   4.622 -34.665  1.00 44.51           O  
HETATM 1821  O   HOH A 453     -52.486  20.129 -25.523  1.00 30.56           O  
HETATM 1822  O   HOH A 454     -52.963  16.554 -14.017  1.00 32.50           O  
HETATM 1823  O   HOH A 455     -51.340  25.706 -26.137  1.00 30.65           O  
HETATM 1824  O   HOH A 456     -21.542   0.302 -15.748  1.00 27.08           O  
HETATM 1825  O   HOH A 457     -20.153  32.193 -13.058  1.00 46.41           O  
HETATM 1826  O   HOH A 458     -31.493   0.512 -19.042  1.00 30.22           O  
HETATM 1827  O   HOH A 459     -30.564   1.059 -24.756  1.00 23.67           O  
HETATM 1828  O   HOH A 460     -35.258   3.062 -25.300  1.00 32.76           O  
HETATM 1829  O   HOH A 461     -54.142  17.018 -28.647  1.00 36.12           O  
HETATM 1830  O   HOH A 462     -37.620   6.946 -18.399  1.00 24.77           O  
HETATM 1831  O   HOH A 463     -15.000   3.170 -36.363  1.00 50.77           O  
HETATM 1832  O   HOH A 464     -42.012  30.617 -39.291  1.00 45.49           O  
HETATM 1833  O   HOH A 465     -15.646  32.452 -13.372  1.00 39.40           O  
HETATM 1834  O   HOH A 466     -17.061  26.471 -11.163  1.00 32.62           O  
HETATM 1835  O   HOH A 467     -33.380  12.954 -21.975  1.00 21.01           O  
HETATM 1836  O   HOH A 468     -16.763   9.541 -14.638  1.00 31.26           O  
HETATM 1837  O   HOH A 469     -32.042  26.465  -4.926  1.00 24.26           O  
HETATM 1838  O   HOH A 470     -42.645  21.181  -9.495  1.00 27.28           O  
HETATM 1839  O   HOH A 471     -26.255  -1.387 -19.916  1.00 22.30           O  
HETATM 1840  O   HOH A 472     -54.430  10.685 -27.387  1.00 40.90           O  
HETATM 1841  O   HOH A 473     -47.997  21.195 -21.432  1.00 21.39           O  
HETATM 1842  O   HOH A 474     -44.780  26.363 -27.588  1.00 29.03           O  
HETATM 1843  O   HOH A 475     -45.138  11.907  -4.962  1.00 26.48           O  
HETATM 1844  O   HOH A 476     -46.633  28.404 -20.528  1.00 40.83           O  
HETATM 1845  O   HOH A 477     -21.457   7.879 -39.185  1.00 33.75           O  
HETATM 1846  O   HOH A 478     -15.474  19.444 -11.514  1.00 32.31           O  
HETATM 1847  O   HOH A 479     -24.415  10.769 -41.514  1.00 41.74           O  
HETATM 1848  O   HOH A 480     -21.075  21.320 -30.895  1.00 49.64           O  
HETATM 1849  O   HOH A 481     -45.568  23.548 -41.892  1.00 52.94           O  
HETATM 1850  O   HOH A 482     -55.303  14.717 -27.632  1.00 30.40           O  
HETATM 1851  O   HOH A 483     -18.919   3.633 -13.091  1.00 36.36           O  
HETATM 1852  O   HOH A 484     -42.489  16.598 -40.765  1.00 39.91           O  
HETATM 1853  O   HOH A 485     -15.618  15.719 -13.372  1.00 23.03           O  
HETATM 1854  O   HOH A 486     -30.454  13.183 -21.608  1.00 18.35           O  
HETATM 1855  O   HOH A 487     -29.276  27.106 -31.297  1.00 54.41           O  
HETATM 1856  O   HOH A 488     -37.792  11.961 -39.600  1.00 27.44           O  
HETATM 1857  O   HOH A 489     -15.056   6.231 -26.048  1.00 30.47           O  
HETATM 1858  O   HOH A 490     -32.387   6.003 -12.772  1.00 42.18           O  
HETATM 1859  O   HOH A 491     -28.745  32.761  -7.500  1.00 42.84           O  
HETATM 1860  O   HOH A 492     -24.429  31.690 -24.277  1.00 48.14           O  
HETATM 1861  O   HOH A 493     -19.959  26.699  -8.090  1.00 29.48           O  
HETATM 1862  O   HOH A 494     -47.658  22.800  -4.741  1.00 46.03           O  
HETATM 1863  O   HOH A 495     -30.394   3.153 -41.818  1.00 53.43           O  
HETATM 1864  O   HOH A 496     -52.910   9.832  -9.644  1.00 46.96           O  
HETATM 1865  O   HOH A 497     -27.880  12.039 -43.234  1.00 52.84           O  
HETATM 1866  O   HOH A 498     -38.958  31.499 -11.923  1.00 36.20           O  
HETATM 1867  O   HOH A 499     -47.722   6.979 -26.886  1.00 22.15           O  
HETATM 1868  O   HOH A 500     -14.973  16.157 -21.824  1.00 37.97           O  
HETATM 1869  O   HOH A 501     -26.065  -7.629 -34.515  1.00 29.40           O  
HETATM 1870  O   HOH A 502     -40.059   3.425 -26.801  1.00 25.22           O  
HETATM 1871  O   HOH A 503     -19.719  19.083 -25.070  1.00 24.62           O  
HETATM 1872  O   HOH A 504     -41.118  25.896  -5.662  1.00 52.40           O  
HETATM 1873  O   HOH A 505     -43.943   5.850  -1.475  1.00 43.72           O  
HETATM 1874  O   HOH A 506     -50.111  18.472  -3.719  1.00 30.52           O  
HETATM 1875  O   HOH A 507     -33.857  17.318  -3.573  1.00 24.99           O  
HETATM 1876  O   HOH A 508     -29.872  13.660 -44.169  1.00 50.58           O  
HETATM 1877  O   HOH A 509     -40.220  -0.923  -7.381  1.00 53.27           O  
HETATM 1878  O   HOH A 510     -35.960   6.006 -26.970  1.00 36.84           O  
HETATM 1879  O   HOH A 511     -19.499  24.828  -4.924  1.00 36.71           O  
HETATM 1880  O   HOH A 512     -31.307  16.127  -0.202  1.00 40.51           O  
HETATM 1881  O   HOH A 513     -39.259   1.327  -6.142  1.00 55.53           O  
HETATM 1882  O   HOH A 514     -18.178  23.868 -31.370  1.00 34.85           O  
HETATM 1883  O   HOH A 515     -48.217   4.204 -25.874  1.00 18.42           O  
HETATM 1884  O   HOH A 516     -17.861  14.906 -34.246  1.00 51.62           O  
HETATM 1885  O   HOH A 517     -45.760   1.873 -20.834  1.00 27.37           O  
HETATM 1886  O   HOH A 518     -43.036  21.205  -4.469  1.00 24.64           O  
HETATM 1887  O   HOH A 519     -21.225  27.829 -20.951  1.00 26.19           O  
HETATM 1888  O   HOH A 520     -32.238   8.645 -28.579  1.00 29.85           O  
HETATM 1889  O   HOH A 521     -14.699  13.155 -13.793  1.00 49.39           O  
HETATM 1890  O   HOH A 522     -35.180   8.699 -27.488  1.00 38.28           O  
HETATM 1891  O   HOH A 523     -20.304  12.572 -31.921  1.00 25.58           O  
HETATM 1892  O   HOH A 524     -31.989  27.671 -25.619  1.00 41.86           O  
HETATM 1893  O   HOH A 525     -44.534  18.293 -40.136  1.00 52.78           O  
HETATM 1894  O   HOH A 526     -40.976  30.727 -31.368  1.00 55.57           O  
HETATM 1895  O   HOH A 527     -51.090  28.466 -23.282  1.00 49.52           O  
HETATM 1896  O   HOH A 528     -48.809  23.737 -17.955  1.00 34.86           O  
HETATM 1897  O   HOH A 529     -16.556  21.131  -4.882  1.00 55.49           O  
HETATM 1898  O   HOH A 530     -42.354  20.529 -42.832  1.00 43.30           O  
HETATM 1899  O   HOH A 531     -36.732  10.427 -23.794  1.00 31.51           O  
HETATM 1900  O   HOH A 532     -49.993   7.391 -28.493  1.00 29.82           O  
HETATM 1901  O   HOH A 533     -45.335  10.591 -37.340  1.00 40.91           O  
HETATM 1902  O   HOH A 534     -17.305  -6.035 -37.613  1.00 47.58           O  
HETATM 1903  O   HOH A 535     -34.785   9.327 -41.357  1.00 51.72           O  
HETATM 1904  O   HOH A 536     -14.264  14.082 -28.268  1.00 57.16           O  
HETATM 1905  O   HOH A 537     -34.080   4.714 -30.787  1.00 50.35           O  
HETATM 1906  O   HOH A 538     -20.595   8.648  -9.794  1.00 48.88           O  
HETATM 1907  O   HOH A 539     -37.994  23.697  -3.520  1.00 35.24           O  
HETATM 1908  O   HOH A 540     -21.575  -3.561 -42.387  1.00 59.97           O  
HETATM 1909  O   HOH A 541     -35.059   8.930  -3.954  1.00 46.04           O  
HETATM 1910  O   HOH A 542     -22.532  20.278 -28.655  1.00 52.22           O  
HETATM 1911  O   HOH A 543     -15.546  17.314 -24.445  1.00 44.87           O  
HETATM 1912  O   HOH A 544     -29.941  34.168 -11.386  1.00 42.42           O  
HETATM 1913  O   HOH A 545     -35.797  19.004   0.112  1.00 33.11           O  
HETATM 1914  O   HOH A 546     -52.344  15.944 -30.431  1.00 52.70           O  
HETATM 1915  O   HOH A 547     -40.476  -2.379 -12.677  1.00 41.38           O  
HETATM 1916  O   HOH A 548     -37.027   7.062 -21.372  1.00 44.44           O  
HETATM 1917  O   HOH A 549     -42.242  26.755 -26.672  1.00 31.98           O  
HETATM 1918  O   HOH A 550     -19.343  16.838 -26.913  1.00 33.61           O  
HETATM 1919  O   HOH A 551     -38.972   2.048 -18.846  1.00 27.98           O  
HETATM 1920  O   HOH A 552     -16.113   4.896 -18.114  1.00 40.94           O  
HETATM 1921  O   HOH A 553     -35.738  26.563 -30.100  1.00 35.96           O  
HETATM 1922  O   HOH A 554     -11.603  30.295 -13.173  1.00 50.39           O  
HETATM 1923  O   HOH A 555     -36.875   4.753 -32.008  1.00 48.24           O  
HETATM 1924  O   HOH A 556     -13.471  17.464 -13.913  1.00 49.76           O  
HETATM 1925  O   HOH A 557     -21.068  16.885 -29.024  1.00 38.55           O  
HETATM 1926  O   HOH A 558     -17.163   3.452 -15.905  1.00 60.39           O  
HETATM 1927  O   HOH A 559     -46.324   1.454  -3.771  1.00 60.80           O  
HETATM 1928  O   HOH A 560     -55.510   6.471 -11.983  1.00 46.33           O  
HETATM 1929  O   HOH A 561     -17.858  21.433 -33.106  1.00 55.88           O  
HETATM 1930  O   HOH A 562     -30.108  35.941 -18.636  1.00 54.84           O  
HETATM 1931  O   HOH A 563     -46.318  28.430 -24.056  1.00 46.54           O  
HETATM 1932  O   HOH A 564     -34.978   0.818 -29.129  1.00 40.49           O  
HETATM 1933  O   HOH A 565     -35.867   3.206 -13.314  1.00 41.56           O  
HETATM 1934  O   HOH A 566     -19.741  18.155 -37.220  1.00 46.81           O  
HETATM 1935  O   HOH A 567     -24.523   5.517 -40.783  1.00 41.95           O  
HETATM 1936  O   HOH A 568     -33.943  19.654  -2.033  1.00 35.31           O  
HETATM 1937  O   HOH A 569     -19.499  14.813  -2.957  1.00 30.71           O  
HETATM 1938  O   HOH A 570     -34.588   5.983 -36.319  1.00 51.50           O  
HETATM 1939  O   HOH A 571     -37.466   9.194 -39.884  1.00 40.65           O  
HETATM 1940  O   HOH A 572     -27.192  -3.882 -35.678  1.00 40.26           O  
HETATM 1941  O   HOH A 573     -46.244  26.101 -39.790  1.00 34.75           O  
HETATM 1942  O   HOH A 574     -16.855  13.948 -29.835  1.00 43.51           O  
HETATM 1943  O   HOH A 575     -52.633  17.638 -11.530  1.00 52.66           O  
HETATM 1944  O   HOH A 576     -21.501  21.114 -25.976  1.00 45.92           O  
HETATM 1945  O   HOH A 577     -31.081   0.928 -31.837  1.00 47.57           O  
HETATM 1946  O   HOH A 578     -49.598  12.958  -7.383  1.00 45.49           O  
HETATM 1947  O   HOH A 579     -44.559  21.770 -44.151  1.00 57.85           O  
HETATM 1948  O   HOH A 580     -18.888  10.353  -8.528  1.00 31.22           O  
HETATM 1949  O   HOH A 581     -28.011   1.846 -17.023  1.00 30.45           O  
HETATM 1950  O   HOH A 582     -33.371   1.323 -23.754  1.00 31.35           O  
HETATM 1951  O   HOH A 583     -22.544  17.582 -38.621  1.00 50.35           O  
HETATM 1952  O   HOH A 584     -49.368   8.196 -31.025  1.00 34.80           O  
HETATM 1953  O   HOH A 585     -19.550   0.969 -13.995  1.00 33.53           O  
HETATM 1954  O   HOH A 586     -21.851  10.031 -40.802  1.00 46.68           O  
HETATM 1955  O   HOH A 587     -45.499   1.534 -17.768  1.00 25.45           O  
HETATM 1956  O   HOH A 588     -37.970   0.271 -16.929  1.00 32.49           O  
HETATM 1957  O   HOH A 589     -52.719   3.482 -24.322  1.00 52.05           O  
HETATM 1958  O   HOH A 590     -40.265  30.868 -25.889  1.00 45.44           O  
HETATM 1959  O   HOH A 591     -53.676   9.046 -18.151  1.00 39.62           O  
HETATM 1960  O   HOH A 592     -44.164  30.123 -24.517  1.00 45.66           O  
HETATM 1961  O   HOH A 593     -23.799  26.888 -21.520  1.00 26.88           O  
HETATM 1962  O   HOH A 594     -30.492  28.004  -3.184  1.00 47.55           O  
HETATM 1963  O   HOH A 595     -18.898  30.158 -17.900  1.00 44.49           O  
HETATM 1964  O   HOH A 596     -14.384  12.369 -21.773  1.00 35.48           O  
HETATM 1965  O   HOH A 597     -28.379  26.191  -1.232  1.00 57.58           O  
HETATM 1966  O   HOH A 598     -36.251   0.903 -14.740  1.00 41.76           O  
HETATM 1967  O   HOH A 599     -40.933  22.262  -2.779  1.00 31.98           O  
HETATM 1968  O   HOH A 600     -42.085  14.028 -39.341  1.00 36.59           O  
HETATM 1969  O   HOH A 601     -50.406  -0.282  -9.834  1.00 48.16           O  
HETATM 1970  O   HOH A 602     -34.731  12.293 -24.306  1.00 39.43           O  
HETATM 1971  O   HOH A 603     -36.438   0.988 -26.744  1.00 27.65           O  
HETATM 1972  O   HOH A 604     -16.874  18.876  -2.997  1.00 46.60           O  
HETATM 1973  O   HOH A 605     -26.792  23.804  -1.857  1.00 38.13           O  
HETATM 1974  O   HOH A 606     -39.899  13.275 -40.976  1.00 34.36           O  
HETATM 1975  O   HOH A 607     -29.413  -2.531 -33.414  1.00 43.50           O  
HETATM 1976  O   HOH A 608     -44.907  23.197  -4.644  1.00 36.58           O  
HETATM 1977  O   HOH A 609     -46.420  10.242  -1.487  1.00 49.51           O  
HETATM 1978  O   HOH A 610     -26.670  31.786  -9.313  1.00 33.54           O  
HETATM 1979  O   HOH A 611     -40.160   6.847 -36.860  1.00 41.62           O  
HETATM 1980  O   HOH A 612     -16.962  13.786  -3.689  1.00 37.00           O  
HETATM 1981  O   HOH A 613     -36.890   4.631 -20.235  1.00 36.97           O  
HETATM 1982  O   HOH A 614     -30.700  -1.551 -20.865  1.00 36.08           O  
HETATM 1983  O   HOH A 615     -38.705  15.000 -42.734  1.00 41.64           O  
HETATM 1984  O   HOH A 616     -55.111   6.146 -21.558  1.00 37.42           O  
HETATM 1985  O   HOH A 617     -32.570  30.451  -3.255  1.00 53.22           O  
HETATM 1986  O   HOH A 618     -28.174  -3.246 -24.082  1.00 29.40           O  
HETATM 1987  O   HOH A 619     -51.947   4.936 -28.778  1.00 36.65           O  
HETATM 1988  O   HOH A 620     -27.318  26.152 -28.526  1.00 64.18           O  
HETATM 1989  O   HOH A 621     -32.665  10.723 -25.164  1.00 43.07           O  
HETATM 1990  O   HOH A 622     -37.239   4.764 -22.946  1.00 54.07           O  
HETATM 1991  O   HOH A 623     -15.534  12.301 -11.210  1.00 54.55           O  
HETATM 1992  O   HOH A 624     -42.793  25.029 -42.664  1.00 66.07           O  
HETATM 1993  O   HOH A 625     -15.021  16.751 -27.159  1.00 50.32           O  
HETATM 1994  O   HOH A 626     -34.410   1.671 -17.336  1.00 32.58           O  
HETATM 1995  O   HOH A 627     -55.207  19.090 -23.262  1.00 48.93           O  
HETATM 1996  O   HOH A 628     -17.145  -3.258 -27.006  1.00 36.11           O  
HETATM 1997  O   HOH A 629     -19.576  14.372 -39.242  1.00 49.90           O  
HETATM 1998  O   HOH A 630     -38.297   1.955 -28.571  1.00 30.07           O  
HETATM 1999  O   HOH A 631     -11.636  15.323 -31.956  1.00 51.71           O  
HETATM 2000  O   HOH A 632     -42.117  29.820 -29.049  1.00 36.17           O  
HETATM 2001  O   HOH A 633     -29.428  29.021 -24.016  1.00 40.01           O  
HETATM 2002  O   HOH A 634     -44.986  28.997 -28.734  1.00 34.93           O  
HETATM 2003  O   HOH A 635     -12.426  11.454 -20.089  1.00 53.63           O  
HETATM 2004  O   HOH A 636     -43.950  25.917 -15.374  1.00 42.11           O  
HETATM 2005  O   HOH A 637     -45.137  31.148 -35.336  1.00 47.35           O  
HETATM 2006  O   HOH A 638     -44.379  13.412 -37.870  1.00 40.92           O  
HETATM 2007  O   HOH A 639     -16.914  13.164  -6.342  1.00 36.74           O  
HETATM 2008  O   HOH A 640     -32.869  -0.958 -33.887  1.00 55.06           O  
HETATM 2009  O   HOH A 641     -56.325  18.633 -25.918  1.00 39.16           O  
HETATM 2010  O   HOH A 642     -18.681   9.906 -11.854  1.00 38.55           O  
HETATM 2011  O   HOH A 643     -24.879  11.250  -0.037  1.00 49.39           O  
HETATM 2012  O   HOH A 644     -33.207  27.370 -30.972  1.00 42.95           O  
HETATM 2013  O   HOH A 645     -18.971  14.656 -10.508  1.00 27.93           O  
HETATM 2014  O   HOH A 646     -49.318  17.517   0.253  1.00 42.08           O  
HETATM 2015  O   HOH A 647     -32.945   2.708 -32.702  1.00 42.54           O  
HETATM 2016  O   HOH A 648     -21.182  13.726  -0.961  1.00 28.60           O  
HETATM 2017  O   HOH A 649     -53.868  21.470 -23.137  1.00 40.33           O  
HETATM 2018  O   HOH A 650     -54.909  21.778 -27.013  1.00 46.55           O  
HETATM 2019  O   HOH A 651     -16.478  16.224 -10.583  1.00 32.29           O  
HETATM 2020  O   HOH A 652     -33.078  27.953  -1.156  1.00 51.41           O  
HETATM 2021  O   HOH A 653     -48.844  13.446  -2.936  1.00 34.62           O  
HETATM 2022  O   HOH A 654     -26.895  27.663 -24.127  1.00 39.92           O  
HETATM 2023  O   HOH A 655     -47.991  12.135  -5.261  1.00 29.61           O  
HETATM 2024  O   HOH A 656     -23.149  12.229   2.026  1.00 27.45           O  
HETATM 2025  O   HOH A 657     -13.746   5.978 -21.965  1.00 44.98           O  
HETATM 2026  O   HOH A 658     -24.494  33.878  -9.072  1.00 54.35           O  
HETATM 2027  O   HOH A 659     -30.844  27.194 -28.466  1.00 54.67           O  
HETATM 2028  O   HOH A 660     -24.830  29.029 -25.731  1.00 37.98           O  
HETATM 2029  O   HOH A 661     -24.465  -9.178 -39.578  1.00 48.92           O  
HETATM 2030  O   HOH A 662     -15.064  34.810 -11.252  1.00 59.94           O  
HETATM 2031  O   HOH A 663     -40.128   8.241 -40.783  1.00 51.29           O  
HETATM 2032  O   HOH A 664     -10.058  12.560 -20.907  1.00 54.82           O  
HETATM 2033  O   HOH A 665     -28.937  29.973 -27.996  1.00 51.48           O  
MASTER      268    0    0   10    8    0    0    6 1997    1    0   16          
END                                                                             
