# Supplementary material for: FPocketWeb: protein pocket hunting in a web browser
Source: J Cheminform. 2022 Aug 26;14:58. doi: 10.1186/s13321-022-00637-0 (PMC9414105; doi:10.1186/s13321-022-00637-0)
Supplement: Supplementary file 1 — Additional file 1. The FPocketWeb source code, version 1.0.1. See http://durrantlab.com/fpocketweb-download for the latest version. [file 13321_2022_637_MOESM1_ESM.zip › fpocketweb-1.0.1/src/FpocketWeb/compile.sh]

# I'm going to compile this outside WebPack. It's an external library. Just
# easier this way.
#exit 
# Clear dist dir
mkdir -p dist
rm -f ./dist/*

# Copy over support files.
cp src/*.js ./dist/
#cp src/*data ./dist/
cp src/*.wasm ./dist/

# Compile typescript
../../node_modules/typescript/bin/tsc --outFile dist/FpocketWeb.js src/FpocketWeb.ts

# Closure compile javascript files (NOT advanced).
#node ../../node_modules/google-closure-compiler/cli.js --compilation_level SIMPLE_OPTIMIZATIONS --js=dist/FpocketWeb.js --js_output_file=dist/FpocketWeb.min.js
#node ../../node_modules/google-closure-compiler/cli.js --compilation_level SIMPLE --js=dist/fpocket.js --js_output_file=dist/fpocket.min.js
#node ../../node_modules/google-closure-compiler/cli.js --js=dist/vina.worker.js --js_output_file=dist/vina.worker.min.js
cp dist/fpocket.js dist/fpocket.min.js
cp dist/FpocketWeb.js dist/FpocketWeb.min.js


# All min.js files should refer to other min.js files.
ls dist/*.min.js | awk '{print "cat " $1 " | sed \"s/\\.js/.min.js/g\" > t; mv t " $1}' | bash

# Fix version
export FPOCKETWEB_VERSION=`cat ../Version.ts  | grep VERSION | awk '{print $5}' | sed 's/"//g' | sed "s/;//g"`
grep -l "XXXXXXXXXXXXX.X" dist/* | awk '{print "cat " $1 " | sed \"s/XXXXXXXXXXXXX.X/TMPSTR/g\" > t; mv t " $1}' | sed "s/TMPSTR/${FPOCKETWEB_VERSION}/g" | bash

cd dist
echo "/**
 * FPocketWeb Copyright 2020 Jacob Durrant
 *
 * Licensed under the Apache License, Version 2.0 (the "License");
 * you may not use this file except in compliance with the License.
 * You may obtain a copy of the License at
 *
 * http://www.apache.org/licenses/LICENSE-2.0
 *
 * Unless required by applicable law or agreed to in writing, software
 * distributed under the License is distributed on an "AS IS" BASIS,
 * WITHOUT WARRANTIES OR CONDITIONS OF ANY KIND, either express or implied.
 * See the License for the specific language governing permissions and
 * limitations under the License.
 */" > t
ls FpocketWeb*js | awk '{print "cat t > " $1 ".tmp; cat " $1 " >> " $1 ".tmp; mv " $1 ".tmp " $1}' | bash
rm t
cd -

#echo "Beep" | festival --tts
