# Supplementary material for: FPocketWeb: protein pocket hunting in a web browser
Source: J Cheminform. 2022 Aug 26;14:58. doi: 10.1186/s13321-022-00637-0 (PMC9414105; doi:10.1186/s13321-022-00637-0)
Supplement: Supplementary file 1 — Additional file 1. The FPocketWeb source code, version 1.0.1. See http://durrantlab.com/fpocketweb-download for the latest version. [file 13321_2022_637_MOESM1_ESM.zip › fpocketweb-1.0.1/src/FpocketWeb/src/fpocket.js]

// The Module object: Our interface to the outside world. We import
// and export values on it. There are various ways Module can be used:
// 1. Not defined. We create it here
// 2. A function parameter, function(Module) { ..generated code.. }
// 3. pre-run appended it, var Module = {}; ..generated code..
// 4. External script tag defines var Module.
// We need to check if Module already exists (e.g. case 3 above).
// Substitution will be replaced with actual code on later stage of the build,
// this way Closure Compiler will not mangle it (e.g. case 4. above).
// Note that if you want to run closure, and also to use Module
// after the generated code, you will need to define   var Module = {};
// before the code. Then that object will be used in the code, and you
// can continue to use Module afterwards as well.
var Module = typeof FPOCKET_Module != 'undefined' ? FPOCKET_Module : {};

(function() {
    var loadPackage = function(metadata) {

        var PACKAGE_PATH;
        if (typeof window === 'object') {
            PACKAGE_PATH = window['encodeURIComponent'](window.location.pathname.toString().substring(0, window.location.pathname.toString().lastIndexOf('/')) + '/');
        } else if (typeof location !== 'undefined') {
            // worker
            PACKAGE_PATH = encodeURIComponent(location.pathname.toString().substring(0, location.pathname.toString().lastIndexOf('/')) + '/');
        } else {
            throw 'using preloaded data can only be done on a web page or in a web worker';
        }
        var PACKAGE_NAME = 'fpocket.data';
        var REMOTE_PACKAGE_BASE = 'FpocketWeb/fpocket.data';
        if (typeof FPOCKET_Module['locateFilePackage'] === 'function' && !FPOCKET_Module['locateFile']) {
            FPOCKET_Module['locateFile'] = FPOCKET_Module['locateFilePackage'];
            err('warning: you defined Module.locateFilePackage, that has been renamed to Module.locateFile (using your locateFilePackage for now)');
        }
        var REMOTE_PACKAGE_NAME = FPOCKET_Module['locateFile'] ? FPOCKET_Module['locateFile'](REMOTE_PACKAGE_BASE, '') : REMOTE_PACKAGE_BASE;
        var REMOTE_PACKAGE_SIZE = metadata['remote_package_size'];
        var PACKAGE_UUID = metadata['package_uuid'];

        function fetchRemotePackage(packageName, packageSize, callback, errback) {
            var xhr = new XMLHttpRequest();
            xhr.open('GET', packageName, true);
            xhr.responseType = 'arraybuffer';
            xhr.onprogress = function(event) {
                var url = packageName;
                var size = packageSize;
                if (event.total) size = event.total;
                if (event.loaded) {
                    if (!xhr.addedTotal) {
                        xhr.addedTotal = true;
                        if (!FPOCKET_Module.dataFileDownloads) FPOCKET_Module.dataFileDownloads = {};
                        FPOCKET_Module.dataFileDownloads[url] = {
                            loaded: event.loaded,
                            total: size
                        };
                    } else {
                        FPOCKET_Module.dataFileDownloads[url].loaded = event.loaded;
                    }
                    var total = 0;
                    var loaded = 0;
                    var num = 0;
                    for (var download in FPOCKET_Module.dataFileDownloads) {
                        var data = FPOCKET_Module.dataFileDownloads[download];
                        total += data.total;
                        loaded += data.loaded;
                        num++;
                    }
                    total = Math.ceil(total * FPOCKET_Module.expectedDataFileDownloads / num);
                    if (FPOCKET_Module['setStatus']) FPOCKET_Module['setStatus']('Downloading data... (' + loaded + '/' + total + ')');
                } else if (!FPOCKET_Module.dataFileDownloads) {
                    if (FPOCKET_Module['setStatus']) FPOCKET_Module['setStatus']('Downloading data...');
                }
            };
            xhr.onerror = function(event) {
                throw new Error("NetworkError for: " + packageName);
            }
            xhr.onload = function(event) {
                if (xhr.status == 200 || xhr.status == 304 || xhr.status == 206 || (xhr.status == 0 && xhr.response)) { // file URLs can return 0
                    var packageData = xhr.response;
                    callback(packageData);
                } else {
                    throw new Error(xhr.statusText + " : " + xhr.responseURL);
                }
            };
            xhr.send(null);
        };

        function handleError(error) {
            console.error('package error:', error);
        };

        var fetchedCallback = null;
        var fetched = FPOCKET_Module['getPreloadedPackage'] ? FPOCKET_Module['getPreloadedPackage'](REMOTE_PACKAGE_NAME, REMOTE_PACKAGE_SIZE) : null;

        /*if (!fetched) fetchRemotePackage(REMOTE_PACKAGE_NAME, REMOTE_PACKAGE_SIZE, function (data) {
          if (fetchedCallback) {
            fetchedCallback(data);
            fetchedCallback = null;
          } else {
            fetched = data;
          }
        }, handleError);*/
        //debugger
        function runWithFS() {

            function assert(check, msg) {
                if (!check) throw msg + new Error().stack;
            }

            function useText(txt, filename) {
                var enc = new TextEncoder();
                data = enc.encode(txt);
                FPOCKET_Module['FS_createDataFile']('/', filename, data, true, true, false);
            }

            function createFolder(parent, name) {
                FPOCKET_Module['FS_createPath'](parent, name, true, true);
            }

            useText(FPOCKET_Module["pdbFile"], window["store"]["state"]['pdbFileName']);
            createFolder('/', window["store"]["state"]['pdbFileNameTrimmed'] + '_out');
            createFolder('/' + window["store"]["state"]['pdbFileNameTrimmed'] + '_out', 'pockets');


            /** @constructor */
            function DataRequest(start, end, audio) {
                this.start = start;
                this.end = end;
                this.audio = audio;
            }
            DataRequest.prototype = {
                requests: {},
                open: function(mode, name) {
                    this.name = name;
                    this.requests[name] = this;
                    FPOCKET_Module['addRunDependency']('fp ' + this.name);
                },
                send: function() {},
                onload: function() {
                    var byteArray = this.byteArray.subarray(this.start, this.end);
                    this.finish(byteArray);
                },
                finish: function(byteArray) {
                    var that = this;

                    FPOCKET_Module['FS_createDataFile'](this.name, null, byteArray, true, true, true); // canOwn this data in the filesystem, it is a slide into the heap that will never change
                    FPOCKET_Module['removeRunDependency']('fp ' + that.name);

                    this.requests[this.name] = null;
                }
            };

            /*var files = metadata['files'];
            for (var i = 0; i < files.length; ++i) {
              new DataRequest(files[i]['start'], files[i]['end'], files[i]['audio']).open('GET', files[i]['filename']);
            }*/


            function processPackageData(arrayBuffer) {
                /*
                FPOCKET_Module.finishedDataFileDownloads++;
                assert(arrayBuffer, 'Loading data file failed.');
                assert(arrayBuffer instanceof ArrayBuffer, 'bad input to processPackageData');
                var byteArray = new Uint8Array(arrayBuffer);
                var curr;

                // Reuse the bytearray from the XHR as the source for file reads.
                DataRequest.prototype.byteArray = byteArray;

                var files = metadata['files'];
                for (var i = 0; i < files.length; ++i) {
                  DataRequest.prototype.requests[files[i].filename].onload();
                }
                FPOCKET_Module['removeRunDependency']('datafile_fpocket.data');
                */
            };
            // FPOCKET_Module['addRunDependency']('datafile_fpocket.data');

            if (!FPOCKET_Module.preloadResults) FPOCKET_Module.preloadResults = {};

            FPOCKET_Module.preloadResults[PACKAGE_NAME] = { fromCache: false };
            if (fetched) {
                processPackageData(fetched);
                fetched = null;
            } else {
                fetchedCallback = processPackageData;
            }

        }

        if (FPOCKET_Module['calledRun']) {
            runWithFS();
        } else {
            if (!FPOCKET_Module['preRun']) FPOCKET_Module['preRun'] = [];
            FPOCKET_Module["preRun"].push(runWithFS); // FS is not initialized yet, wait for it
        }

    };

    loadPackage({
        "files": []
    });

    // loadPackage({"files": [{"filename": "/sample/1ATP.pdb", "start": 0, "end": 300105, "audio": 0}, {"filename": "/sample/1CEN.pdb", "start": 300105, "end": 580284, "audio": 0}, {"filename": "/sample/1GG0.pdb", "start": 580284, "end": 790317, "audio": 0}, {"filename": "/sample/1N57.pdb", "start": 790317, "end": 1044981, "audio": 0}, {"filename": "/sample/1YCR.pdb", "start": 1044981, "end": 1109635, "audio": 0}, {"filename": "/sample/2GI9.pdb", "start": 1109635, "end": 1176865, "audio": 0}, {"filename": "/sample/2H05.pdb", "start": 1176865, "end": 1220686, "audio": 0}, {"filename": "/sample/2HGR.pdb", "start": 1220686, "end": 5924761, "audio": 0}, {"filename": "/sample/3LKF.pdb", "start": 5924761, "end": 6165575, "audio": 0}, {"filename": "/sample/dpinput.txt", "start": 6165575, "end": 6165588, "audio": 0}, {"filename": "/sample/E15ALA.pdb", "start": 6165588, "end": 6298855, "audio": 0}, {"filename": "/sample/mdpocket_input.txt", "start": 6298855, "end": 6298930, "audio": 0}, {"filename": "/sample/parametersets.txt", "start": 6298930, "end": 6299467, "audio": 0}, {"filename": "/sample/time.txt", "start": 6299467, "end": 6299503, "audio": 0}, {"filename": "/sample/mdpocket_example/mdpocket_input.txt", "start": 6299503, "end": 6299550, "audio": 0}, {"filename": "/sample/mdpocket_example/mdpout_all_atom_pdensities.pdb", "start": 6299550, "end": 6563456, "audio": 0}, {"filename": "/sample/mdpocket_example/mdpout_dens_grid.dx", "start": 6563456, "end": 10008518, "audio": 0}, {"filename": "/sample/mdpocket_example/mdpout_dens_iso_8.pdb", "start": 10008518, "end": 10019707, "audio": 0}, {"filename": "/sample/mdpocket_example/mdpout_freq_grid.dx", "start": 10019707, "end": 13464680, "audio": 0}, {"filename": "/sample/mdpocket_example/mdpout_freq_iso_0_5.pdb", "start": 13464680, "end": 13526320, "audio": 0}, {"filename": "/sample/mdpocket_example/snap_1.pdb", "start": 13526320, "end": 13744677, "audio": 0}, {"filename": "/sample/mdpocket_example/snap_11.pdb", "start": 13744677, "end": 13963034, "audio": 0}, {"filename": "/sample/mdpocket_example/snap_21.pdb", "start": 13963034, "end": 14181391, "audio": 0}, {"filename": "/sample/mdpocket_example/snap_31.pdb", "start": 14181391, "end": 14399748, "audio": 0}, {"filename": "/sample/mdpocket_example/time.txt", "start": 14399748, "end": 14399784, "audio": 0}], "remote_package_size": 14399784, "package_uuid": "61f9ea18-7dfc-4e63-a401-ebf6eeead3e1"});

})();


// See https://caniuse.com/mdn-javascript_builtins_object_assign

// --pre-jses are emitted after the Module integration code, so that they can
// refer to Module (if they choose; they can also define Module)
// {{PRE_JSES}}

// Sometimes an existing Module object exists with properties
// meant to overwrite the default module functionality. Here
// we collect those properties and reapply _after_ we configure
// the current environment's defaults to avoid having to be so
// defensive during initialization.
var moduleOverrides = Object.assign({}, Module);

var arguments_ = [];
var thisProgram = './this.program';
var quit_ = (status, toThrow) => {
    throw toThrow;
};

// Determine the runtime environment we are in. You can customize this by
// setting the ENVIRONMENT setting at compile time (see settings.js).

// Attempt to auto-detect the environment
var ENVIRONMENT_IS_WEB = typeof window == 'object';
var ENVIRONMENT_IS_WORKER = typeof importScripts == 'function';
// N.b. Electron.js environment is simultaneously a NODE-environment, but
// also a web environment.
var ENVIRONMENT_IS_NODE = typeof process == 'object' && typeof process.versions == 'object' && typeof process.versions.node == 'string';
var ENVIRONMENT_IS_SHELL = !ENVIRONMENT_IS_WEB && !ENVIRONMENT_IS_NODE && !ENVIRONMENT_IS_WORKER;

if (Module['ENVIRONMENT']) {
    throw new Error('Module.ENVIRONMENT has been deprecated. To force the environment, use the ENVIRONMENT compile-time option (for example, -s ENVIRONMENT=web or -s ENVIRONMENT=node)');
}

// `/` should be present at the end if `scriptDirectory` is not empty
var scriptDirectory = '';

function locateFile(path) {
    if (Module['locateFile']) {
        return Module['locateFile'](path, scriptDirectory);
    }
    return scriptDirectory + path;
}

// Hooks that are implemented differently in different runtime environments.
var read_,
    readAsync,
    readBinary,
    setWindowTitle;

// Normally we don't log exceptions but instead let them bubble out the top
// level where the embedding environment (e.g. the browser) can handle
// them.
// However under v8 and node we sometimes exit the process direcly in which case
// its up to use us to log the exception before exiting.
// If we fix https://github.com/emscripten-core/emscripten/issues/15080
// this may no longer be needed under node.
function logExceptionOnExit(e) {
    if (e instanceof ExitStatus) return;
    let toLog = e;
    if (e && typeof e == 'object' && e.stack) {
        toLog = [e, e.stack];
    }
    err('exiting due to exception: ' + toLog);
}

var fs;
var nodePath;
var requireNodeFS;

if (ENVIRONMENT_IS_NODE) {
    if (!(typeof process == 'object' && typeof require == 'function')) throw new Error('not compiled for this environment (did you build to HTML and try to run it not on the web, or set ENVIRONMENT to something - like node - and run it someplace else - like on the web?)');
    if (ENVIRONMENT_IS_WORKER) {
        scriptDirectory = require('path').dirname(scriptDirectory) + '/';
    } else {
        scriptDirectory = __dirname + '/';
    }

    // include: node_shell_read.js


    requireNodeFS = () => {
        // Use nodePath as the indicator for these not being initialized,
        // since in some environments a global fs may have already been
        // created.
        if (!nodePath) {
            fs = require('fs');
            nodePath = require('path');
        }
    };

    read_ = function shell_read(filename, binary) {
        requireNodeFS();
        filename = nodePath['normalize'](filename);
        return fs.readFileSync(filename, binary ? undefined : 'utf8');
    };

    readBinary = (filename) => {
        var ret = read_(filename, true);
        if (!ret.buffer) {
            ret = new Uint8Array(ret);
        }
        assert(ret.buffer);
        return ret;
    };

    readAsync = (filename, onload, onerror) => {
        requireNodeFS();
        filename = nodePath['normalize'](filename);
        fs.readFile(filename, function(err, data) {
            if (err) onerror(err);
            else onload(data.buffer);
        });
    };

    // end include: node_shell_read.js
    if (process['argv'].length > 1) {
        thisProgram = process['argv'][1].replace(/\\/g, '/');
    }

    arguments_ = process['argv'].slice(2);

    if (typeof module != 'undefined') {
        module['exports'] = Module;
    }

    process['on']('uncaughtException', function(ex) {
        // suppress ExitStatus exceptions from showing an error
        if (!(ex instanceof ExitStatus)) {
            throw ex;
        }
    });

    // Without this older versions of node (< v15) will log unhandled rejections
    // but return 0, which is not normally the desired behaviour.  This is
    // not be needed with node v15 and about because it is now the default
    // behaviour:
    // See https://nodejs.org/api/cli.html#cli_unhandled_rejections_mode
    process['on']('unhandledRejection', function(reason) { throw reason; });

    quit_ = (status, toThrow) => {
        if (keepRuntimeAlive()) {
            process['exitCode'] = status;
            throw toThrow;
        }
        logExceptionOnExit(toThrow);
        process['exit'](status);
    };

    Module['inspect'] = function() { return '[Emscripten Module object]'; };

} else
if (ENVIRONMENT_IS_SHELL) {

    if ((typeof process == 'object' && typeof require === 'function') || typeof window == 'object' || typeof importScripts == 'function') throw new Error('not compiled for this environment (did you build to HTML and try to run it not on the web, or set ENVIRONMENT to something - like node - and run it someplace else - like on the web?)');

    if (typeof read != 'undefined') {
        read_ = function shell_read(f) {
            return read(f);
        };
    }

    readBinary = function readBinary(f) {
        let data;
        if (typeof readbuffer == 'function') {
            return new Uint8Array(readbuffer(f));
        }
        data = read(f, 'binary');
        assert(typeof data == 'object');
        return data;
    };

    readAsync = function readAsync(f, onload, onerror) {
        setTimeout(() => onload(readBinary(f)), 0);
    };

    if (typeof scriptArgs != 'undefined') {
        arguments_ = scriptArgs;
    } else if (typeof arguments != 'undefined') {
        arguments_ = arguments;
    }

    if (typeof quit == 'function') {
        quit_ = (status, toThrow) => {
            logExceptionOnExit(toThrow);
            quit(status);
        };
    }

    if (typeof print != 'undefined') {
        // Prefer to use print/printErr where they exist, as they usually work better.
        if (typeof console == 'undefined') console = /** @type{!Console} */ ({});
        console.log = /** @type{!function(this:Console, ...*): undefined} */ (print);
        console.warn = console.error = /** @type{!function(this:Console, ...*): undefined} */ (typeof printErr != 'undefined' ? printErr : print);
    }

} else

// Note that this includes Node.js workers when relevant (pthreads is enabled).
// Node.js workers are detected as a combination of ENVIRONMENT_IS_WORKER and
// ENVIRONMENT_IS_NODE.
if (ENVIRONMENT_IS_WEB || ENVIRONMENT_IS_WORKER) {
    if (ENVIRONMENT_IS_WORKER) { // Check worker, not web, since window could be polyfilled
        scriptDirectory = self.location.href;
    } else if (typeof document != 'undefined' && document.currentScript) { // web
        scriptDirectory = document.currentScript.src;
    }
    // blob urls look like blob:http://site.com/etc/etc and we cannot infer anything from them.
    // otherwise, slice off the final part of the url to find the script directory.
    // if scriptDirectory does not contain a slash, lastIndexOf will return -1,
    // and scriptDirectory will correctly be replaced with an empty string.
    // If scriptDirectory contains a query (starting with ?) or a fragment (starting with #),
    // they are removed because they could contain a slash.
    if (scriptDirectory.indexOf('blob:') !== 0) {
        scriptDirectory = scriptDirectory.substr(0, scriptDirectory.replace(/[?#].*/, "").lastIndexOf('/') + 1);
    } else {
        scriptDirectory = '';
    }

    if (!(typeof window == 'object' || typeof importScripts == 'function')) throw new Error('not compiled for this environment (did you build to HTML and try to run it not on the web, or set ENVIRONMENT to something - like node - and run it someplace else - like on the web?)');

    // Differentiate the Web Worker from the Node Worker case, as reading must
    // be done differently.
    {
        // include: web_or_worker_shell_read.js


        read_ = (url) => {
            var xhr = new XMLHttpRequest();
            xhr.open('GET', url, false);
            xhr.send(null);
            return xhr.responseText;
        }

        if (ENVIRONMENT_IS_WORKER) {
            readBinary = (url) => {
                var xhr = new XMLHttpRequest();
                xhr.open('GET', url, false);
                xhr.responseType = 'arraybuffer';
                xhr.send(null);
                return new Uint8Array( /** @type{!ArrayBuffer} */ (xhr.response));
            };
        }

        readAsync = (url, onload, onerror) => {
            var xhr = new XMLHttpRequest();
            xhr.open('GET', url, true);
            xhr.responseType = 'arraybuffer';
            xhr.onload = () => {
                if (xhr.status == 200 || (xhr.status == 0 && xhr.response)) { // file URLs can return 0
                    onload(xhr.response);
                    return;
                }
                onerror();
            };
            xhr.onerror = onerror;
            xhr.send(null);
        }

        // end include: web_or_worker_shell_read.js
    }

    setWindowTitle = (title) => document.title = title;
} else {
    throw new Error('environment detection error');
}

var out = Module['print'] || console.log.bind(console);
var err = Module['printErr'] || console.warn.bind(console);

// Merge back in the overrides
Object.assign(Module, moduleOverrides);
// Free the object hierarchy contained in the overrides, this lets the GC
// reclaim data used e.g. in memoryInitializerRequest, which is a large typed array.
moduleOverrides = null;
checkIncomingModuleAPI();

// Emit code to handle expected values on the Module object. This applies Module.x
// to the proper local x. This has two benefits: first, we only emit it if it is
// expected to arrive, and second, by using a local everywhere else that can be
// minified.

if (Module['arguments']) arguments_ = Module['arguments'];
legacyModuleProp('arguments', 'arguments_');

if (Module['thisProgram']) thisProgram = Module['thisProgram'];
legacyModuleProp('thisProgram', 'thisProgram');

if (Module['quit']) quit_ = Module['quit'];
legacyModuleProp('quit', 'quit_');

// perform assertions in shell.js after we set up out() and err(), as otherwise if an assertion fails it cannot print the message
// Assertions on removed incoming Module JS APIs.
assert(typeof Module['memoryInitializerPrefixURL'] == 'undefined', 'Module.memoryInitializerPrefixURL option was removed, use Module.locateFile instead');
assert(typeof Module['pthreadMainPrefixURL'] == 'undefined', 'Module.pthreadMainPrefixURL option was removed, use Module.locateFile instead');
assert(typeof Module['cdInitializerPrefixURL'] == 'undefined', 'Module.cdInitializerPrefixURL option was removed, use Module.locateFile instead');
assert(typeof Module['filePackagePrefixURL'] == 'undefined', 'Module.filePackagePrefixURL option was removed, use Module.locateFile instead');
assert(typeof Module['read'] == 'undefined', 'Module.read option was removed (modify read_ in JS)');
assert(typeof Module['readAsync'] == 'undefined', 'Module.readAsync option was removed (modify readAsync in JS)');
assert(typeof Module['readBinary'] == 'undefined', 'Module.readBinary option was removed (modify readBinary in JS)');
assert(typeof Module['setWindowTitle'] == 'undefined', 'Module.setWindowTitle option was removed (modify setWindowTitle in JS)');
assert(typeof Module['TOTAL_MEMORY'] == 'undefined', 'Module.TOTAL_MEMORY has been renamed Module.INITIAL_MEMORY');
legacyModuleProp('read', 'read_');
legacyModuleProp('readAsync', 'readAsync');
legacyModuleProp('readBinary', 'readBinary');
legacyModuleProp('setWindowTitle', 'setWindowTitle');
var IDBFS = 'IDBFS is no longer included by default; build with -lidbfs.js';
var PROXYFS = 'PROXYFS is no longer included by default; build with -lproxyfs.js';
var WORKERFS = 'WORKERFS is no longer included by default; build with -lworkerfs.js';
var NODEFS = 'NODEFS is no longer included by default; build with -lnodefs.js';


assert(!ENVIRONMENT_IS_SHELL, "shell environment detected but not enabled at build time.  Add 'shell' to `-s ENVIRONMENT` to enable.");


var STACK_ALIGN = 16;
var POINTER_SIZE = 4;

function getNativeTypeSize(type) {
    switch (type) {
        case 'i1':
        case 'i8':
            return 1;
        case 'i16':
            return 2;
        case 'i32':
            return 4;
        case 'i64':
            return 8;
        case 'float':
            return 4;
        case 'double':
            return 8;
        default:
            {
                if (type[type.length - 1] === '*') {
                    return POINTER_SIZE;
                } else if (type[0] === 'i') {
                    const bits = Number(type.substr(1));
                    assert(bits % 8 === 0, 'getNativeTypeSize invalid bits ' + bits + ', type ' + type);
                    return bits / 8;
                } else {
                    return 0;
                }
            }
    }
}

function warnOnce(text) {
    if (!warnOnce.shown) warnOnce.shown = {};
    if (!warnOnce.shown[text]) {
        warnOnce.shown[text] = 1;
        err(text);
    }
}

// include: runtime_functions.js


// Wraps a JS function as a wasm function with a given signature.
function convertJsFunctionToWasm(func, sig) {

    // If the type reflection proposal is available, use the new
    // "WebAssembly.Function" constructor.
    // Otherwise, construct a minimal wasm module importing the JS function and
    // re-exporting it.
    if (typeof WebAssembly.Function == "function") {
        var typeNames = {
            'i': 'i32',
            'j': 'i64',
            'f': 'f32',
            'd': 'f64'
        };
        var type = {
            parameters: [],
            results: sig[0] == 'v' ? [] : [typeNames[sig[0]]]
        };
        for (var i = 1; i < sig.length; ++i) {
            type.parameters.push(typeNames[sig[i]]);
        }
        return new WebAssembly.Function(type, func);
    }

    // The module is static, with the exception of the type section, which is
    // generated based on the signature passed in.
    var typeSection = [
        0x01, // id: section,
        0x00, // length: 0 (placeholder)
        0x01, // count: 1
        0x60, // form: func
    ];
    var sigRet = sig.slice(0, 1);
    var sigParam = sig.slice(1);
    var typeCodes = {
        'i': 0x7f, // i32
        'j': 0x7e, // i64
        'f': 0x7d, // f32
        'd': 0x7c, // f64
    };

    // Parameters, length + signatures
    typeSection.push(sigParam.length);
    for (var i = 0; i < sigParam.length; ++i) {
        typeSection.push(typeCodes[sigParam[i]]);
    }

    // Return values, length + signatures
    // With no multi-return in MVP, either 0 (void) or 1 (anything else)
    if (sigRet == 'v') {
        typeSection.push(0x00);
    } else {
        typeSection = typeSection.concat([0x01, typeCodes[sigRet]]);
    }

    // Write the overall length of the type section back into the section header
    // (excepting the 2 bytes for the section id and length)
    typeSection[1] = typeSection.length - 2;

    // Rest of the module is static
    var bytes = new Uint8Array([
        0x00, 0x61, 0x73, 0x6d, // magic ("\0asm")
        0x01, 0x00, 0x00, 0x00, // version: 1
    ].concat(typeSection, [
        0x02, 0x07, // import section
        // (import "e" "f" (func 0 (type 0)))
        0x01, 0x01, 0x65, 0x01, 0x66, 0x00, 0x00,
        0x07, 0x05, // export section
        // (export "f" (func 0 (type 0)))
        0x01, 0x01, 0x66, 0x00, 0x00,
    ]));

    // We can compile this wasm module synchronously because it is very small.
    // This accepts an import (at "e.f"), that it reroutes to an export (at "f")
    var module = new WebAssembly.Module(bytes);
    var instance = new WebAssembly.Instance(module, {
        'e': {
            'f': func
        }
    });
    var wrappedFunc = instance.exports['f'];
    return wrappedFunc;
}

var freeTableIndexes = [];

// Weak map of functions in the table to their indexes, created on first use.
var functionsInTableMap;

function getEmptyTableSlot() {
    // Reuse a free index if there is one, otherwise grow.
    if (freeTableIndexes.length) {
        return freeTableIndexes.pop();
    }
    // Grow the table
    try {
        wasmTable.grow(1);
    } catch (err) {
        if (!(err instanceof RangeError)) {
            throw err;
        }
        throw 'Unable to grow wasm table. Set ALLOW_TABLE_GROWTH.';
    }
    return wasmTable.length - 1;
}

function updateTableMap(offset, count) {
    for (var i = offset; i < offset + count; i++) {
        var item = getWasmTableEntry(i);
        // Ignore null values.
        if (item) {
            functionsInTableMap.set(item, i);
        }
    }
}

/**
 * Add a function to the table.
 * 'sig' parameter is required if the function being added is a JS function.
 * @param {string=} sig
 */
function addFunction(func, sig) {
    assert(typeof func != 'undefined');

    // Check if the function is already in the table, to ensure each function
    // gets a unique index. First, create the map if this is the first use.
    if (!functionsInTableMap) {
        functionsInTableMap = new WeakMap();
        updateTableMap(0, wasmTable.length);
    }
    if (functionsInTableMap.has(func)) {
        return functionsInTableMap.get(func);
    }

    // It's not in the table, add it now.

    var ret = getEmptyTableSlot();

    // Set the new value.
    try {
        // Attempting to call this with JS function will cause of table.set() to fail
        setWasmTableEntry(ret, func);
    } catch (err) {
        if (!(err instanceof TypeError)) {
            throw err;
        }
        assert(typeof sig != 'undefined', 'Missing signature argument to addFunction: ' + func);
        var wrapped = convertJsFunctionToWasm(func, sig);
        setWasmTableEntry(ret, wrapped);
    }

    functionsInTableMap.set(func, ret);

    return ret;
}

function removeFunction(index) {
    functionsInTableMap.delete(getWasmTableEntry(index));
    freeTableIndexes.push(index);
}

// end include: runtime_functions.js
// include: runtime_debug.js


function legacyModuleProp(prop, newName) {
    if (!Object.getOwnPropertyDescriptor(Module, prop)) {
        Object.defineProperty(Module, prop, {
            configurable: true,
            get: function() {
                abort('Module.' + prop + ' has been replaced with plain ' + newName + ' (the initial value can be provided on Module, but after startup the value is only looked for on a local variable of that name)');
            }
        });
    }
}

function ignoredModuleProp(prop) {
    if (Object.getOwnPropertyDescriptor(Module, prop)) {
        abort('`Module.' + prop + '` was supplied but `' + prop + '` not included in INCOMING_MODULE_JS_API');
    }
}

function unexportedMessage(sym, isFSSybol) {
    var msg = "'" + sym + "' was not exported. add it to EXPORTED_RUNTIME_METHODS (see the FAQ)";
    if (isFSSybol) {
        msg += '. Alternatively, forcing filesystem support (-s FORCE_FILESYSTEM=1) can export this for you';
    }
    return msg;
}

function unexportedRuntimeSymbol(sym, isFSSybol) {
    if (!Object.getOwnPropertyDescriptor(Module, sym)) {
        Object.defineProperty(Module, sym, {
            configurable: true,
            get: function() {
                abort(unexportedMessage(sym, isFSSybol));
            }
        });
    }
}

function unexportedRuntimeFunction(sym, isFSSybol) {
    if (!Object.getOwnPropertyDescriptor(Module, sym)) {
        Module[sym] = () => abort(unexportedMessage(sym, isFSSybol));
    }
}

// end include: runtime_debug.js
var tempRet0 = 0;
var setTempRet0 = (value) => { tempRet0 = value; };
var getTempRet0 = () => tempRet0;


// === Preamble library stuff ===

// Documentation for the public APIs defined in this file must be updated in:
//    site/source/docs/api_reference/preamble.js.rst
// A prebuilt local version of the documentation is available at:
//    site/build/text/docs/api_reference/preamble.js.txt
// You can also build docs locally as HTML or other formats in site/
// An online HTML version (which may be of a different version of Emscripten)
//    is up at http://kripken.github.io/emscripten-site/docs/api_reference/preamble.js.html

var wasmBinary;
if (Module['wasmBinary']) wasmBinary = Module['wasmBinary'];
legacyModuleProp('wasmBinary', 'wasmBinary');
var noExitRuntime = Module['noExitRuntime'] || true;
legacyModuleProp('noExitRuntime', 'noExitRuntime');

if (typeof WebAssembly != 'object') {
    abort('no native wasm support detected');
}

// include: runtime_safe_heap.js


// In MINIMAL_RUNTIME, setValue() and getValue() are only available when building with safe heap enabled, for heap safety checking.
// In traditional runtime, setValue() and getValue() are always available (although their use is highly discouraged due to perf penalties)

/** @param {number} ptr
    @param {number} value
    @param {string} type
    @param {number|boolean=} noSafe */
function setValue(ptr, value, type = 'i8', noSafe) {
    if (type.charAt(type.length - 1) === '*') type = 'i32';
    switch (type) {
        case 'i1':
            HEAP8[((ptr) >> 0)] = value;
            break;
        case 'i8':
            HEAP8[((ptr) >> 0)] = value;
            break;
        case 'i16':
            HEAP16[((ptr) >> 1)] = value;
            break;
        case 'i32':
            HEAP32[((ptr) >> 2)] = value;
            break;
        case 'i64':
            (tempI64 = [value >>> 0, (tempDouble = value, (+(Math.abs(tempDouble))) >= 1.0 ? (tempDouble > 0.0 ? ((Math.min((+(Math.floor((tempDouble) / 4294967296.0))), 4294967295.0)) | 0) >>> 0 : (~~((+(Math.ceil((tempDouble - +(((~~(tempDouble))) >>> 0)) / 4294967296.0))))) >>> 0) : 0)], HEAP32[((ptr) >> 2)] = tempI64[0], HEAP32[(((ptr) + (4)) >> 2)] = tempI64[1]);
            break;
        case 'float':
            HEAPF32[((ptr) >> 2)] = value;
            break;
        case 'double':
            HEAPF64[((ptr) >> 3)] = value;
            break;
        default:
            abort('invalid type for setValue: ' + type);
    }
}

/** @param {number} ptr
    @param {string} type
    @param {number|boolean=} noSafe */
function getValue(ptr, type = 'i8', noSafe) {
    if (type.charAt(type.length - 1) === '*') type = 'i32';
    switch (type) {
        case 'i1':
            return HEAP8[((ptr) >> 0)];
        case 'i8':
            return HEAP8[((ptr) >> 0)];
        case 'i16':
            return HEAP16[((ptr) >> 1)];
        case 'i32':
            return HEAP32[((ptr) >> 2)];
        case 'i64':
            return HEAP32[((ptr) >> 2)];
        case 'float':
            return HEAPF32[((ptr) >> 2)];
        case 'double':
            return Number(HEAPF64[((ptr) >> 3)]);
        default:
            abort('invalid type for getValue: ' + type);
    }
    return null;
}

// end include: runtime_safe_heap.js
// Wasm globals

var wasmMemory;

//========================================
// Runtime essentials
//========================================

// whether we are quitting the application. no code should run after this.
// set in exit() and abort()
var ABORT = false;

// set by exit() and abort().  Passed to 'onExit' handler.
// NOTE: This is also used as the process return code code in shell environments
// but only when noExitRuntime is false.
var EXITSTATUS;

/** @type {function(*, string=)} */
function assert(condition, text) {
    if (!condition) {
        abort('Assertion failed' + (text ? ': ' + text : ''));
    }
}

// Returns the C function with a specified identifier (for C++, you need to do manual name mangling)
function getCFunc(ident) {
    var func = Module['_' + ident]; // closure exported function
    assert(func, 'Cannot call unknown function ' + ident + ', make sure it is exported');
    return func;
}

// C calling interface.
/** @param {string|null=} returnType
    @param {Array=} argTypes
    @param {Arguments|Array=} args
    @param {Object=} opts */
function ccall(ident, returnType, argTypes, args, opts) {
    // For fast lookup of conversion functions
    var toC = {
        'string': function(str) {
            var ret = 0;
            if (str !== null && str !== undefined && str !== 0) { // null string
                // at most 4 bytes per UTF-8 code point, +1 for the trailing '\0'
                var len = (str.length << 2) + 1;
                ret = stackAlloc(len);
                stringToUTF8(str, ret, len);
            }
            return ret;
        },
        'array': function(arr) {
            var ret = stackAlloc(arr.length);
            writeArrayToMemory(arr, ret);
            return ret;
        }
    };

    function convertReturnValue(ret) {
        if (returnType === 'string') return UTF8ToString(ret);
        if (returnType === 'boolean') return Boolean(ret);
        return ret;
    }

    var func = getCFunc(ident);
    var cArgs = [];
    var stack = 0;
    assert(returnType !== 'array', 'Return type should not be "array".');
    if (args) {
        for (var i = 0; i < args.length; i++) {
            var converter = toC[argTypes[i]];
            if (converter) {
                if (stack === 0) stack = stackSave();
                cArgs[i] = converter(args[i]);
            } else {
                cArgs[i] = args[i];
            }
        }
    }
    var ret = func.apply(null, cArgs);

    function onDone(ret) {
        if (stack !== 0) stackRestore(stack);
        return convertReturnValue(ret);
    }

    ret = onDone(ret);
    return ret;
}

/** @param {string=} returnType
    @param {Array=} argTypes
    @param {Object=} opts */
function cwrap(ident, returnType, argTypes, opts) {
    return function() {
        return ccall(ident, returnType, argTypes, arguments, opts);
    }
}

// We used to include malloc/free by default in the past. Show a helpful error in
// builds with assertions.

// include: runtime_legacy.js


var ALLOC_NORMAL = 0; // Tries to use _malloc()
var ALLOC_STACK = 1; // Lives for the duration of the current function call

/**
 * allocate(): This function is no longer used by emscripten but is kept around to avoid
 *             breaking external users.
 *             You should normally not use allocate(), and instead allocate
 *             memory using _malloc()/stackAlloc(), initialize it with
 *             setValue(), and so forth.
 * @param {(Uint8Array|Array<number>)} slab: An array of data.
 * @param {number=} allocator : How to allocate memory, see ALLOC_*
 */
function allocate(slab, allocator) {
    var ret;
    assert(typeof allocator == 'number', 'allocate no longer takes a type argument')
    assert(typeof slab != 'number', 'allocate no longer takes a number as arg0')

    if (allocator == ALLOC_STACK) {
        ret = stackAlloc(slab.length);
    } else {
        ret = _malloc(slab.length);
    }

    if (!slab.subarray && !slab.slice) {
        slab = new Uint8Array(slab);
    }
    HEAPU8.set(slab, ret);
    return ret;
}

// end include: runtime_legacy.js
// include: runtime_strings.js


// runtime_strings.js: Strings related runtime functions that are part of both MINIMAL_RUNTIME and regular runtime.

var UTF8Decoder = typeof TextDecoder != 'undefined' ? new TextDecoder('utf8') : undefined;

// Given a pointer 'ptr' to a null-terminated UTF8-encoded string in the given array that contains uint8 values, returns
// a copy of that string as a Javascript String object.
/**
 * heapOrArray is either a regular array, or a JavaScript typed array view.
 * @param {number} idx
 * @param {number=} maxBytesToRead
 * @return {string}
 */
function UTF8ArrayToString(heapOrArray, idx, maxBytesToRead) {
    var endIdx = idx + maxBytesToRead;
    var endPtr = idx;
    // TextDecoder needs to know the byte length in advance, it doesn't stop on null terminator by itself.
    // Also, use the length info to avoid running tiny strings through TextDecoder, since .subarray() allocates garbage.
    // (As a tiny code save trick, compare endPtr against endIdx using a negation, so that undefined means Infinity)
    while (heapOrArray[endPtr] && !(endPtr >= endIdx)) ++endPtr;

    if (endPtr - idx > 16 && heapOrArray.buffer && UTF8Decoder) {
        return UTF8Decoder.decode(heapOrArray.subarray(idx, endPtr));
    } else {
        var str = '';
        // If building with TextDecoder, we have already computed the string length above, so test loop end condition against that
        while (idx < endPtr) {
            // For UTF8 byte structure, see:
            // http://en.wikipedia.org/wiki/UTF-8#Description
            // https://www.ietf.org/rfc/rfc2279.txt
            // https://tools.ietf.org/html/rfc3629
            var u0 = heapOrArray[idx++];
            if (!(u0 & 0x80)) { str += String.fromCharCode(u0); continue; }
            var u1 = heapOrArray[idx++] & 63;
            if ((u0 & 0xE0) == 0xC0) { str += String.fromCharCode(((u0 & 31) << 6) | u1); continue; }
            var u2 = heapOrArray[idx++] & 63;
            if ((u0 & 0xF0) == 0xE0) {
                u0 = ((u0 & 15) << 12) | (u1 << 6) | u2;
            } else {
                if ((u0 & 0xF8) != 0xF0) warnOnce('Invalid UTF-8 leading byte 0x' + u0.toString(16) + ' encountered when deserializing a UTF-8 string in wasm memory to a JS string!');
                u0 = ((u0 & 7) << 18) | (u1 << 12) | (u2 << 6) | (heapOrArray[idx++] & 63);
            }

            if (u0 < 0x10000) {
                str += String.fromCharCode(u0);
            } else {
                var ch = u0 - 0x10000;
                str += String.fromCharCode(0xD800 | (ch >> 10), 0xDC00 | (ch & 0x3FF));
            }
        }
    }
    return str;
}

// Given a pointer 'ptr' to a null-terminated UTF8-encoded string in the emscripten HEAP, returns a
// copy of that string as a Javascript String object.
// maxBytesToRead: an optional length that specifies the maximum number of bytes to read. You can omit
//                 this parameter to scan the string until the first \0 byte. If maxBytesToRead is
//                 passed, and the string at [ptr, ptr+maxBytesToReadr[ contains a null byte in the
//                 middle, then the string will cut short at that byte index (i.e. maxBytesToRead will
//                 not produce a string of exact length [ptr, ptr+maxBytesToRead[)
//                 N.B. mixing frequent uses of UTF8ToString() with and without maxBytesToRead may
//                 throw JS JIT optimizations off, so it is worth to consider consistently using one
//                 style or the other.
/**
 * @param {number} ptr
 * @param {number=} maxBytesToRead
 * @return {string}
 */
function UTF8ToString(ptr, maxBytesToRead) {;
    return ptr ? UTF8ArrayToString(HEAPU8, ptr, maxBytesToRead) : '';
}

// Copies the given Javascript String object 'str' to the given byte array at address 'outIdx',
// encoded in UTF8 form and null-terminated. The copy will require at most str.length*4+1 bytes of space in the HEAP.
// Use the function lengthBytesUTF8 to compute the exact number of bytes (excluding null terminator) that this function will write.
// Parameters:
//   str: the Javascript string to copy.
//   heap: the array to copy to. Each index in this array is assumed to be one 8-byte element.
//   outIdx: The starting offset in the array to begin the copying.
//   maxBytesToWrite: The maximum number of bytes this function can write to the array.
//                    This count should include the null terminator,
//                    i.e. if maxBytesToWrite=1, only the null terminator will be written and nothing else.
//                    maxBytesToWrite=0 does not write any bytes to the output, not even the null terminator.
// Returns the number of bytes written, EXCLUDING the null terminator.

function stringToUTF8Array(str, heap, outIdx, maxBytesToWrite) {
    if (!(maxBytesToWrite > 0)) // Parameter maxBytesToWrite is not optional. Negative values, 0, null, undefined and false each don't write out any bytes.
        return 0;

    var startIdx = outIdx;
    var endIdx = outIdx + maxBytesToWrite - 1; // -1 for string null terminator.
    for (var i = 0; i < str.length; ++i) {
        // Gotcha: charCodeAt returns a 16-bit word that is a UTF-16 encoded code unit, not a Unicode code point of the character! So decode UTF16->UTF32->UTF8.
        // See http://unicode.org/faq/utf_bom.html#utf16-3
        // For UTF8 byte structure, see http://en.wikipedia.org/wiki/UTF-8#Description and https://www.ietf.org/rfc/rfc2279.txt and https://tools.ietf.org/html/rfc3629
        var u = str.charCodeAt(i); // possibly a lead surrogate
        if (u >= 0xD800 && u <= 0xDFFF) {
            var u1 = str.charCodeAt(++i);
            u = 0x10000 + ((u & 0x3FF) << 10) | (u1 & 0x3FF);
        }
        if (u <= 0x7F) {
            if (outIdx >= endIdx) break;
            heap[outIdx++] = u;
        } else if (u <= 0x7FF) {
            if (outIdx + 1 >= endIdx) break;
            heap[outIdx++] = 0xC0 | (u >> 6);
            heap[outIdx++] = 0x80 | (u & 63);
        } else if (u <= 0xFFFF) {
            if (outIdx + 2 >= endIdx) break;
            heap[outIdx++] = 0xE0 | (u >> 12);
            heap[outIdx++] = 0x80 | ((u >> 6) & 63);
            heap[outIdx++] = 0x80 | (u & 63);
        } else {
            if (outIdx + 3 >= endIdx) break;
            if (u > 0x10FFFF) warnOnce('Invalid Unicode code point 0x' + u.toString(16) + ' encountered when serializing a JS string to a UTF-8 string in wasm memory! (Valid unicode code points should be in range 0-0x10FFFF).');
            heap[outIdx++] = 0xF0 | (u >> 18);
            heap[outIdx++] = 0x80 | ((u >> 12) & 63);
            heap[outIdx++] = 0x80 | ((u >> 6) & 63);
            heap[outIdx++] = 0x80 | (u & 63);
        }
    }
    // Null-terminate the pointer to the buffer.
    heap[outIdx] = 0;
    return outIdx - startIdx;
}

// Copies the given Javascript String object 'str' to the emscripten HEAP at address 'outPtr',
// null-terminated and encoded in UTF8 form. The copy will require at most str.length*4+1 bytes of space in the HEAP.
// Use the function lengthBytesUTF8 to compute the exact number of bytes (excluding null terminator) that this function will write.
// Returns the number of bytes written, EXCLUDING the null terminator.

function stringToUTF8(str, outPtr, maxBytesToWrite) {
    assert(typeof maxBytesToWrite == 'number', 'stringToUTF8(str, outPtr, maxBytesToWrite) is missing the third parameter that specifies the length of the output buffer!');
    return stringToUTF8Array(str, HEAPU8, outPtr, maxBytesToWrite);
}

// Returns the number of bytes the given Javascript string takes if encoded as a UTF8 byte array, EXCLUDING the null terminator byte.
function lengthBytesUTF8(str) {
    var len = 0;
    for (var i = 0; i < str.length; ++i) {
        // Gotcha: charCodeAt returns a 16-bit word that is a UTF-16 encoded code unit, not a Unicode code point of the character! So decode UTF16->UTF32->UTF8.
        // See http://unicode.org/faq/utf_bom.html#utf16-3
        var u = str.charCodeAt(i); // possibly a lead surrogate
        if (u >= 0xD800 && u <= 0xDFFF) u = 0x10000 + ((u & 0x3FF) << 10) | (str.charCodeAt(++i) & 0x3FF);
        if (u <= 0x7F) ++len;
        else if (u <= 0x7FF) len += 2;
        else if (u <= 0xFFFF) len += 3;
        else len += 4;
    }
    return len;
}

// end include: runtime_strings.js
// include: runtime_strings_extra.js


// runtime_strings_extra.js: Strings related runtime functions that are available only in regular runtime.

// Given a pointer 'ptr' to a null-terminated ASCII-encoded string in the emscripten HEAP, returns
// a copy of that string as a Javascript String object.

function AsciiToString(ptr) {
    var str = '';
    while (1) {
        var ch = HEAPU8[((ptr++) >> 0)];
        if (!ch) return str;
        str += String.fromCharCode(ch);
    }
}

// Copies the given Javascript String object 'str' to the emscripten HEAP at address 'outPtr',
// null-terminated and encoded in ASCII form. The copy will require at most str.length+1 bytes of space in the HEAP.

function stringToAscii(str, outPtr) {
    return writeAsciiToMemory(str, outPtr, false);
}

// Given a pointer 'ptr' to a null-terminated UTF16LE-encoded string in the emscripten HEAP, returns
// a copy of that string as a Javascript String object.

var UTF16Decoder = typeof TextDecoder != 'undefined' ? new TextDecoder('utf-16le') : undefined;

function UTF16ToString(ptr, maxBytesToRead) {
    assert(ptr % 2 == 0, 'Pointer passed to UTF16ToString must be aligned to two bytes!');
    var endPtr = ptr;
    // TextDecoder needs to know the byte length in advance, it doesn't stop on null terminator by itself.
    // Also, use the length info to avoid running tiny strings through TextDecoder, since .subarray() allocates garbage.
    var idx = endPtr >> 1;
    var maxIdx = idx + maxBytesToRead / 2;
    // If maxBytesToRead is not passed explicitly, it will be undefined, and this
    // will always evaluate to true. This saves on code size.
    while (!(idx >= maxIdx) && HEAPU16[idx]) ++idx;
    endPtr = idx << 1;

    if (endPtr - ptr > 32 && UTF16Decoder) {
        return UTF16Decoder.decode(HEAPU8.subarray(ptr, endPtr));
    } else {
        var str = '';

        // If maxBytesToRead is not passed explicitly, it will be undefined, and the for-loop's condition
        // will always evaluate to true. The loop is then terminated on the first null char.
        for (var i = 0; !(i >= maxBytesToRead / 2); ++i) {
            var codeUnit = HEAP16[(((ptr) + (i * 2)) >> 1)];
            if (codeUnit == 0) break;
            // fromCharCode constructs a character from a UTF-16 code unit, so we can pass the UTF16 string right through.
            str += String.fromCharCode(codeUnit);
        }

        return str;
    }
}

// Copies the given Javascript String object 'str' to the emscripten HEAP at address 'outPtr',
// null-terminated and encoded in UTF16 form. The copy will require at most str.length*4+2 bytes of space in the HEAP.
// Use the function lengthBytesUTF16() to compute the exact number of bytes (excluding null terminator) that this function will write.
// Parameters:
//   str: the Javascript string to copy.
//   outPtr: Byte address in Emscripten HEAP where to write the string to.
//   maxBytesToWrite: The maximum number of bytes this function can write to the array. This count should include the null
//                    terminator, i.e. if maxBytesToWrite=2, only the null terminator will be written and nothing else.
//                    maxBytesToWrite<2 does not write any bytes to the output, not even the null terminator.
// Returns the number of bytes written, EXCLUDING the null terminator.

function stringToUTF16(str, outPtr, maxBytesToWrite) {
    assert(outPtr % 2 == 0, 'Pointer passed to stringToUTF16 must be aligned to two bytes!');
    assert(typeof maxBytesToWrite == 'number', 'stringToUTF16(str, outPtr, maxBytesToWrite) is missing the third parameter that specifies the length of the output buffer!');
    // Backwards compatibility: if max bytes is not specified, assume unsafe unbounded write is allowed.
    if (maxBytesToWrite === undefined) {
        maxBytesToWrite = 0x7FFFFFFF;
    }
    if (maxBytesToWrite < 2) return 0;
    maxBytesToWrite -= 2; // Null terminator.
    var startPtr = outPtr;
    var numCharsToWrite = (maxBytesToWrite < str.length * 2) ? (maxBytesToWrite / 2) : str.length;
    for (var i = 0; i < numCharsToWrite; ++i) {
        // charCodeAt returns a UTF-16 encoded code unit, so it can be directly written to the HEAP.
        var codeUnit = str.charCodeAt(i); // possibly a lead surrogate
        HEAP16[((outPtr) >> 1)] = codeUnit;
        outPtr += 2;
    }
    // Null-terminate the pointer to the HEAP.
    HEAP16[((outPtr) >> 1)] = 0;
    return outPtr - startPtr;
}

// Returns the number of bytes the given Javascript string takes if encoded as a UTF16 byte array, EXCLUDING the null terminator byte.

function lengthBytesUTF16(str) {
    return str.length * 2;
}

function UTF32ToString(ptr, maxBytesToRead) {
    assert(ptr % 4 == 0, 'Pointer passed to UTF32ToString must be aligned to four bytes!');
    var i = 0;

    var str = '';
    // If maxBytesToRead is not passed explicitly, it will be undefined, and this
    // will always evaluate to true. This saves on code size.
    while (!(i >= maxBytesToRead / 4)) {
        var utf32 = HEAP32[(((ptr) + (i * 4)) >> 2)];
        if (utf32 == 0) break;
        ++i;
        // Gotcha: fromCharCode constructs a character from a UTF-16 encoded code (pair), not from a Unicode code point! So encode the code point to UTF-16 for constructing.
        // See http://unicode.org/faq/utf_bom.html#utf16-3
        if (utf32 >= 0x10000) {
            var ch = utf32 - 0x10000;
            str += String.fromCharCode(0xD800 | (ch >> 10), 0xDC00 | (ch & 0x3FF));
        } else {
            str += String.fromCharCode(utf32);
        }
    }
    return str;
}

// Copies the given Javascript String object 'str' to the emscripten HEAP at address 'outPtr',
// null-terminated and encoded in UTF32 form. The copy will require at most str.length*4+4 bytes of space in the HEAP.
// Use the function lengthBytesUTF32() to compute the exact number of bytes (excluding null terminator) that this function will write.
// Parameters:
//   str: the Javascript string to copy.
//   outPtr: Byte address in Emscripten HEAP where to write the string to.
//   maxBytesToWrite: The maximum number of bytes this function can write to the array. This count should include the null
//                    terminator, i.e. if maxBytesToWrite=4, only the null terminator will be written and nothing else.
//                    maxBytesToWrite<4 does not write any bytes to the output, not even the null terminator.
// Returns the number of bytes written, EXCLUDING the null terminator.

function stringToUTF32(str, outPtr, maxBytesToWrite) {
    assert(outPtr % 4 == 0, 'Pointer passed to stringToUTF32 must be aligned to four bytes!');
    assert(typeof maxBytesToWrite == 'number', 'stringToUTF32(str, outPtr, maxBytesToWrite) is missing the third parameter that specifies the length of the output buffer!');
    // Backwards compatibility: if max bytes is not specified, assume unsafe unbounded write is allowed.
    if (maxBytesToWrite === undefined) {
        maxBytesToWrite = 0x7FFFFFFF;
    }
    if (maxBytesToWrite < 4) return 0;
    var startPtr = outPtr;
    var endPtr = startPtr + maxBytesToWrite - 4;
    for (var i = 0; i < str.length; ++i) {
        // Gotcha: charCodeAt returns a 16-bit word that is a UTF-16 encoded code unit, not a Unicode code point of the character! We must decode the string to UTF-32 to the heap.
        // See http://unicode.org/faq/utf_bom.html#utf16-3
        var codeUnit = str.charCodeAt(i); // possibly a lead surrogate
        if (codeUnit >= 0xD800 && codeUnit <= 0xDFFF) {
            var trailSurrogate = str.charCodeAt(++i);
            codeUnit = 0x10000 + ((codeUnit & 0x3FF) << 10) | (trailSurrogate & 0x3FF);
        }
        HEAP32[((outPtr) >> 2)] = codeUnit;
        outPtr += 4;
        if (outPtr + 4 > endPtr) break;
    }
    // Null-terminate the pointer to the HEAP.
    HEAP32[((outPtr) >> 2)] = 0;
    return outPtr - startPtr;
}

// Returns the number of bytes the given Javascript string takes if encoded as a UTF16 byte array, EXCLUDING the null terminator byte.

function lengthBytesUTF32(str) {
    var len = 0;
    for (var i = 0; i < str.length; ++i) {
        // Gotcha: charCodeAt returns a 16-bit word that is a UTF-16 encoded code unit, not a Unicode code point of the character! We must decode the string to UTF-32 to the heap.
        // See http://unicode.org/faq/utf_bom.html#utf16-3
        var codeUnit = str.charCodeAt(i);
        if (codeUnit >= 0xD800 && codeUnit <= 0xDFFF) ++i; // possibly a lead surrogate, so skip over the tail surrogate.
        len += 4;
    }

    return len;
}

// Allocate heap space for a JS string, and write it there.
// It is the responsibility of the caller to free() that memory.
function allocateUTF8(str) {
    var size = lengthBytesUTF8(str) + 1;
    var ret = _malloc(size);
    if (ret) stringToUTF8Array(str, HEAP8, ret, size);
    return ret;
}

// Allocate stack space for a JS string, and write it there.
function allocateUTF8OnStack(str) {
    var size = lengthBytesUTF8(str) + 1;
    var ret = stackAlloc(size);
    stringToUTF8Array(str, HEAP8, ret, size);
    return ret;
}

// Deprecated: This function should not be called because it is unsafe and does not provide
// a maximum length limit of how many bytes it is allowed to write. Prefer calling the
// function stringToUTF8Array() instead, which takes in a maximum length that can be used
// to be secure from out of bounds writes.
/** @deprecated
    @param {boolean=} dontAddNull */
function writeStringToMemory(string, buffer, dontAddNull) {
    warnOnce('writeStringToMemory is deprecated and should not be called! Use stringToUTF8() instead!');

    var /** @type {number} */ lastChar, /** @type {number} */ end;
    if (dontAddNull) {
        // stringToUTF8Array always appends null. If we don't want to do that, remember the
        // character that existed at the location where the null will be placed, and restore
        // that after the write (below).
        end = buffer + lengthBytesUTF8(string);
        lastChar = HEAP8[end];
    }
    stringToUTF8(string, buffer, Infinity);
    if (dontAddNull) HEAP8[end] = lastChar; // Restore the value under the null character.
}

function writeArrayToMemory(array, buffer) {
    assert(array.length >= 0, 'writeArrayToMemory array must have a length (should be an array or typed array)')
    HEAP8.set(array, buffer);
}

/** @param {boolean=} dontAddNull */
function writeAsciiToMemory(str, buffer, dontAddNull) {
    for (var i = 0; i < str.length; ++i) {
        assert(str.charCodeAt(i) === (str.charCodeAt(i) & 0xff));
        HEAP8[((buffer++) >> 0)] = str.charCodeAt(i);
    }
    // Null-terminate the pointer to the HEAP.
    if (!dontAddNull) HEAP8[((buffer) >> 0)] = 0;
}

// end include: runtime_strings_extra.js
// Memory management

var HEAP,
    /** @type {!ArrayBuffer} */
    buffer,
    /** @type {!Int8Array} */
    HEAP8,
    /** @type {!Uint8Array} */
    HEAPU8,
    /** @type {!Int16Array} */
    HEAP16,
    /** @type {!Uint16Array} */
    HEAPU16,
    /** @type {!Int32Array} */
    HEAP32,
    /** @type {!Uint32Array} */
    HEAPU32,
    /** @type {!Float32Array} */
    HEAPF32,
    /** @type {!Float64Array} */
    HEAPF64;

function updateGlobalBufferAndViews(buf) {
    buffer = buf;
    Module['HEAP8'] = HEAP8 = new Int8Array(buf);
    Module['HEAP16'] = HEAP16 = new Int16Array(buf);
    Module['HEAP32'] = HEAP32 = new Int32Array(buf);
    Module['HEAPU8'] = HEAPU8 = new Uint8Array(buf);
    Module['HEAPU16'] = HEAPU16 = new Uint16Array(buf);
    Module['HEAPU32'] = HEAPU32 = new Uint32Array(buf);
    Module['HEAPF32'] = HEAPF32 = new Float32Array(buf);
    Module['HEAPF64'] = HEAPF64 = new Float64Array(buf);
}

var TOTAL_STACK = 5242880;
if (Module['TOTAL_STACK']) assert(TOTAL_STACK === Module['TOTAL_STACK'], 'the stack size can no longer be determined at runtime')

var INITIAL_MEMORY = Module['INITIAL_MEMORY'] || 1073741824;
legacyModuleProp('INITIAL_MEMORY', 'INITIAL_MEMORY');

assert(INITIAL_MEMORY >= TOTAL_STACK, 'INITIAL_MEMORY should be larger than TOTAL_STACK, was ' + INITIAL_MEMORY + '! (TOTAL_STACK=' + TOTAL_STACK + ')');

// check for full engine support (use string 'subarray' to avoid closure compiler confusion)
assert(typeof Int32Array != 'undefined' && typeof Float64Array !== 'undefined' && Int32Array.prototype.subarray != undefined && Int32Array.prototype.set != undefined,
    'JS engine does not provide full typed array support');

// If memory is defined in wasm, the user can't provide it.
assert(!Module['wasmMemory'], 'Use of `wasmMemory` detected.  Use -s IMPORTED_MEMORY to define wasmMemory externally');
assert(INITIAL_MEMORY == 1073741824, 'Detected runtime INITIAL_MEMORY setting.  Use -s IMPORTED_MEMORY to define wasmMemory dynamically');

// include: runtime_init_table.js
// In regular non-RELOCATABLE mode the table is exported
// from the wasm module and this will be assigned once
// the exports are available.
var wasmTable;

// end include: runtime_init_table.js
// include: runtime_stack_check.js


// Initializes the stack cookie. Called at the startup of main and at the startup of each thread in pthreads mode.
function writeStackCookie() {
    var max = _emscripten_stack_get_end();
    assert((max & 3) == 0);
    // The stack grow downwards towards _emscripten_stack_get_end.
    // We write cookies to the final two words in the stack and detect if they are
    // ever overwritten.
    HEAP32[((max) >> 2)] = 0x2135467;
    HEAP32[(((max) + (4)) >> 2)] = 0x89BACDFE;
    // Also test the global address 0 for integrity.
    HEAP32[0] = 0x63736d65; /* 'emsc' */
}

function checkStackCookie() {
    if (ABORT) return;
    var max = _emscripten_stack_get_end();
    var cookie1 = HEAPU32[((max) >> 2)];
    var cookie2 = HEAPU32[(((max) + (4)) >> 2)];
    if (cookie1 != 0x2135467 || cookie2 != 0x89BACDFE) {
        abort('Stack overflow! Stack cookie has been overwritten, expected hex dwords 0x89BACDFE and 0x2135467, but received 0x' + cookie2.toString(16) + ' 0x' + cookie1.toString(16));
    }
    // Also test the global address 0 for integrity.
    if (HEAP32[0] !== 0x63736d65 /* 'emsc' */ ) abort('Runtime error: The application has corrupted its heap memory area (address zero)!');
}

// end include: runtime_stack_check.js
// include: runtime_assertions.js


// Endianness check
(function() {
    var h16 = new Int16Array(1);
    var h8 = new Int8Array(h16.buffer);
    h16[0] = 0x6373;
    if (h8[0] !== 0x73 || h8[1] !== 0x63) throw 'Runtime error: expected the system to be little-endian! (Run with -s SUPPORT_BIG_ENDIAN=1 to bypass)';
})();

// end include: runtime_assertions.js
var __ATPRERUN__ = []; // functions called before the runtime is initialized
var __ATINIT__ = []; // functions called during startup
var __ATMAIN__ = []; // functions called when main() is to be run
var __ATEXIT__ = []; // functions called during shutdown
var __ATPOSTRUN__ = []; // functions called after the main() is called

var runtimeInitialized = false;

function keepRuntimeAlive() {
    return noExitRuntime;
}

function preRun() {

    if (Module['preRun']) {
        if (typeof Module['preRun'] == 'function') Module['preRun'] = [Module['preRun']];
        while (Module['preRun'].length) {
            addOnPreRun(Module['preRun'].shift());
        }
    }

    callRuntimeCallbacks(__ATPRERUN__);
}

function initRuntime() {
    checkStackCookie();
    assert(!runtimeInitialized);
    runtimeInitialized = true;


    if (!Module["noFSInit"] && !FS.init.initialized)
        FS.init();
    FS.ignorePermissions = false;

    TTY.init();
    callRuntimeCallbacks(__ATINIT__);
}

function preMain() {
    checkStackCookie();

    callRuntimeCallbacks(__ATMAIN__);
}

function postRun() {
    checkStackCookie();

    if (Module['postRun']) {
        if (typeof Module['postRun'] == 'function') Module['postRun'] = [Module['postRun']];
        while (Module['postRun'].length) {
            addOnPostRun(Module['postRun'].shift());
        }
    }

    callRuntimeCallbacks(__ATPOSTRUN__);
}

function addOnPreRun(cb) {
    __ATPRERUN__.unshift(cb);
}

function addOnInit(cb) {
    __ATINIT__.unshift(cb);
}

function addOnPreMain(cb) {
    __ATMAIN__.unshift(cb);
}

function addOnExit(cb) {}

function addOnPostRun(cb) {
    __ATPOSTRUN__.unshift(cb);
}

// include: runtime_math.js


// https://developer.mozilla.org/en-US/docs/Web/JavaScript/Reference/Global_Objects/Math/imul

// https://developer.mozilla.org/en-US/docs/Web/JavaScript/Reference/Global_Objects/Math/fround

// https://developer.mozilla.org/en-US/docs/Web/JavaScript/Reference/Global_Objects/Math/clz32

// https://developer.mozilla.org/en-US/docs/Web/JavaScript/Reference/Global_Objects/Math/trunc

assert(Math.imul, 'This browser does not support Math.imul(), build with LEGACY_VM_SUPPORT or POLYFILL_OLD_MATH_FUNCTIONS to add in a polyfill');
assert(Math.fround, 'This browser does not support Math.fround(), build with LEGACY_VM_SUPPORT or POLYFILL_OLD_MATH_FUNCTIONS to add in a polyfill');
assert(Math.clz32, 'This browser does not support Math.clz32(), build with LEGACY_VM_SUPPORT or POLYFILL_OLD_MATH_FUNCTIONS to add in a polyfill');
assert(Math.trunc, 'This browser does not support Math.trunc(), build with LEGACY_VM_SUPPORT or POLYFILL_OLD_MATH_FUNCTIONS to add in a polyfill');

// end include: runtime_math.js
// A counter of dependencies for calling run(). If we need to
// do asynchronous work before running, increment this and
// decrement it. Incrementing must happen in a place like
// Module.preRun (used by emcc to add file preloading).
// Note that you can add dependencies in preRun, even though
// it happens right before run - run will be postponed until
// the dependencies are met.
var runDependencies = 0;
var runDependencyWatcher = null;
var dependenciesFulfilled = null; // overridden to take different actions when all run dependencies are fulfilled
var runDependencyTracking = {};

function getUniqueRunDependency(id) {
    var orig = id;
    while (1) {
        if (!runDependencyTracking[id]) return id;
        id = orig + Math.random();
    }
}

function addRunDependency(id) {
    runDependencies++;

    if (Module['monitorRunDependencies']) {
        Module['monitorRunDependencies'](runDependencies);
    }

    if (id) {
        assert(!runDependencyTracking[id]);
        runDependencyTracking[id] = 1;
        if (runDependencyWatcher === null && typeof setInterval != 'undefined') {
            // Check for missing dependencies every few seconds
            runDependencyWatcher = setInterval(function() {
                if (ABORT) {
                    clearInterval(runDependencyWatcher);
                    runDependencyWatcher = null;
                    return;
                }
                var shown = false;
                for (var dep in runDependencyTracking) {
                    if (!shown) {
                        shown = true;
                        err('still waiting on run dependencies:');
                    }
                    err('dependency: ' + dep);
                }
                if (shown) {
                    err('(end of list)');
                }
            }, 10000);
        }
    } else {
        err('warning: run dependency added without ID');
    }
}

function removeRunDependency(id) {
    runDependencies--;

    if (Module['monitorRunDependencies']) {
        Module['monitorRunDependencies'](runDependencies);
    }

    if (id) {
        assert(runDependencyTracking[id]);
        delete runDependencyTracking[id];
    } else {
        err('warning: run dependency removed without ID');
    }
    if (runDependencies == 0) {
        if (runDependencyWatcher !== null) {
            clearInterval(runDependencyWatcher);
            runDependencyWatcher = null;
        }
        if (dependenciesFulfilled) {
            var callback = dependenciesFulfilled;
            dependenciesFulfilled = null;
            callback(); // can add another dependenciesFulfilled
        }
    }
}

Module["preloadedImages"] = {}; // maps url to image data
Module["preloadedAudios"] = {}; // maps url to audio data

/** @param {string|number=} what */
function abort(what) {
    {
        if (Module['onAbort']) {
            Module['onAbort'](what);
        }
    }

    what = 'Aborted(' + what + ')';
    // TODO(sbc): Should we remove printing and leave it up to whoever
    // catches the exception?
    err(what);

    ABORT = true;
    EXITSTATUS = 1;

    // Use a wasm runtime error, because a JS error might be seen as a foreign
    // exception, which means we'd run destructors on it. We need the error to
    // simply make the program stop.

    // Suppress closure compiler warning here. Closure compiler's builtin extern
    // defintion for WebAssembly.RuntimeError claims it takes no arguments even
    // though it can.
    // TODO(https://github.com/google/closure-compiler/pull/3913): Remove if/when upstream closure gets fixed.

    /** @suppress {checkTypes} */
    var e = new WebAssembly.RuntimeError(what);

    // Throw the error whether or not MODULARIZE is set because abort is used
    // in code paths apart from instantiation where an exception is expected
    // to be thrown when abort is called.
    throw e;
}

// {{MEM_INITIALIZER}}

// include: memoryprofiler.js


// end include: memoryprofiler.js
// include: URIUtils.js


// Prefix of data URIs emitted by SINGLE_FILE and related options.
var dataURIPrefix = 'data:application/octet-stream;base64,';

// Indicates whether filename is a base64 data URI.
function isDataURI(filename) {
    // Prefix of data URIs emitted by SINGLE_FILE and related options.
    return filename.startsWith(dataURIPrefix);
}

// Indicates whether filename is delivered via file protocol (as opposed to http/https)
function isFileURI(filename) {
    return filename.startsWith('file://');
}

// end include: URIUtils.js
/** @param {boolean=} fixedasm */
function createExportWrapper(name, fixedasm) {
    return function() {
        var displayName = name;
        var asm = fixedasm;
        if (!fixedasm) {
            asm = Module['asm'];
        }
        assert(runtimeInitialized, 'native function `' + displayName + '` called before runtime initialization');
        if (!asm[name]) {
            assert(asm[name], 'exported native function `' + displayName + '` not found');
        }
        return asm[name].apply(null, arguments);
    };
}

var wasmBinaryFile;
wasmBinaryFile = 'fpocket.wasm';
if (!isDataURI(wasmBinaryFile)) {
    wasmBinaryFile = locateFile(wasmBinaryFile);
}

function getBinary(file) {
    try {
        if (file == wasmBinaryFile && wasmBinary) {
            return new Uint8Array(wasmBinary);
        }
        if (readBinary) {
            return readBinary(file);
        } else {
            throw "both async and sync fetching of the wasm failed";
        }
    } catch (err) {
        abort(err);
    }
}

function getBinaryPromise() {
    // If we don't have the binary yet, try to to load it asynchronously.
    // Fetch has some additional restrictions over XHR, like it can't be used on a file:// url.
    // See https://github.com/github/fetch/pull/92#issuecomment-140665932
    // Cordova or Electron apps are typically loaded from a file:// url.
    // So use fetch if it is available and the url is not a file, otherwise fall back to XHR.
    if (!wasmBinary && (ENVIRONMENT_IS_WEB || ENVIRONMENT_IS_WORKER)) {
        if (typeof fetch == 'function' &&
            !isFileURI(wasmBinaryFile)
        ) {
            return fetch(wasmBinaryFile, { credentials: 'same-origin' }).then(function(response) {
                if (!response['ok']) {
                    throw "failed to load wasm binary file at '" + wasmBinaryFile + "'";
                }
                return response['arrayBuffer']();
            }).catch(function() {
                return getBinary(wasmBinaryFile);
            });
        } else {
            if (readAsync) {
                // fetch is not available or url is file => try XHR (readAsync uses XHR internally)
                return new Promise(function(resolve, reject) {
                    readAsync(wasmBinaryFile, function(response) { resolve(new Uint8Array( /** @type{!ArrayBuffer} */ (response))) }, reject)
                });
            }
        }
    }

    // Otherwise, getBinary should be able to get it synchronously
    return Promise.resolve().then(function() { return getBinary(wasmBinaryFile); });
}

// Create the wasm instance.
// Receives the wasm imports, returns the exports.
function createWasm() {
    // prepare imports
    var info = {
        'env': asmLibraryArg,
        'wasi_snapshot_preview1': asmLibraryArg,
    };
    // Load the wasm module and create an instance of using native support in the JS engine.
    // handle a generated wasm instance, receiving its exports and
    // performing other necessary setup
    /** @param {WebAssembly.Module=} module*/
    function receiveInstance(instance, module) {
        var exports = instance.exports;

        Module['asm'] = exports;

        wasmMemory = Module['asm']['memory'];
        assert(wasmMemory, "memory not found in wasm exports");
        // This assertion doesn't hold when emscripten is run in --post-link
        // mode.
        // TODO(sbc): Read INITIAL_MEMORY out of the wasm file in post-link mode.
        //assert(wasmMemory.buffer.byteLength === 1073741824);
        updateGlobalBufferAndViews(wasmMemory.buffer);

        wasmTable = Module['asm']['__indirect_function_table'];
        assert(wasmTable, "table not found in wasm exports");

        addOnInit(Module['asm']['__wasm_call_ctors']);

        removeRunDependency('wasm-instantiate');

    }
    // we can't run yet (except in a pthread, where we have a custom sync instantiator)
    addRunDependency('wasm-instantiate');

    // Prefer streaming instantiation if available.
    // Async compilation can be confusing when an error on the page overwrites Module
    // (for example, if the order of elements is wrong, and the one defining Module is
    // later), so we save Module and check it later.
    var trueModule = Module;

    function receiveInstantiationResult(result) {
        // 'result' is a ResultObject object which has both the module and instance.
        // receiveInstance() will swap in the exports (to Module.asm) so they can be called
        assert(Module === trueModule, 'the Module object should not be replaced during async compilation - perhaps the order of HTML elements is wrong?');
        trueModule = null;
        // TODO: Due to Closure regression https://github.com/google/closure-compiler/issues/3193, the above line no longer optimizes out down to the following line.
        // When the regression is fixed, can restore the above USE_PTHREADS-enabled path.
        receiveInstance(result['instance']);
    }

    function instantiateArrayBuffer(receiver) {
        return getBinaryPromise().then(function(binary) {
            return WebAssembly.instantiate(binary, info);
        }).then(function(instance) {
            return instance;
        }).then(receiver, function(reason) {
            err('failed to asynchronously prepare wasm: ' + reason);

            // Warn on some common problems.
            if (isFileURI(wasmBinaryFile)) {
                err('warning: Loading from a file URI (' + wasmBinaryFile + ') is not supported in most browsers. See https://emscripten.org/docs/getting_started/FAQ.html#how-do-i-run-a-local-webserver-for-testing-why-does-my-program-stall-in-downloading-or-preparing');
            }
            abort(reason);
        });
    }

    function instantiateAsync() {
        if (!wasmBinary &&
            typeof WebAssembly.instantiateStreaming == 'function' &&
            !isDataURI(wasmBinaryFile) &&
            // Don't use streaming for file:// delivered objects in a webview, fetch them synchronously.
            !isFileURI(wasmBinaryFile) &&
            typeof fetch == 'function') {
            return fetch(wasmBinaryFile, { credentials: 'same-origin' }).then(function(response) {
                // Suppress closure warning here since the upstream definition for
                // instantiateStreaming only allows Promise<Repsponse> rather than
                // an actual Response.
                // TODO(https://github.com/google/closure-compiler/pull/3913): Remove if/when upstream closure is fixed.
                /** @suppress {checkTypes} */
                var result = WebAssembly.instantiateStreaming(response, info);

                return result.then(
                    receiveInstantiationResult,
                    function(reason) {
                        // We expect the most common failure cause to be a bad MIME type for the binary,
                        // in which case falling back to ArrayBuffer instantiation should work.
                        err('wasm streaming compile failed: ' + reason);
                        err('falling back to ArrayBuffer instantiation');
                        return instantiateArrayBuffer(receiveInstantiationResult);
                    });
            });
        } else {
            return instantiateArrayBuffer(receiveInstantiationResult);
        }
    }

    // User shell pages can write their own Module.instantiateWasm = function(imports, successCallback) callback
    // to manually instantiate the Wasm module themselves. This allows pages to run the instantiation parallel
    // to any other async startup actions they are performing.
    // Also pthreads and wasm workers initialize the wasm instance through this path.
    if (Module['instantiateWasm']) {
        try {
            var exports = Module['instantiateWasm'](info, receiveInstance);
            return exports;
        } catch (e) {
            err('Module.instantiateWasm callback failed with error: ' + e);
            return false;
        }
    }

    instantiateAsync();
    return {}; // no exports yet; we'll fill them in later
}

// Globals used by JS i64 conversions (see makeSetValue)
var tempDouble;
var tempI64;

// === Body ===

var ASM_CONSTS = {

};


function callRuntimeCallbacks(callbacks) {
    while (callbacks.length > 0) {
        var callback = callbacks.shift();
        if (typeof callback == 'function') {
            callback(Module); // Pass the module as the first argument.
            continue;
        }
        var func = callback.func;
        if (typeof func == 'number') {
            if (callback.arg === undefined) {
                // Run the wasm function ptr with signature 'v'. If no function
                // with such signature was exported, this call does not need
                // to be emitted (and would confuse Closure)
                getWasmTableEntry(func)();
            } else {
                // If any function with signature 'vi' was exported, run
                // the callback with that signature.
                getWasmTableEntry(func)(callback.arg);
            }
        } else {
            func(callback.arg === undefined ? null : callback.arg);
        }
    }
}

function withStackSave(f) {
    var stack = stackSave();
    var ret = f();
    stackRestore(stack);
    return ret;
}

function demangle(func) {
    warnOnce('warning: build with  -s DEMANGLE_SUPPORT=1  to link in libcxxabi demangling');
    return func;
}

function demangleAll(text) {
    var regex =
        /\b_Z[\w\d_]+/g;
    return text.replace(regex,
        function(x) {
            var y = demangle(x);
            return x === y ? x : (y + ' [' + x + ']');
        });
}

var wasmTableMirror = [];

function getWasmTableEntry(funcPtr) {
    var func = wasmTableMirror[funcPtr];
    if (!func) {
        if (funcPtr >= wasmTableMirror.length) wasmTableMirror.length = funcPtr + 1;
        wasmTableMirror[funcPtr] = func = wasmTable.get(funcPtr);
    }
    assert(wasmTable.get(funcPtr) == func, "JavaScript-side Wasm function table mirror is out of date!");
    return func;
}

function handleException(e) {
    // Certain exception types we do not treat as errors since they are used for
    // internal control flow.
    // 1. ExitStatus, which is thrown by exit()
    // 2. "unwind", which is thrown by emscripten_unwind_to_js_event_loop() and others
    //    that wish to return to JS event loop.
    if (e instanceof ExitStatus || e == 'unwind') {
        return EXITSTATUS;
    }
    quit_(1, e);
}

function jsStackTrace() {
    var error = new Error();
    if (!error.stack) {
        // IE10+ special cases: It does have callstack info, but it is only populated if an Error object is thrown,
        // so try that as a special-case.
        try {
            throw new Error();
        } catch (e) {
            error = e;
        }
        if (!error.stack) {
            return '(no stack trace available)';
        }
    }
    return error.stack.toString();
}

function setWasmTableEntry(idx, func) {
    wasmTable.set(idx, func);
    wasmTableMirror[idx] = func;
}

function stackTrace() {
    var js = jsStackTrace();
    if (Module['extraStackTrace']) js += '\n' + Module['extraStackTrace']();
    return demangleAll(js);
}

var PATH = {
    splitPath: function(filename) {
        var splitPathRe = /^(\/?|)([\s\S]*?)((?:\.{1,2}|[^\/]+?|)(\.[^.\/]*|))(?:[\/]*)$/;
        return splitPathRe.exec(filename).slice(1);
    },
    normalizeArray: function(parts, allowAboveRoot) {
        // if the path tries to go above the root, `up` ends up > 0
        var up = 0;
        for (var i = parts.length - 1; i >= 0; i--) {
            var last = parts[i];
            if (last === '.') {
                parts.splice(i, 1);
            } else if (last === '..') {
                parts.splice(i, 1);
                up++;
            } else if (up) {
                parts.splice(i, 1);
                up--;
            }
        }
        // if the path is allowed to go above the root, restore leading ..s
        if (allowAboveRoot) {
            for (; up; up--) {
                parts.unshift('..');
            }
        }
        return parts;
    },
    normalize: function(path) {
        var isAbsolute = path.charAt(0) === '/',
            trailingSlash = path.substr(-1) === '/';
        // Normalize the path
        path = PATH.normalizeArray(path.split('/').filter(function(p) {
            return !!p;
        }), !isAbsolute).join('/');
        if (!path && !isAbsolute) {
            path = '.';
        }
        if (path && trailingSlash) {
            path += '/';
        }
        return (isAbsolute ? '/' : '') + path;
    },
    dirname: function(path) {
        var result = PATH.splitPath(path),
            root = result[0],
            dir = result[1];
        if (!root && !dir) {
            // No dirname whatsoever
            return '.';
        }
        if (dir) {
            // It has a dirname, strip trailing slash
            dir = dir.substr(0, dir.length - 1);
        }
        return root + dir;
    },
    basename: function(path) {
        // EMSCRIPTEN return '/'' for '/', not an empty string
        if (path === '/') return '/';
        path = PATH.normalize(path);
        path = path.replace(/\/$/, "");
        var lastSlash = path.lastIndexOf('/');
        if (lastSlash === -1) return path;
        return path.substr(lastSlash + 1);
    },
    extname: function(path) {
        return PATH.splitPath(path)[3];
    },
    join: function() {
        var paths = Array.prototype.slice.call(arguments, 0);
        return PATH.normalize(paths.join('/'));
    },
    join2: function(l, r) {
        return PATH.normalize(l + '/' + r);
    }
};

function getRandomDevice() {
    if (typeof crypto == 'object' && typeof crypto['getRandomValues'] == 'function') {
        // for modern web browsers
        var randomBuffer = new Uint8Array(1);
        return function() { crypto.getRandomValues(randomBuffer); return randomBuffer[0]; };
    } else
    if (ENVIRONMENT_IS_NODE) {
        // for nodejs with or without crypto support included
        try {
            var crypto_module = require('crypto');
            // nodejs has crypto support
            return function() { return crypto_module['randomBytes'](1)[0]; };
        } catch (e) {
            // nodejs doesn't have crypto support
        }
    }
    // we couldn't find a proper implementation, as Math.random() is not suitable for /dev/random, see emscripten-core/emscripten/pull/7096
    return function() { abort("no cryptographic support found for randomDevice. consider polyfilling it if you want to use something insecure like Math.random(), e.g. put this in a --pre-js: var crypto = { getRandomValues: function(array) { for (var i = 0; i < array.length; i++) array[i] = (Math.random()*256)|0 } };"); };
}

var PATH_FS = {
    resolve: function() {
        var resolvedPath = '',
            resolvedAbsolute = false;
        for (var i = arguments.length - 1; i >= -1 && !resolvedAbsolute; i--) {
            var path = (i >= 0) ? arguments[i] : FS.cwd();
            // Skip empty and invalid entries
            if (typeof path != 'string') {
                throw new TypeError('Arguments to path.resolve must be strings');
            } else if (!path) {
                return ''; // an invalid portion invalidates the whole thing
            }
            resolvedPath = path + '/' + resolvedPath;
            resolvedAbsolute = path.charAt(0) === '/';
        }
        // At this point the path should be resolved to a full absolute path, but
        // handle relative paths to be safe (might happen when process.cwd() fails)
        resolvedPath = PATH.normalizeArray(resolvedPath.split('/').filter(function(p) {
            return !!p;
        }), !resolvedAbsolute).join('/');
        return ((resolvedAbsolute ? '/' : '') + resolvedPath) || '.';
    },
    relative: function(from, to) {
        from = PATH_FS.resolve(from).substr(1);
        to = PATH_FS.resolve(to).substr(1);

        function trim(arr) {
            var start = 0;
            for (; start < arr.length; start++) {
                if (arr[start] !== '') break;
            }
            var end = arr.length - 1;
            for (; end >= 0; end--) {
                if (arr[end] !== '') break;
            }
            if (start > end) return [];
            return arr.slice(start, end - start + 1);
        }
        var fromParts = trim(from.split('/'));
        var toParts = trim(to.split('/'));
        var length = Math.min(fromParts.length, toParts.length);
        var samePartsLength = length;
        for (var i = 0; i < length; i++) {
            if (fromParts[i] !== toParts[i]) {
                samePartsLength = i;
                break;
            }
        }
        var outputParts = [];
        for (var i = samePartsLength; i < fromParts.length; i++) {
            outputParts.push('..');
        }
        outputParts = outputParts.concat(toParts.slice(samePartsLength));
        return outputParts.join('/');
    }
};

var TTY = {
    ttys: [],
    init: function() {
        // https://github.com/emscripten-core/emscripten/pull/1555
        // if (ENVIRONMENT_IS_NODE) {
        //   // currently, FS.init does not distinguish if process.stdin is a file or TTY
        //   // device, it always assumes it's a TTY device. because of this, we're forcing
        //   // process.stdin to UTF8 encoding to at least make stdin reading compatible
        //   // with text files until FS.init can be refactored.
        //   process['stdin']['setEncoding']('utf8');
        // }
    },
    shutdown: function() {
        // https://github.com/emscripten-core/emscripten/pull/1555
        // if (ENVIRONMENT_IS_NODE) {
        //   // inolen: any idea as to why node -e 'process.stdin.read()' wouldn't exit immediately (with process.stdin being a tty)?
        //   // isaacs: because now it's reading from the stream, you've expressed interest in it, so that read() kicks off a _read() which creates a ReadReq operation
        //   // inolen: I thought read() in that case was a synchronous operation that just grabbed some amount of buffered data if it exists?
        //   // isaacs: it is. but it also triggers a _read() call, which calls readStart() on the handle
        //   // isaacs: do process.stdin.pause() and i'd think it'd probably close the pending call
        //   process['stdin']['pause']();
        // }
    },
    register: function(dev, ops) {
        TTY.ttys[dev] = { input: [], output: [], ops: ops };
        FS.registerDevice(dev, TTY.stream_ops);
    },
    stream_ops: {
        open: function(stream) {
            var tty = TTY.ttys[stream.node.rdev];
            if (!tty) {
                throw new FS.ErrnoError(43);
            }
            stream.tty = tty;
            stream.seekable = false;
        },
        close: function(stream) {
            // flush any pending line data
            stream.tty.ops.flush(stream.tty);
        },
        flush: function(stream) {
            stream.tty.ops.flush(stream.tty);
        },
        read: function(stream, buffer, offset, length, pos /* ignored */ ) {
            if (!stream.tty || !stream.tty.ops.get_char) {
                throw new FS.ErrnoError(60);
            }
            var bytesRead = 0;
            for (var i = 0; i < length; i++) {
                var result;
                try {
                    result = stream.tty.ops.get_char(stream.tty);
                } catch (e) {
                    throw new FS.ErrnoError(29);
                }
                if (result === undefined && bytesRead === 0) {
                    throw new FS.ErrnoError(6);
                }
                if (result === null || result === undefined) break;
                bytesRead++;
                buffer[offset + i] = result;
            }
            if (bytesRead) {
                stream.node.timestamp = Date.now();
            }
            return bytesRead;
        },
        write: function(stream, buffer, offset, length, pos) {
            if (!stream.tty || !stream.tty.ops.put_char) {
                throw new FS.ErrnoError(60);
            }
            try {
                for (var i = 0; i < length; i++) {
                    stream.tty.ops.put_char(stream.tty, buffer[offset + i]);
                }
            } catch (e) {
                throw new FS.ErrnoError(29);
            }
            if (length) {
                stream.node.timestamp = Date.now();
            }
            return i;
        }
    },
    default_tty_ops: {
        get_char: function(tty) {
            if (!tty.input.length) {
                var result = null;
                if (ENVIRONMENT_IS_NODE) {
                    // we will read data by chunks of BUFSIZE
                    var BUFSIZE = 256;
                    var buf = Buffer.alloc(BUFSIZE);
                    var bytesRead = 0;

                    try {
                        bytesRead = fs.readSync(process.stdin.fd, buf, 0, BUFSIZE, -1);
                    } catch (e) {
                        // Cross-platform differences: on Windows, reading EOF throws an exception, but on other OSes,
                        // reading EOF returns 0. Uniformize behavior by treating the EOF exception to return 0.
                        if (e.toString().includes('EOF')) bytesRead = 0;
                        else throw e;
                    }

                    if (bytesRead > 0) {
                        result = buf.slice(0, bytesRead).toString('utf-8');
                    } else {
                        result = null;
                    }
                } else
                if (typeof window != 'undefined' &&
                    typeof window.prompt == 'function') {
                    // Browser.
                    result = window.prompt('Input: '); // returns null on cancel
                    if (result !== null) {
                        result += '\n';
                    }
                } else if (typeof readline == 'function') {
                    // Command line.
                    result = readline();
                    if (result !== null) {
                        result += '\n';
                    }
                }
                if (!result) {
                    return null;
                }
                tty.input = intArrayFromString(result, true);
            }
            return tty.input.shift();
        },
        put_char: function(tty, val) {
            if (val === null || val === 10) {
                out(UTF8ArrayToString(tty.output, 0));
                tty.output = [];
            } else {
                if (val != 0) tty.output.push(val); // val == 0 would cut text output off in the middle.
            }
        },
        flush: function(tty) {
            if (tty.output && tty.output.length > 0) {
                out(UTF8ArrayToString(tty.output, 0));
                tty.output = [];
            }
        }
    },
    default_tty1_ops: {
        put_char: function(tty, val) {
            if (val === null || val === 10) {
                err(UTF8ArrayToString(tty.output, 0));
                tty.output = [];
            } else {
                if (val != 0) tty.output.push(val);
            }
        },
        flush: function(tty) {
            if (tty.output && tty.output.length > 0) {
                err(UTF8ArrayToString(tty.output, 0));
                tty.output = [];
            }
        }
    }
};

function zeroMemory(address, size) {
    HEAPU8.fill(0, address, address + size);
}

function alignMemory(size, alignment) {
    assert(alignment, "alignment argument is required");
    return Math.ceil(size / alignment) * alignment;
}

function mmapAlloc(size) {
    abort('internal error: mmapAlloc called but `emscripten_builtin_memalign` native symbol not exported');
}
var MEMFS = {
    ops_table: null,
    mount: function(mount) {
        return MEMFS.createNode(null, '/', 16384 | 511 /* 0777 */ , 0);
    },
    createNode: function(parent, name, mode, dev) {
        if (FS.isBlkdev(mode) || FS.isFIFO(mode)) {
            // no supported
            throw new FS.ErrnoError(63);
        }
        if (!MEMFS.ops_table) {
            MEMFS.ops_table = {
                dir: {
                    node: {
                        getattr: MEMFS.node_ops.getattr,
                        setattr: MEMFS.node_ops.setattr,
                        lookup: MEMFS.node_ops.lookup,
                        mknod: MEMFS.node_ops.mknod,
                        rename: MEMFS.node_ops.rename,
                        unlink: MEMFS.node_ops.unlink,
                        rmdir: MEMFS.node_ops.rmdir,
                        readdir: MEMFS.node_ops.readdir,
                        symlink: MEMFS.node_ops.symlink
                    },
                    stream: {
                        llseek: MEMFS.stream_ops.llseek
                    }
                },
                file: {
                    node: {
                        getattr: MEMFS.node_ops.getattr,
                        setattr: MEMFS.node_ops.setattr
                    },
                    stream: {
                        llseek: MEMFS.stream_ops.llseek,
                        read: MEMFS.stream_ops.read,
                        write: MEMFS.stream_ops.write,
                        allocate: MEMFS.stream_ops.allocate,
                        mmap: MEMFS.stream_ops.mmap,
                        msync: MEMFS.stream_ops.msync
                    }
                },
                link: {
                    node: {
                        getattr: MEMFS.node_ops.getattr,
                        setattr: MEMFS.node_ops.setattr,
                        readlink: MEMFS.node_ops.readlink
                    },
                    stream: {}
                },
                chrdev: {
                    node: {
                        getattr: MEMFS.node_ops.getattr,
                        setattr: MEMFS.node_ops.setattr
                    },
                    stream: FS.chrdev_stream_ops
                }
            };
        }
        var node = FS.createNode(parent, name, mode, dev);
        if (FS.isDir(node.mode)) {
            node.node_ops = MEMFS.ops_table.dir.node;
            node.stream_ops = MEMFS.ops_table.dir.stream;
            node.contents = {};
        } else if (FS.isFile(node.mode)) {
            node.node_ops = MEMFS.ops_table.file.node;
            node.stream_ops = MEMFS.ops_table.file.stream;
            node.usedBytes = 0; // The actual number of bytes used in the typed array, as opposed to contents.length which gives the whole capacity.
            // When the byte data of the file is populated, this will point to either a typed array, or a normal JS array. Typed arrays are preferred
            // for performance, and used by default. However, typed arrays are not resizable like normal JS arrays are, so there is a small disk size
            // penalty involved for appending file writes that continuously grow a file similar to std::vector capacity vs used -scheme.
            node.contents = null;
        } else if (FS.isLink(node.mode)) {
            node.node_ops = MEMFS.ops_table.link.node;
            node.stream_ops = MEMFS.ops_table.link.stream;
        } else if (FS.isChrdev(node.mode)) {
            node.node_ops = MEMFS.ops_table.chrdev.node;
            node.stream_ops = MEMFS.ops_table.chrdev.stream;
        }
        node.timestamp = Date.now();
        // add the new node to the parent
        if (parent) {
            parent.contents[name] = node;
            parent.timestamp = node.timestamp;
        }
        return node;
    },
    getFileDataAsTypedArray: function(node) {
        if (!node.contents) return new Uint8Array(0);
        if (node.contents.subarray) return node.contents.subarray(0, node.usedBytes); // Make sure to not return excess unused bytes.
        return new Uint8Array(node.contents);
    },
    expandFileStorage: function(node, newCapacity) {
        var prevCapacity = node.contents ? node.contents.length : 0;
        if (prevCapacity >= newCapacity) return; // No need to expand, the storage was already large enough.
        // Don't expand strictly to the given requested limit if it's only a very small increase, but instead geometrically grow capacity.
        // For small filesizes (<1MB), perform size*2 geometric increase, but for large sizes, do a much more conservative size*1.125 increase to
        // avoid overshooting the allocation cap by a very large margin.
        var CAPACITY_DOUBLING_MAX = 1024 * 1024;
        newCapacity = Math.max(newCapacity, (prevCapacity * (prevCapacity < CAPACITY_DOUBLING_MAX ? 2.0 : 1.125)) >>> 0);
        if (prevCapacity != 0) newCapacity = Math.max(newCapacity, 256); // At minimum allocate 256b for each file when expanding.
        var oldContents = node.contents;
        node.contents = new Uint8Array(newCapacity); // Allocate new storage.
        if (node.usedBytes > 0) node.contents.set(oldContents.subarray(0, node.usedBytes), 0); // Copy old data over to the new storage.
    },
    resizeFileStorage: function(node, newSize) {
        if (node.usedBytes == newSize) return;
        if (newSize == 0) {
            node.contents = null; // Fully decommit when requesting a resize to zero.
            node.usedBytes = 0;
        } else {
            var oldContents = node.contents;
            node.contents = new Uint8Array(newSize); // Allocate new storage.
            if (oldContents) {
                node.contents.set(oldContents.subarray(0, Math.min(newSize, node.usedBytes))); // Copy old data over to the new storage.
            }
            node.usedBytes = newSize;
        }
    },
    node_ops: {
        getattr: function(node) {
            var attr = {};
            // device numbers reuse inode numbers.
            attr.dev = FS.isChrdev(node.mode) ? node.id : 1;
            attr.ino = node.id;
            attr.mode = node.mode;
            attr.nlink = 1;
            attr.uid = 0;
            attr.gid = 0;
            attr.rdev = node.rdev;
            if (FS.isDir(node.mode)) {
                attr.size = 4096;
            } else if (FS.isFile(node.mode)) {
                attr.size = node.usedBytes;
            } else if (FS.isLink(node.mode)) {
                attr.size = node.link.length;
            } else {
                attr.size = 0;
            }
            attr.atime = new Date(node.timestamp);
            attr.mtime = new Date(node.timestamp);
            attr.ctime = new Date(node.timestamp);
            // NOTE: In our implementation, st_blocks = Math.ceil(st_size/st_blksize),
            //       but this is not required by the standard.
            attr.blksize = 4096;
            attr.blocks = Math.ceil(attr.size / attr.blksize);
            return attr;
        },
        setattr: function(node, attr) {
            if (attr.mode !== undefined) {
                node.mode = attr.mode;
            }
            if (attr.timestamp !== undefined) {
                node.timestamp = attr.timestamp;
            }
            if (attr.size !== undefined) {
                MEMFS.resizeFileStorage(node, attr.size);
            }
        },
        lookup: function(parent, name) {
            throw FS.genericErrors[44];
        },
        mknod: function(parent, name, mode, dev) {
            return MEMFS.createNode(parent, name, mode, dev);
        },
        rename: function(old_node, new_dir, new_name) {
            // if we're overwriting a directory at new_name, make sure it's empty.
            if (FS.isDir(old_node.mode)) {
                var new_node;
                try {
                    new_node = FS.lookupNode(new_dir, new_name);
                } catch (e) {}
                if (new_node) {
                    for (var i in new_node.contents) {
                        throw new FS.ErrnoError(55);
                    }
                }
            }
            // do the internal rewiring
            delete old_node.parent.contents[old_node.name];
            old_node.parent.timestamp = Date.now()
            old_node.name = new_name;
            new_dir.contents[new_name] = old_node;
            new_dir.timestamp = old_node.parent.timestamp;
            old_node.parent = new_dir;
        },
        unlink: function(parent, name) {
            delete parent.contents[name];
            parent.timestamp = Date.now();
        },
        rmdir: function(parent, name) {
            var node = FS.lookupNode(parent, name);
            for (var i in node.contents) {
                throw new FS.ErrnoError(55);
            }
            delete parent.contents[name];
            parent.timestamp = Date.now();
        },
        readdir: function(node) {
            var entries = ['.', '..'];
            for (var key in node.contents) {
                if (!node.contents.hasOwnProperty(key)) {
                    continue;
                }
                entries.push(key);
            }
            return entries;
        },
        symlink: function(parent, newname, oldpath) {
            var node = MEMFS.createNode(parent, newname, 511 /* 0777 */ | 40960, 0);
            node.link = oldpath;
            return node;
        },
        readlink: function(node) {
            if (!FS.isLink(node.mode)) {
                throw new FS.ErrnoError(28);
            }
            return node.link;
        }
    },
    stream_ops: {
        read: function(stream, buffer, offset, length, position) {
            var contents = stream.node.contents;
            if (position >= stream.node.usedBytes) return 0;
            var size = Math.min(stream.node.usedBytes - position, length);
            assert(size >= 0);
            if (size > 8 && contents.subarray) { // non-trivial, and typed array
                buffer.set(contents.subarray(position, position + size), offset);
            } else {
                for (var i = 0; i < size; i++) buffer[offset + i] = contents[position + i];
            }
            return size;
        },
        write: function(stream, buffer, offset, length, position, canOwn) {
            // The data buffer should be a typed array view
            assert(!(buffer instanceof ArrayBuffer));

            if (!length) return 0;
            var node = stream.node;
            node.timestamp = Date.now();

            if (buffer.subarray && (!node.contents || node.contents.subarray)) { // This write is from a typed array to a typed array?
                if (canOwn) {
                    assert(position === 0, 'canOwn must imply no weird position inside the file');
                    node.contents = buffer.subarray(offset, offset + length);
                    node.usedBytes = length;
                    return length;
                } else if (node.usedBytes === 0 && position === 0) { // If this is a simple first write to an empty file, do a fast set since we don't need to care about old data.
                    node.contents = buffer.slice(offset, offset + length);
                    node.usedBytes = length;
                    return length;
                } else if (position + length <= node.usedBytes) { // Writing to an already allocated and used subrange of the file?
                    node.contents.set(buffer.subarray(offset, offset + length), position);
                    return length;
                }
            }

            // Appending to an existing file and we need to reallocate, or source data did not come as a typed array.
            MEMFS.expandFileStorage(node, position + length);
            if (node.contents.subarray && buffer.subarray) {
                // Use typed array write which is available.
                node.contents.set(buffer.subarray(offset, offset + length), position);
            } else {
                for (var i = 0; i < length; i++) {
                    node.contents[position + i] = buffer[offset + i]; // Or fall back to manual write if not.
                }
            }
            node.usedBytes = Math.max(node.usedBytes, position + length);
            return length;
        },
        llseek: function(stream, offset, whence) {
            var position = offset;
            if (whence === 1) {
                position += stream.position;
            } else if (whence === 2) {
                if (FS.isFile(stream.node.mode)) {
                    position += stream.node.usedBytes;
                }
            }
            if (position < 0) {
                throw new FS.ErrnoError(28);
            }
            return position;
        },
        allocate: function(stream, offset, length) {
            MEMFS.expandFileStorage(stream.node, offset + length);
            stream.node.usedBytes = Math.max(stream.node.usedBytes, offset + length);
        },
        mmap: function(stream, address, length, position, prot, flags) {
            if (address !== 0) {
                // We don't currently support location hints for the address of the mapping
                throw new FS.ErrnoError(28);
            }
            if (!FS.isFile(stream.node.mode)) {
                throw new FS.ErrnoError(43);
            }
            var ptr;
            var allocated;
            var contents = stream.node.contents;
            // Only make a new copy when MAP_PRIVATE is specified.
            if (!(flags & 2) && contents.buffer === buffer) {
                // We can't emulate MAP_SHARED when the file is not backed by the buffer
                // we're mapping to (e.g. the HEAP buffer).
                allocated = false;
                ptr = contents.byteOffset;
            } else {
                // Try to avoid unnecessary slices.
                if (position > 0 || position + length < contents.length) {
                    if (contents.subarray) {
                        contents = contents.subarray(position, position + length);
                    } else {
                        contents = Array.prototype.slice.call(contents, position, position + length);
                    }
                }
                allocated = true;
                ptr = mmapAlloc(length);
                if (!ptr) {
                    throw new FS.ErrnoError(48);
                }
                HEAP8.set(contents, ptr);
            }
            return { ptr: ptr, allocated: allocated };
        },
        msync: function(stream, buffer, offset, length, mmapFlags) {
            if (!FS.isFile(stream.node.mode)) {
                throw new FS.ErrnoError(43);
            }
            if (mmapFlags & 2) {
                // MAP_PRIVATE calls need not to be synced back to underlying fs
                return 0;
            }

            var bytesWritten = MEMFS.stream_ops.write(stream, buffer, 0, length, offset, false);
            // should we check if bytesWritten and length are the same?
            return 0;
        }
    }
};

/** @param {boolean=} noRunDep */
function asyncLoad(url, onload, onerror, noRunDep) {
    var dep = !noRunDep ? getUniqueRunDependency('al ' + url) : '';
    readAsync(url, function(arrayBuffer) {
        assert(arrayBuffer, 'Loading data file "' + url + '" failed (no arrayBuffer).');
        onload(new Uint8Array(arrayBuffer));
        if (dep) removeRunDependency(dep);
    }, function(event) {
        if (onerror) {
            onerror();
        } else {
            throw 'Loading data file "' + url + '" failed.';
        }
    });
    if (dep) addRunDependency(dep);
}

var ERRNO_MESSAGES = { 0: "Success", 1: "Arg list too long", 2: "Permission denied", 3: "Address already in use", 4: "Address not available", 5: "Address family not supported by protocol family", 6: "No more processes", 7: "Socket already connected", 8: "Bad file number", 9: "Trying to read unreadable message", 10: "Mount device busy", 11: "Operation canceled", 12: "No children", 13: "Connection aborted", 14: "Connection refused", 15: "Connection reset by peer", 16: "File locking deadlock error", 17: "Destination address required", 18: "Math arg out of domain of func", 19: "Quota exceeded", 20: "File exists", 21: "Bad address", 22: "File too large", 23: "Host is unreachable", 24: "Identifier removed", 25: "Illegal byte sequence", 26: "Connection already in progress", 27: "Interrupted system call", 28: "Invalid argument", 29: "I/O error", 30: "Socket is already connected", 31: "Is a directory", 32: "Too many symbolic links", 33: "Too many open files", 34: "Too many links", 35: "Message too long", 36: "Multihop attempted", 37: "File or path name too long", 38: "Network interface is not configured", 39: "Connection reset by network", 40: "Network is unreachable", 41: "Too many open files in system", 42: "No buffer space available", 43: "No such device", 44: "No such file or directory", 45: "Exec format error", 46: "No record locks available", 47: "The link has been severed", 48: "Not enough core", 49: "No message of desired type", 50: "Protocol not available", 51: "No space left on device", 52: "Function not implemented", 53: "Socket is not connected", 54: "Not a directory", 55: "Directory not empty", 56: "State not recoverable", 57: "Socket operation on non-socket", 59: "Not a typewriter", 60: "No such device or address", 61: "Value too large for defined data type", 62: "Previous owner died", 63: "Not super-user", 64: "Broken pipe", 65: "Protocol error", 66: "Unknown protocol", 67: "Protocol wrong type for socket", 68: "Math result not representable", 69: "Read only file system", 70: "Illegal seek", 71: "No such process", 72: "Stale file handle", 73: "Connection timed out", 74: "Text file busy", 75: "Cross-device link", 100: "Device not a stream", 101: "Bad font file fmt", 102: "Invalid slot", 103: "Invalid request code", 104: "No anode", 105: "Block device required", 106: "Channel number out of range", 107: "Level 3 halted", 108: "Level 3 reset", 109: "Link number out of range", 110: "Protocol driver not attached", 111: "No CSI structure available", 112: "Level 2 halted", 113: "Invalid exchange", 114: "Invalid request descriptor", 115: "Exchange full", 116: "No data (for no delay io)", 117: "Timer expired", 118: "Out of streams resources", 119: "Machine is not on the network", 120: "Package not installed", 121: "The object is remote", 122: "Advertise error", 123: "Srmount error", 124: "Communication error on send", 125: "Cross mount point (not really error)", 126: "Given log. name not unique", 127: "f.d. invalid for this operation", 128: "Remote address changed", 129: "Can   access a needed shared lib", 130: "Accessing a corrupted shared lib", 131: ".lib section in a.out corrupted", 132: "Attempting to link in too many libs", 133: "Attempting to exec a shared library", 135: "Streams pipe error", 136: "Too many users", 137: "Socket type not supported", 138: "Not supported", 139: "Protocol family not supported", 140: "Can't send after socket shutdown", 141: "Too many references", 142: "Host is down", 148: "No medium (in tape drive)", 156: "Level 2 not synchronized" };

var ERRNO_CODES = {};
var FS = {
    root: null,
    mounts: [],
    devices: {},
    streams: [],
    nextInode: 1,
    nameTable: null,
    currentPath: "/",
    initialized: false,
    ignorePermissions: true,
    ErrnoError: null,
    genericErrors: {},
    filesystems: null,
    syncFSRequests: 0,
    lookupPath: (path, opts = {}) => {
        path = PATH_FS.resolve(FS.cwd(), path);

        if (!path) return { path: '', node: null };

        var defaults = {
            follow_mount: true,
            recurse_count: 0
        };
        opts = Object.assign(defaults, opts)

        if (opts.recurse_count > 8) { // max recursive lookup of 8
            throw new FS.ErrnoError(32);
        }

        // split the path
        var parts = PATH.normalizeArray(path.split('/').filter((p) => !!p), false);

        // start at the root
        var current = FS.root;
        var current_path = '/';

        for (var i = 0; i < parts.length; i++) {
            var islast = (i === parts.length - 1);
            if (islast && opts.parent) {
                // stop resolving
                break;
            }

            current = FS.lookupNode(current, parts[i]);
            current_path = PATH.join2(current_path, parts[i]);

            // jump to the mount's root node if this is a mountpoint
            if (FS.isMountpoint(current)) {
                if (!islast || (islast && opts.follow_mount)) {
                    current = current.mounted.root;
                }
            }

            // by default, lookupPath will not follow a symlink if it is the final path component.
            // setting opts.follow = true will override this behavior.
            if (!islast || opts.follow) {
                var count = 0;
                while (FS.isLink(current.mode)) {
                    var link = FS.readlink(current_path);
                    current_path = PATH_FS.resolve(PATH.dirname(current_path), link);

                    var lookup = FS.lookupPath(current_path, { recurse_count: opts.recurse_count + 1 });
                    current = lookup.node;

                    if (count++ > 40) { // limit max consecutive symlinks to 40 (SYMLOOP_MAX).
                        throw new FS.ErrnoError(32);
                    }
                }
            }
        }

        return { path: current_path, node: current };
    },
    getPath: (node) => {
        var path;
        while (true) {
            if (FS.isRoot(node)) {
                var mount = node.mount.mountpoint;
                if (!path) return mount;
                return mount[mount.length - 1] !== '/' ? mount + '/' + path : mount + path;
            }
            path = path ? node.name + '/' + path : node.name;
            node = node.parent;
        }
    },
    hashName: (parentid, name) => {
        var hash = 0;

        for (var i = 0; i < name.length; i++) {
            hash = ((hash << 5) - hash + name.charCodeAt(i)) | 0;
        }
        return ((parentid + hash) >>> 0) % FS.nameTable.length;
    },
    hashAddNode: (node) => {
        var hash = FS.hashName(node.parent.id, node.name);
        node.name_next = FS.nameTable[hash];
        FS.nameTable[hash] = node;
    },
    hashRemoveNode: (node) => {
        var hash = FS.hashName(node.parent.id, node.name);
        if (FS.nameTable[hash] === node) {
            FS.nameTable[hash] = node.name_next;
        } else {
            var current = FS.nameTable[hash];
            while (current) {
                if (current.name_next === node) {
                    current.name_next = node.name_next;
                    break;
                }
                current = current.name_next;
            }
        }
    },
    lookupNode: (parent, name) => {
        var errCode = FS.mayLookup(parent);
        if (errCode) {
            throw new FS.ErrnoError(errCode, parent);
        }
        var hash = FS.hashName(parent.id, name);
        for (var node = FS.nameTable[hash]; node; node = node.name_next) {
            var nodeName = node.name;
            if (node.parent.id === parent.id && nodeName === name) {
                return node;
            }
        }
        // if we failed to find it in the cache, call into the VFS
        return FS.lookup(parent, name);
    },
    createNode: (parent, name, mode, rdev) => {
        assert(typeof parent == 'object')
        var node = new FS.FSNode(parent, name, mode, rdev);

        FS.hashAddNode(node);

        return node;
    },
    destroyNode: (node) => {
        FS.hashRemoveNode(node);
    },
    isRoot: (node) => {
        return node === node.parent;
    },
    isMountpoint: (node) => {
        return !!node.mounted;
    },
    isFile: (mode) => {
        return (mode & 61440) === 32768;
    },
    isDir: (mode) => {
        return (mode & 61440) === 16384;
    },
    isLink: (mode) => {
        return (mode & 61440) === 40960;
    },
    isChrdev: (mode) => {
        return (mode & 61440) === 8192;
    },
    isBlkdev: (mode) => {
        return (mode & 61440) === 24576;
    },
    isFIFO: (mode) => {
        return (mode & 61440) === 4096;
    },
    isSocket: (mode) => {
        return (mode & 49152) === 49152;
    },
    flagModes: { "r": 0, "r+": 2, "w": 577, "w+": 578, "a": 1089, "a+": 1090 },
    modeStringToFlags: (str) => {
        var flags = FS.flagModes[str];
        if (typeof flags == 'undefined') {
            throw new Error('Unknown file open mode: ' + str);
        }
        return flags;
    },
    flagsToPermissionString: (flag) => {
        var perms = ['r', 'w', 'rw'][flag & 3];
        if ((flag & 512)) {
            perms += 'w';
        }
        return perms;
    },
    nodePermissions: (node, perms) => {
        if (FS.ignorePermissions) {
            return 0;
        }
        // return 0 if any user, group or owner bits are set.
        if (perms.includes('r') && !(node.mode & 292)) {
            return 2;
        } else if (perms.includes('w') && !(node.mode & 146)) {
            return 2;
        } else if (perms.includes('x') && !(node.mode & 73)) {
            return 2;
        }
        return 0;
    },
    mayLookup: (dir) => {
        var errCode = FS.nodePermissions(dir, 'x');
        if (errCode) return errCode;
        if (!dir.node_ops.lookup) return 2;
        return 0;
    },
    mayCreate: (dir, name) => {
        try {
            var node = FS.lookupNode(dir, name);
            return 20;
        } catch (e) {}
        return FS.nodePermissions(dir, 'wx');
    },
    mayDelete: (dir, name, isdir) => {
        var node;
        try {
            node = FS.lookupNode(dir, name);
        } catch (e) {
            return e.errno;
        }
        var errCode = FS.nodePermissions(dir, 'wx');
        if (errCode) {
            return errCode;
        }
        if (isdir) {
            if (!FS.isDir(node.mode)) {
                return 54;
            }
            if (FS.isRoot(node) || FS.getPath(node) === FS.cwd()) {
                return 10;
            }
        } else {
            if (FS.isDir(node.mode)) {
                return 31;
            }
        }
        return 0;
    },
    mayOpen: (node, flags) => {
        if (!node) {
            return 44;
        }
        if (FS.isLink(node.mode)) {
            return 32;
        } else if (FS.isDir(node.mode)) {
            if (FS.flagsToPermissionString(flags) !== 'r' || // opening for write
                (flags & 512)) { // TODO: check for O_SEARCH? (== search for dir only)
                return 31;
            }
        }
        return FS.nodePermissions(node, FS.flagsToPermissionString(flags));
    },
    MAX_OPEN_FDS: 4096,
    nextfd: (fd_start = 0, fd_end = FS.MAX_OPEN_FDS) => {
        for (var fd = fd_start; fd <= fd_end; fd++) {
            if (!FS.streams[fd]) {
                return fd;
            }
        }
        throw new FS.ErrnoError(33);
    },
    getStream: (fd) => FS.streams[fd],
    createStream: (stream, fd_start, fd_end) => {
        if (!FS.FSStream) {
            FS.FSStream = /** @constructor */ function() {};
            FS.FSStream.prototype = {
                object: {
                    get: function() { return this.node; },
                    set: function(val) { this.node = val; }
                },
                isRead: {
                    get: function() { return (this.flags & 2097155) !== 1; }
                },
                isWrite: {
                    get: function() { return (this.flags & 2097155) !== 0; }
                },
                isAppend: {
                    get: function() { return (this.flags & 1024); }
                }
            };
        }
        // clone it, so we can return an instance of FSStream
        stream = Object.assign(new FS.FSStream(), stream);
        var fd = FS.nextfd(fd_start, fd_end);
        stream.fd = fd;
        FS.streams[fd] = stream;
        return stream;
    },
    closeStream: (fd) => {
        FS.streams[fd] = null;
    },
    chrdev_stream_ops: {
        open: (stream) => {
            var device = FS.getDevice(stream.node.rdev);
            // override node's stream ops with the device's
            stream.stream_ops = device.stream_ops;
            // forward the open call
            if (stream.stream_ops.open) {
                stream.stream_ops.open(stream);
            }
        },
        llseek: () => {
            throw new FS.ErrnoError(70);
        }
    },
    major: (dev) => ((dev) >> 8),
    minor: (dev) => ((dev) & 0xff),
    makedev: (ma, mi) => ((ma) << 8 | (mi)),
    registerDevice: (dev, ops) => {
        FS.devices[dev] = { stream_ops: ops };
    },
    getDevice: (dev) => FS.devices[dev],
    getMounts: (mount) => {
        var mounts = [];
        var check = [mount];

        while (check.length) {
            var m = check.pop();

            mounts.push(m);

            check.push.apply(check, m.mounts);
        }

        return mounts;
    },
    syncfs: (populate, callback) => {
        if (typeof populate == 'function') {
            callback = populate;
            populate = false;
        }

        FS.syncFSRequests++;

        if (FS.syncFSRequests > 1) {
            err('warning: ' + FS.syncFSRequests + ' FS.syncfs operations in flight at once, probably just doing extra work');
        }

        var mounts = FS.getMounts(FS.root.mount);
        var completed = 0;

        function doCallback(errCode) {
            assert(FS.syncFSRequests > 0);
            FS.syncFSRequests--;
            return callback(errCode);
        }

        function done(errCode) {
            if (errCode) {
                if (!done.errored) {
                    done.errored = true;
                    return doCallback(errCode);
                }
                return;
            }
            if (++completed >= mounts.length) {
                doCallback(null);
            }
        };

        // sync all mounts
        mounts.forEach((mount) => {
            if (!mount.type.syncfs) {
                return done(null);
            }
            mount.type.syncfs(mount, populate, done);
        });
    },
    mount: (type, opts, mountpoint) => {
        if (typeof type == 'string') {
            // The filesystem was not included, and instead we have an error
            // message stored in the variable.
            throw type;
        }
        var root = mountpoint === '/';
        var pseudo = !mountpoint;
        var node;

        if (root && FS.root) {
            throw new FS.ErrnoError(10);
        } else if (!root && !pseudo) {
            var lookup = FS.lookupPath(mountpoint, { follow_mount: false });

            mountpoint = lookup.path; // use the absolute path
            node = lookup.node;

            if (FS.isMountpoint(node)) {
                throw new FS.ErrnoError(10);
            }

            if (!FS.isDir(node.mode)) {
                throw new FS.ErrnoError(54);
            }
        }

        var mount = {
            type: type,
            opts: opts,
            mountpoint: mountpoint,
            mounts: []
        };

        // create a root node for the fs
        var mountRoot = type.mount(mount);
        mountRoot.mount = mount;
        mount.root = mountRoot;

        if (root) {
            FS.root = mountRoot;
        } else if (node) {
            // set as a mountpoint
            node.mounted = mount;

            // add the new mount to the current mount's children
            if (node.mount) {
                node.mount.mounts.push(mount);
            }
        }

        return mountRoot;
    },
    unmount: (mountpoint) => {
        var lookup = FS.lookupPath(mountpoint, { follow_mount: false });

        if (!FS.isMountpoint(lookup.node)) {
            throw new FS.ErrnoError(28);
        }

        // destroy the nodes for this mount, and all its child mounts
        var node = lookup.node;
        var mount = node.mounted;
        var mounts = FS.getMounts(mount);

        Object.keys(FS.nameTable).forEach((hash) => {
            var current = FS.nameTable[hash];

            while (current) {
                var next = current.name_next;

                if (mounts.includes(current.mount)) {
                    FS.destroyNode(current);
                }

                current = next;
            }
        });

        // no longer a mountpoint
        node.mounted = null;

        // remove this mount from the child mounts
        var idx = node.mount.mounts.indexOf(mount);
        assert(idx !== -1);
        node.mount.mounts.splice(idx, 1);
    },
    lookup: (parent, name) => {
        return parent.node_ops.lookup(parent, name);
    },
    mknod: (path, mode, dev) => {
        var lookup = FS.lookupPath(path, { parent: true });
        var parent = lookup.node;
        var name = PATH.basename(path);
        if (!name || name === '.' || name === '..') {
            throw new FS.ErrnoError(28);
        }
        var errCode = FS.mayCreate(parent, name);
        if (errCode) {
            throw new FS.ErrnoError(errCode);
        }
        if (!parent.node_ops.mknod) {
            throw new FS.ErrnoError(63);
        }
        return parent.node_ops.mknod(parent, name, mode, dev);
    },
    create: (path, mode) => {
        mode = mode !== undefined ? mode : 438 /* 0666 */ ;
        mode &= 4095;
        mode |= 32768;
        return FS.mknod(path, mode, 0);
    },
    mkdir: (path, mode) => {
        mode = mode !== undefined ? mode : 511 /* 0777 */ ;
        mode &= 511 | 512;
        mode |= 16384;
        return FS.mknod(path, mode, 0);
    },
    mkdirTree: (path, mode) => {
        var dirs = path.split('/');
        var d = '';
        for (var i = 0; i < dirs.length; ++i) {
            if (!dirs[i]) continue;
            d += '/' + dirs[i];
            try {
                FS.mkdir(d, mode);
            } catch (e) {
                if (e.errno != 20) throw e;
            }
        }
    },
    mkdev: (path, mode, dev) => {
        if (typeof dev == 'undefined') {
            dev = mode;
            mode = 438 /* 0666 */ ;
        }
        mode |= 8192;
        return FS.mknod(path, mode, dev);
    },
    symlink: (oldpath, newpath) => {
        if (!PATH_FS.resolve(oldpath)) {
            throw new FS.ErrnoError(44);
        }
        var lookup = FS.lookupPath(newpath, { parent: true });
        var parent = lookup.node;
        if (!parent) {
            throw new FS.ErrnoError(44);
        }
        var newname = PATH.basename(newpath);
        var errCode = FS.mayCreate(parent, newname);
        if (errCode) {
            throw new FS.ErrnoError(errCode);
        }
        if (!parent.node_ops.symlink) {
            throw new FS.ErrnoError(63);
        }
        return parent.node_ops.symlink(parent, newname, oldpath);
    },
    rename: (old_path, new_path) => {
        var old_dirname = PATH.dirname(old_path);
        var new_dirname = PATH.dirname(new_path);
        var old_name = PATH.basename(old_path);
        var new_name = PATH.basename(new_path);
        // parents must exist
        var lookup, old_dir, new_dir;

        // let the errors from non existant directories percolate up
        lookup = FS.lookupPath(old_path, { parent: true });
        old_dir = lookup.node;
        lookup = FS.lookupPath(new_path, { parent: true });
        new_dir = lookup.node;

        if (!old_dir || !new_dir) throw new FS.ErrnoError(44);
        // need to be part of the same mount
        if (old_dir.mount !== new_dir.mount) {
            throw new FS.ErrnoError(75);
        }
        // source must exist
        var old_node = FS.lookupNode(old_dir, old_name);
        // old path should not be an ancestor of the new path
        var relative = PATH_FS.relative(old_path, new_dirname);
        if (relative.charAt(0) !== '.') {
            throw new FS.ErrnoError(28);
        }
        // new path should not be an ancestor of the old path
        relative = PATH_FS.relative(new_path, old_dirname);
        if (relative.charAt(0) !== '.') {
            throw new FS.ErrnoError(55);
        }
        // see if the new path already exists
        var new_node;
        try {
            new_node = FS.lookupNode(new_dir, new_name);
        } catch (e) {
            // not fatal
        }
        // early out if nothing needs to change
        if (old_node === new_node) {
            return;
        }
        // we'll need to delete the old entry
        var isdir = FS.isDir(old_node.mode);
        var errCode = FS.mayDelete(old_dir, old_name, isdir);
        if (errCode) {
            throw new FS.ErrnoError(errCode);
        }
        // need delete permissions if we'll be overwriting.
        // need create permissions if new doesn't already exist.
        errCode = new_node ?
            FS.mayDelete(new_dir, new_name, isdir) :
            FS.mayCreate(new_dir, new_name);
        if (errCode) {
            throw new FS.ErrnoError(errCode);
        }
        if (!old_dir.node_ops.rename) {
            throw new FS.ErrnoError(63);
        }
        if (FS.isMountpoint(old_node) || (new_node && FS.isMountpoint(new_node))) {
            throw new FS.ErrnoError(10);
        }
        // if we are going to change the parent, check write permissions
        if (new_dir !== old_dir) {
            errCode = FS.nodePermissions(old_dir, 'w');
            if (errCode) {
                throw new FS.ErrnoError(errCode);
            }
        }
        // remove the node from the lookup hash
        FS.hashRemoveNode(old_node);
        // do the underlying fs rename
        try {
            old_dir.node_ops.rename(old_node, new_dir, new_name);
        } catch (e) {
            throw e;
        } finally {
            // add the node back to the hash (in case node_ops.rename
            // changed its name)
            FS.hashAddNode(old_node);
        }
    },
    rmdir: (path) => {
        var lookup = FS.lookupPath(path, { parent: true });
        var parent = lookup.node;
        var name = PATH.basename(path);
        var node = FS.lookupNode(parent, name);
        var errCode = FS.mayDelete(parent, name, true);
        if (errCode) {
            throw new FS.ErrnoError(errCode);
        }
        if (!parent.node_ops.rmdir) {
            throw new FS.ErrnoError(63);
        }
        if (FS.isMountpoint(node)) {
            throw new FS.ErrnoError(10);
        }
        parent.node_ops.rmdir(parent, name);
        FS.destroyNode(node);
    },
    readdir: (path) => {
        var lookup = FS.lookupPath(path, { follow: true });
        var node = lookup.node;
        if (!node.node_ops.readdir) {
            throw new FS.ErrnoError(54);
        }
        return node.node_ops.readdir(node);
    },
    unlink: (path) => {
        var lookup = FS.lookupPath(path, { parent: true });
        var parent = lookup.node;
        if (!parent) {
            throw new FS.ErrnoError(44);
        }
        var name = PATH.basename(path);
        var node = FS.lookupNode(parent, name);
        var errCode = FS.mayDelete(parent, name, false);
        if (errCode) {
            // According to POSIX, we should map EISDIR to EPERM, but
            // we instead do what Linux does (and we must, as we use
            // the musl linux libc).
            throw new FS.ErrnoError(errCode);
        }
        if (!parent.node_ops.unlink) {
            throw new FS.ErrnoError(63);
        }
        if (FS.isMountpoint(node)) {
            throw new FS.ErrnoError(10);
        }
        parent.node_ops.unlink(parent, name);
        FS.destroyNode(node);
    },
    readlink: (path) => {
        var lookup = FS.lookupPath(path);
        var link = lookup.node;
        if (!link) {
            throw new FS.ErrnoError(44);
        }
        if (!link.node_ops.readlink) {
            throw new FS.ErrnoError(28);
        }
        return PATH_FS.resolve(FS.getPath(link.parent), link.node_ops.readlink(link));
    },
    stat: (path, dontFollow) => {
        var lookup = FS.lookupPath(path, { follow: !dontFollow });
        var node = lookup.node;
        if (!node) {
            throw new FS.ErrnoError(44);
        }
        if (!node.node_ops.getattr) {
            throw new FS.ErrnoError(63);
        }
        return node.node_ops.getattr(node);
    },
    lstat: (path) => {
        return FS.stat(path, true);
    },
    chmod: (path, mode, dontFollow) => {
        var node;
        if (typeof path == 'string') {
            var lookup = FS.lookupPath(path, { follow: !dontFollow });
            node = lookup.node;
        } else {
            node = path;
        }
        if (!node.node_ops.setattr) {
            throw new FS.ErrnoError(63);
        }
        node.node_ops.setattr(node, {
            mode: (mode & 4095) | (node.mode & ~4095),
            timestamp: Date.now()
        });
    },
    lchmod: (path, mode) => {
        FS.chmod(path, mode, true);
    },
    fchmod: (fd, mode) => {
        var stream = FS.getStream(fd);
        if (!stream) {
            throw new FS.ErrnoError(8);
        }
        FS.chmod(stream.node, mode);
    },
    chown: (path, uid, gid, dontFollow) => {
        var node;
        if (typeof path == 'string') {
            var lookup = FS.lookupPath(path, { follow: !dontFollow });
            node = lookup.node;
        } else {
            node = path;
        }
        if (!node.node_ops.setattr) {
            throw new FS.ErrnoError(63);
        }
        node.node_ops.setattr(node, {
            timestamp: Date.now()
                // we ignore the uid / gid for now
        });
    },
    lchown: (path, uid, gid) => {
        FS.chown(path, uid, gid, true);
    },
    fchown: (fd, uid, gid) => {
        var stream = FS.getStream(fd);
        if (!stream) {
            throw new FS.ErrnoError(8);
        }
        FS.chown(stream.node, uid, gid);
    },
    truncate: (path, len) => {
        if (len < 0) {
            throw new FS.ErrnoError(28);
        }
        var node;
        if (typeof path == 'string') {
            var lookup = FS.lookupPath(path, { follow: true });
            node = lookup.node;
        } else {
            node = path;
        }
        if (!node.node_ops.setattr) {
            throw new FS.ErrnoError(63);
        }
        if (FS.isDir(node.mode)) {
            throw new FS.ErrnoError(31);
        }
        if (!FS.isFile(node.mode)) {
            throw new FS.ErrnoError(28);
        }
        var errCode = FS.nodePermissions(node, 'w');
        if (errCode) {
            throw new FS.ErrnoError(errCode);
        }
        node.node_ops.setattr(node, {
            size: len,
            timestamp: Date.now()
        });
    },
    ftruncate: (fd, len) => {
        var stream = FS.getStream(fd);
        if (!stream) {
            throw new FS.ErrnoError(8);
        }
        if ((stream.flags & 2097155) === 0) {
            throw new FS.ErrnoError(28);
        }
        FS.truncate(stream.node, len);
    },
    utime: (path, atime, mtime) => {
        var lookup = FS.lookupPath(path, { follow: true });
        var node = lookup.node;
        node.node_ops.setattr(node, {
            timestamp: Math.max(atime, mtime)
        });
    },
    open: (path, flags, mode, fd_start, fd_end) => {
        if (path === "") {
            throw new FS.ErrnoError(44);
        }
        flags = typeof flags == 'string' ? FS.modeStringToFlags(flags) : flags;
        mode = typeof mode == 'undefined' ? 438 /* 0666 */ : mode;
        if ((flags & 64)) {
            mode = (mode & 4095) | 32768;
        } else {
            mode = 0;
        }
        var node;
        if (typeof path == 'object') {
            node = path;
        } else {
            path = PATH.normalize(path);
            try {
                var lookup = FS.lookupPath(path, {
                    follow: !(flags & 131072)
                });
                node = lookup.node;
            } catch (e) {
                // ignore
            }
        }
        // perhaps we need to create the node
        var created = false;
        if ((flags & 64)) {
            if (node) {
                // if O_CREAT and O_EXCL are set, error out if the node already exists
                if ((flags & 128)) {
                    throw new FS.ErrnoError(20);
                }
            } else {
                // node doesn't exist, try to create it
                node = FS.mknod(path, mode, 0);
                created = true;
            }
        }
        if (!node) {
            throw new FS.ErrnoError(44);
        }
        // can't truncate a device
        if (FS.isChrdev(node.mode)) {
            flags &= ~512;
        }
        // if asked only for a directory, then this must be one
        if ((flags & 65536) && !FS.isDir(node.mode)) {
            throw new FS.ErrnoError(54);
        }
        // check permissions, if this is not a file we just created now (it is ok to
        // create and write to a file with read-only permissions; it is read-only
        // for later use)
        if (!created) {
            var errCode = FS.mayOpen(node, flags);
            if (errCode) {
                throw new FS.ErrnoError(errCode);
            }
        }
        // do truncation if necessary
        if ((flags & 512)) {
            FS.truncate(node, 0);
        }
        // we've already handled these, don't pass down to the underlying vfs
        flags &= ~(128 | 512 | 131072);

        // register the stream with the filesystem
        var stream = FS.createStream({
            node: node,
            path: FS.getPath(node), // we want the absolute path to the node
            flags: flags,
            seekable: true,
            position: 0,
            stream_ops: node.stream_ops,
            // used by the file family libc calls (fopen, fwrite, ferror, etc.)
            ungotten: [],
            error: false
        }, fd_start, fd_end);
        // call the new stream's open function
        if (stream.stream_ops.open) {
            stream.stream_ops.open(stream);
        }
        if (Module['logReadFiles'] && !(flags & 1)) {
            if (!FS.readFiles) FS.readFiles = {};
            if (!(path in FS.readFiles)) {
                FS.readFiles[path] = 1;
            }
        }
        return stream;
    },
    close: (stream) => {
        if (FS.isClosed(stream)) {
            throw new FS.ErrnoError(8);
        }
        if (stream.getdents) stream.getdents = null; // free readdir state
        try {
            if (stream.stream_ops.close) {
                stream.stream_ops.close(stream);
            }
        } catch (e) {
            throw e;
        } finally {
            FS.closeStream(stream.fd);
        }
        stream.fd = null;
    },
    isClosed: (stream) => {
        return stream.fd === null;
    },
    llseek: (stream, offset, whence) => {
        if (FS.isClosed(stream)) {
            throw new FS.ErrnoError(8);
        }
        if (!stream.seekable || !stream.stream_ops.llseek) {
            throw new FS.ErrnoError(70);
        }
        if (whence != 0 && whence != 1 && whence != 2) {
            throw new FS.ErrnoError(28);
        }
        stream.position = stream.stream_ops.llseek(stream, offset, whence);
        stream.ungotten = [];
        return stream.position;
    },
    read: (stream, buffer, offset, length, position) => {
        if (length < 0 || position < 0) {
            throw new FS.ErrnoError(28);
        }
        if (FS.isClosed(stream)) {
            throw new FS.ErrnoError(8);
        }
        if ((stream.flags & 2097155) === 1) {
            throw new FS.ErrnoError(8);
        }
        if (FS.isDir(stream.node.mode)) {
            throw new FS.ErrnoError(31);
        }
        if (!stream.stream_ops.read) {
            throw new FS.ErrnoError(28);
        }
        var seeking = typeof position != 'undefined';
        if (!seeking) {
            position = stream.position;
        } else if (!stream.seekable) {
            throw new FS.ErrnoError(70);
        }
        var bytesRead = stream.stream_ops.read(stream, buffer, offset, length, position);
        if (!seeking) stream.position += bytesRead;
        return bytesRead;
    },
    write: (stream, buffer, offset, length, position, canOwn) => {
        if (length < 0 || position < 0) {
            throw new FS.ErrnoError(28);
        }
        if (FS.isClosed(stream)) {
            throw new FS.ErrnoError(8);
        }
        if ((stream.flags & 2097155) === 0) {
            throw new FS.ErrnoError(8);
        }
        if (FS.isDir(stream.node.mode)) {
            throw new FS.ErrnoError(31);
        }
        if (!stream.stream_ops.write) {
            throw new FS.ErrnoError(28);
        }
        if (stream.seekable && stream.flags & 1024) {
            // seek to the end before writing in append mode
            FS.llseek(stream, 0, 2);
        }
        var seeking = typeof position != 'undefined';
        if (!seeking) {
            position = stream.position;
        } else if (!stream.seekable) {
            throw new FS.ErrnoError(70);
        }
        var bytesWritten = stream.stream_ops.write(stream, buffer, offset, length, position, canOwn);
        if (!seeking) stream.position += bytesWritten;
        return bytesWritten;
    },
    allocate: (stream, offset, length) => {
        if (FS.isClosed(stream)) {
            throw new FS.ErrnoError(8);
        }
        if (offset < 0 || length <= 0) {
            throw new FS.ErrnoError(28);
        }
        if ((stream.flags & 2097155) === 0) {
            throw new FS.ErrnoError(8);
        }
        if (!FS.isFile(stream.node.mode) && !FS.isDir(stream.node.mode)) {
            throw new FS.ErrnoError(43);
        }
        if (!stream.stream_ops.allocate) {
            throw new FS.ErrnoError(138);
        }
        stream.stream_ops.allocate(stream, offset, length);
    },
    mmap: (stream, address, length, position, prot, flags) => {
        // User requests writing to file (prot & PROT_WRITE != 0).
        // Checking if we have permissions to write to the file unless
        // MAP_PRIVATE flag is set. According to POSIX spec it is possible
        // to write to file opened in read-only mode with MAP_PRIVATE flag,
        // as all modifications will be visible only in the memory of
        // the current process.
        if ((prot & 2) !== 0 &&
            (flags & 2) === 0 &&
            (stream.flags & 2097155) !== 2) {
            throw new FS.ErrnoError(2);
        }
        if ((stream.flags & 2097155) === 1) {
            throw new FS.ErrnoError(2);
        }
        if (!stream.stream_ops.mmap) {
            throw new FS.ErrnoError(43);
        }
        return stream.stream_ops.mmap(stream, address, length, position, prot, flags);
    },
    msync: (stream, buffer, offset, length, mmapFlags) => {
        if (!stream || !stream.stream_ops.msync) {
            return 0;
        }
        return stream.stream_ops.msync(stream, buffer, offset, length, mmapFlags);
    },
    munmap: (stream) => 0,
    ioctl: (stream, cmd, arg) => {
        if (!stream.stream_ops.ioctl) {
            throw new FS.ErrnoError(59);
        }
        return stream.stream_ops.ioctl(stream, cmd, arg);
    },
    readFile: (path, opts = {}) => {
        opts.flags = opts.flags || 0;
        opts.encoding = opts.encoding || 'binary';
        if (opts.encoding !== 'utf8' && opts.encoding !== 'binary') {
            throw new Error('Invalid encoding type "' + opts.encoding + '"');
        }
        var ret;
        var stream = FS.open(path, opts.flags);
        var stat = FS.stat(path);
        var length = stat.size;
        var buf = new Uint8Array(length);
        FS.read(stream, buf, 0, length, 0);
        if (opts.encoding === 'utf8') {
            ret = UTF8ArrayToString(buf, 0);
        } else if (opts.encoding === 'binary') {
            ret = buf;
        }
        FS.close(stream);
        return ret;
    },
    writeFile: (path, data, opts = {}) => {
        opts.flags = opts.flags || 577;
        var stream = FS.open(path, opts.flags, opts.mode);
        if (typeof data == 'string') {
            var buf = new Uint8Array(lengthBytesUTF8(data) + 1);
            var actualNumBytes = stringToUTF8Array(data, buf, 0, buf.length);
            FS.write(stream, buf, 0, actualNumBytes, undefined, opts.canOwn);
        } else if (ArrayBuffer.isView(data)) {
            FS.write(stream, data, 0, data.byteLength, undefined, opts.canOwn);
        } else {
            throw new Error('Unsupported data type');
        }
        FS.close(stream);
    },
    cwd: () => FS.currentPath,
    chdir: (path) => {
        var lookup = FS.lookupPath(path, { follow: true });
        if (lookup.node === null) {
            throw new FS.ErrnoError(44);
        }
        if (!FS.isDir(lookup.node.mode)) {
            throw new FS.ErrnoError(54);
        }
        var errCode = FS.nodePermissions(lookup.node, 'x');
        if (errCode) {
            throw new FS.ErrnoError(errCode);
        }
        FS.currentPath = lookup.path;
    },
    createDefaultDirectories: () => {
        FS.mkdir('/tmp');
        FS.mkdir('/home');
        FS.mkdir('/home/web_user');
    },
    createDefaultDevices: () => {
        // create /dev
        FS.mkdir('/dev');
        // setup /dev/null
        FS.registerDevice(FS.makedev(1, 3), {
            read: () => 0,
            write: (stream, buffer, offset, length, pos) => length,
        });
        FS.mkdev('/dev/null', FS.makedev(1, 3));
        // setup /dev/tty and /dev/tty1
        // stderr needs to print output using err() rather than out()
        // so we register a second tty just for it.
        TTY.register(FS.makedev(5, 0), TTY.default_tty_ops);
        TTY.register(FS.makedev(6, 0), TTY.default_tty1_ops);
        FS.mkdev('/dev/tty', FS.makedev(5, 0));
        FS.mkdev('/dev/tty1', FS.makedev(6, 0));
        // setup /dev/[u]random
        var random_device = getRandomDevice();
        FS.createDevice('/dev', 'random', random_device);
        FS.createDevice('/dev', 'urandom', random_device);
        // we're not going to emulate the actual shm device,
        // just create the tmp dirs that reside in it commonly
        FS.mkdir('/dev/shm');
        FS.mkdir('/dev/shm/tmp');
    },
    createSpecialDirectories: () => {
        // create /proc/self/fd which allows /proc/self/fd/6 => readlink gives the
        // name of the stream for fd 6 (see test_unistd_ttyname)
        FS.mkdir('/proc');
        var proc_self = FS.mkdir('/proc/self');
        FS.mkdir('/proc/self/fd');
        FS.mount({
            mount: () => {
                var node = FS.createNode(proc_self, 'fd', 16384 | 511 /* 0777 */ , 73);
                node.node_ops = {
                    lookup: (parent, name) => {
                        var fd = +name;
                        var stream = FS.getStream(fd);
                        if (!stream) throw new FS.ErrnoError(8);
                        var ret = {
                            parent: null,
                            mount: { mountpoint: 'fake' },
                            node_ops: { readlink: () => stream.path },
                        };
                        ret.parent = ret; // make it look like a simple root node
                        return ret;
                    }
                };
                return node;
            }
        }, {}, '/proc/self/fd');
    },
    createStandardStreams: () => {
        // TODO deprecate the old functionality of a single
        // input / output callback and that utilizes FS.createDevice
        // and instead require a unique set of stream ops

        // by default, we symlink the standard streams to the
        // default tty devices. however, if the standard streams
        // have been overwritten we create a unique device for
        // them instead.
        if (Module['stdin']) {
            FS.createDevice('/dev', 'stdin', Module['stdin']);
        } else {
            FS.symlink('/dev/tty', '/dev/stdin');
        }
        if (Module['stdout']) {
            FS.createDevice('/dev', 'stdout', null, Module['stdout']);
        } else {
            FS.symlink('/dev/tty', '/dev/stdout');
        }
        if (Module['stderr']) {
            FS.createDevice('/dev', 'stderr', null, Module['stderr']);
        } else {
            FS.symlink('/dev/tty1', '/dev/stderr');
        }

        // open default streams for the stdin, stdout and stderr devices
        var stdin = FS.open('/dev/stdin', 0);
        var stdout = FS.open('/dev/stdout', 1);
        var stderr = FS.open('/dev/stderr', 1);
        assert(stdin.fd === 0, 'invalid handle for stdin (' + stdin.fd + ')');
        assert(stdout.fd === 1, 'invalid handle for stdout (' + stdout.fd + ')');
        assert(stderr.fd === 2, 'invalid handle for stderr (' + stderr.fd + ')');
    },
    ensureErrnoError: () => {
        if (FS.ErrnoError) return;
        FS.ErrnoError = /** @this{Object} */ function ErrnoError(errno, node) {
            this.node = node;
            this.setErrno = /** @this{Object} */ function(errno) {
                this.errno = errno;
                for (var key in ERRNO_CODES) {
                    if (ERRNO_CODES[key] === errno) {
                        this.code = key;
                        break;
                    }
                }
            };
            this.setErrno(errno);
            this.message = ERRNO_MESSAGES[errno];

            // Try to get a maximally helpful stack trace. On Node.js, getting Error.stack
            // now ensures it shows what we want.
            if (this.stack) {
                // Define the stack property for Node.js 4, which otherwise errors on the next line.
                Object.defineProperty(this, "stack", { value: (new Error).stack, writable: true });
                this.stack = demangleAll(this.stack);
            }
        };
        FS.ErrnoError.prototype = new Error();
        FS.ErrnoError.prototype.constructor = FS.ErrnoError;
        // Some errors may happen quite a bit, to avoid overhead we reuse them (and suffer a lack of stack info)
        [44].forEach((code) => {
            FS.genericErrors[code] = new FS.ErrnoError(code);
            FS.genericErrors[code].stack = '<generic error, no stack>';
        });
    },
    staticInit: () => {
        FS.ensureErrnoError();

        FS.nameTable = new Array(4096);

        FS.mount(MEMFS, {}, '/');

        FS.createDefaultDirectories();
        FS.createDefaultDevices();
        FS.createSpecialDirectories();

        FS.filesystems = {
            'MEMFS': MEMFS,
        };
    },
    init: (input, output, error) => {
        assert(!FS.init.initialized, 'FS.init was previously called. If you want to initialize later with custom parameters, remove any earlier calls (note that one is automatically added to the generated code)');
        FS.init.initialized = true;

        FS.ensureErrnoError();

        // Allow Module.stdin etc. to provide defaults, if none explicitly passed to us here
        Module['stdin'] = input || Module['stdin'];
        Module['stdout'] = output || Module['stdout'];
        Module['stderr'] = error || Module['stderr'];

        FS.createStandardStreams();
    },
    quit: () => {
        FS.init.initialized = false;
        // Call musl-internal function to close all stdio streams, so nothing is
        // left in internal buffers.
        ___stdio_exit();
        // close all of our streams
        for (var i = 0; i < FS.streams.length; i++) {
            var stream = FS.streams[i];
            if (!stream) {
                continue;
            }
            FS.close(stream);
        }
    },
    getMode: (canRead, canWrite) => {
        var mode = 0;
        if (canRead) mode |= 292 | 73;
        if (canWrite) mode |= 146;
        return mode;
    },
    findObject: (path, dontResolveLastLink) => {
        var ret = FS.analyzePath(path, dontResolveLastLink);
        if (ret.exists) {
            return ret.object;
        } else {
            return null;
        }
    },
    analyzePath: (path, dontResolveLastLink) => {
        // operate from within the context of the symlink's target
        try {
            var lookup = FS.lookupPath(path, { follow: !dontResolveLastLink });
            path = lookup.path;
        } catch (e) {}
        var ret = {
            isRoot: false,
            exists: false,
            error: 0,
            name: null,
            path: null,
            object: null,
            parentExists: false,
            parentPath: null,
            parentObject: null
        };
        try {
            var lookup = FS.lookupPath(path, { parent: true });
            ret.parentExists = true;
            ret.parentPath = lookup.path;
            ret.parentObject = lookup.node;
            ret.name = PATH.basename(path);
            lookup = FS.lookupPath(path, { follow: !dontResolveLastLink });
            ret.exists = true;
            ret.path = lookup.path;
            ret.object = lookup.node;
            ret.name = lookup.node.name;
            ret.isRoot = lookup.path === '/';
        } catch (e) {
            ret.error = e.errno;
        };
        return ret;
    },
    createPath: (parent, path, canRead, canWrite) => {
        parent = typeof parent == 'string' ? parent : FS.getPath(parent);
        var parts = path.split('/').reverse();
        while (parts.length) {
            var part = parts.pop();
            if (!part) continue;
            var current = PATH.join2(parent, part);
            try {
                FS.mkdir(current);
            } catch (e) {
                // ignore EEXIST
            }
            parent = current;
        }
        return current;
    },
    createFile: (parent, name, properties, canRead, canWrite) => {
        var path = PATH.join2(typeof parent == 'string' ? parent : FS.getPath(parent), name);
        var mode = FS.getMode(canRead, canWrite);
        return FS.create(path, mode);
    },
    createDataFile: (parent, name, data, canRead, canWrite, canOwn) => {
        var path = name;
        if (parent) {
            parent = typeof parent == 'string' ? parent : FS.getPath(parent);
            path = name ? PATH.join2(parent, name) : parent;
        }
        var mode = FS.getMode(canRead, canWrite);
        var node = FS.create(path, mode);
        if (data) {
            if (typeof data == 'string') {
                var arr = new Array(data.length);
                for (var i = 0, len = data.length; i < len; ++i) arr[i] = data.charCodeAt(i);
                data = arr;
            }
            // make sure we can write to the file
            FS.chmod(node, mode | 146);
            var stream = FS.open(node, 577);
            FS.write(stream, data, 0, data.length, 0, canOwn);
            FS.close(stream);
            FS.chmod(node, mode);
        }
        return node;
    },
    createDevice: (parent, name, input, output) => {
        var path = PATH.join2(typeof parent == 'string' ? parent : FS.getPath(parent), name);
        var mode = FS.getMode(!!input, !!output);
        if (!FS.createDevice.major) FS.createDevice.major = 64;
        var dev = FS.makedev(FS.createDevice.major++, 0);
        // Create a fake device that a set of stream ops to emulate
        // the old behavior.
        FS.registerDevice(dev, {
            open: (stream) => {
                stream.seekable = false;
            },
            close: (stream) => {
                // flush any pending line data
                if (output && output.buffer && output.buffer.length) {
                    output(10);
                }
            },
            read: (stream, buffer, offset, length, pos /* ignored */ ) => {
                var bytesRead = 0;
                for (var i = 0; i < length; i++) {
                    var result;
                    try {
                        result = input();
                    } catch (e) {
                        throw new FS.ErrnoError(29);
                    }
                    if (result === undefined && bytesRead === 0) {
                        throw new FS.ErrnoError(6);
                    }
                    if (result === null || result === undefined) break;
                    bytesRead++;
                    buffer[offset + i] = result;
                }
                if (bytesRead) {
                    stream.node.timestamp = Date.now();
                }
                return bytesRead;
            },
            write: (stream, buffer, offset, length, pos) => {
                for (var i = 0; i < length; i++) {
                    try {
                        output(buffer[offset + i]);
                    } catch (e) {
                        throw new FS.ErrnoError(29);
                    }
                }
                if (length) {
                    stream.node.timestamp = Date.now();
                }
                return i;
            }
        });
        return FS.mkdev(path, mode, dev);
    },
    forceLoadFile: (obj) => {
        if (obj.isDevice || obj.isFolder || obj.link || obj.contents) return true;
        if (typeof XMLHttpRequest != 'undefined') {
            throw new Error("Lazy loading should have been performed (contents set) in createLazyFile, but it was not. Lazy loading only works in web workers. Use --embed-file or --preload-file in emcc on the main thread.");
        } else if (read_) {
            // Command-line.
            try {
                // WARNING: Can't read binary files in V8's d8 or tracemonkey's js, as
                //          read() will try to parse UTF8.
                obj.contents = intArrayFromString(read_(obj.url), true);
                obj.usedBytes = obj.contents.length;
            } catch (e) {
                throw new FS.ErrnoError(29);
            }
        } else {
            throw new Error('Cannot load without read() or XMLHttpRequest.');
        }
    },
    createLazyFile: (parent, name, url, canRead, canWrite) => {
        // Lazy chunked Uint8Array (implements get and length from Uint8Array). Actual getting is abstracted away for eventual reuse.
        /** @constructor */
        function LazyUint8Array() {
            this.lengthKnown = false;
            this.chunks = []; // Loaded chunks. Index is the chunk number
        }
        LazyUint8Array.prototype.get = /** @this{Object} */ function LazyUint8Array_get(idx) {
            if (idx > this.length - 1 || idx < 0) {
                return undefined;
            }
            var chunkOffset = idx % this.chunkSize;
            var chunkNum = (idx / this.chunkSize) | 0;
            return this.getter(chunkNum)[chunkOffset];
        };
        LazyUint8Array.prototype.setDataGetter = function LazyUint8Array_setDataGetter(getter) {
            this.getter = getter;
        };
        LazyUint8Array.prototype.cacheLength = function LazyUint8Array_cacheLength() {
            // Find length
            var xhr = new XMLHttpRequest();
            xhr.open('HEAD', url, false);
            xhr.send(null);
            if (!(xhr.status >= 200 && xhr.status < 300 || xhr.status === 304)) throw new Error("Couldn't load " + url + ". Status: " + xhr.status);
            var datalength = Number(xhr.getResponseHeader("Content-length"));
            var header;
            var hasByteServing = (header = xhr.getResponseHeader("Accept-Ranges")) && header === "bytes";
            var usesGzip = (header = xhr.getResponseHeader("Content-Encoding")) && header === "gzip";

            var chunkSize = 1024 * 1024; // Chunk size in bytes

            if (!hasByteServing) chunkSize = datalength;

            // Function to get a range from the remote URL.
            var doXHR = (from, to) => {
                if (from > to) throw new Error("invalid range (" + from + ", " + to + ") or no bytes requested!");
                if (to > datalength - 1) throw new Error("only " + datalength + " bytes available! programmer error!");

                // TODO: Use mozResponseArrayBuffer, responseStream, etc. if available.
                var xhr = new XMLHttpRequest();
                xhr.open('GET', url, false);
                if (datalength !== chunkSize) xhr.setRequestHeader("Range", "bytes=" + from + "-" + to);

                // Some hints to the browser that we want binary data.
                xhr.responseType = 'arraybuffer';
                if (xhr.overrideMimeType) {
                    xhr.overrideMimeType('text/plain; charset=x-user-defined');
                }

                xhr.send(null);
                if (!(xhr.status >= 200 && xhr.status < 300 || xhr.status === 304)) throw new Error("Couldn't load " + url + ". Status: " + xhr.status);
                if (xhr.response !== undefined) {
                    return new Uint8Array( /** @type{Array<number>} */ (xhr.response || []));
                } else {
                    return intArrayFromString(xhr.responseText || '', true);
                }
            };
            var lazyArray = this;
            lazyArray.setDataGetter((chunkNum) => {
                var start = chunkNum * chunkSize;
                var end = (chunkNum + 1) * chunkSize - 1; // including this byte
                end = Math.min(end, datalength - 1); // if datalength-1 is selected, this is the last block
                if (typeof lazyArray.chunks[chunkNum] == 'undefined') {
                    lazyArray.chunks[chunkNum] = doXHR(start, end);
                }
                if (typeof lazyArray.chunks[chunkNum] == 'undefined') throw new Error('doXHR failed!');
                return lazyArray.chunks[chunkNum];
            });

            if (usesGzip || !datalength) {
                // if the server uses gzip or doesn't supply the length, we have to download the whole file to get the (uncompressed) length
                chunkSize = datalength = 1; // this will force getter(0)/doXHR do download the whole file
                datalength = this.getter(0).length;
                chunkSize = datalength;
                out("LazyFiles on gzip forces download of the whole file when length is accessed");
            }

            this._length = datalength;
            this._chunkSize = chunkSize;
            this.lengthKnown = true;
        };
        if (typeof XMLHttpRequest != 'undefined') {
            if (!ENVIRONMENT_IS_WORKER) throw 'Cannot do synchronous binary XHRs outside webworkers in modern browsers. Use --embed-file or --preload-file in emcc';
            var lazyArray = new LazyUint8Array();
            Object.defineProperties(lazyArray, {
                length: {
                    get: /** @this{Object} */ function() {
                        if (!this.lengthKnown) {
                            this.cacheLength();
                        }
                        return this._length;
                    }
                },
                chunkSize: {
                    get: /** @this{Object} */ function() {
                        if (!this.lengthKnown) {
                            this.cacheLength();
                        }
                        return this._chunkSize;
                    }
                }
            });

            var properties = { isDevice: false, contents: lazyArray };
        } else {
            var properties = { isDevice: false, url: url };
        }

        var node = FS.createFile(parent, name, properties, canRead, canWrite);
        // This is a total hack, but I want to get this lazy file code out of the
        // core of MEMFS. If we want to keep this lazy file concept I feel it should
        // be its own thin LAZYFS proxying calls to MEMFS.
        if (properties.contents) {
            node.contents = properties.contents;
        } else if (properties.url) {
            node.contents = null;
            node.url = properties.url;
        }
        // Add a function that defers querying the file size until it is asked the first time.
        Object.defineProperties(node, {
            usedBytes: {
                get: /** @this {FSNode} */ function() { return this.contents.length; }
            }
        });
        // override each stream op with one that tries to force load the lazy file first
        var stream_ops = {};
        var keys = Object.keys(node.stream_ops);
        keys.forEach((key) => {
            var fn = node.stream_ops[key];
            stream_ops[key] = function forceLoadLazyFile() {
                FS.forceLoadFile(node);
                return fn.apply(null, arguments);
            };
        });
        // use a custom read function
        stream_ops.read = (stream, buffer, offset, length, position) => {
            FS.forceLoadFile(node);
            var contents = stream.node.contents;
            if (position >= contents.length)
                return 0;
            var size = Math.min(contents.length - position, length);
            assert(size >= 0);
            if (contents.slice) { // normal array
                for (var i = 0; i < size; i++) {
                    buffer[offset + i] = contents[position + i];
                }
            } else {
                for (var i = 0; i < size; i++) { // LazyUint8Array from sync binary XHR
                    buffer[offset + i] = contents.get(position + i);
                }
            }
            return size;
        };
        node.stream_ops = stream_ops;
        return node;
    },
    createPreloadedFile: (parent, name, url, canRead, canWrite, onload, onerror, dontCreateFile, canOwn, preFinish) => {
        // TODO we should allow people to just pass in a complete filename instead
        // of parent and name being that we just join them anyways
        var fullname = name ? PATH_FS.resolve(PATH.join2(parent, name)) : parent;
        var dep = getUniqueRunDependency('cp ' + fullname); // might have several active requests for the same fullname
        function processData(byteArray) {
            function finish(byteArray) {
                if (preFinish) preFinish();
                if (!dontCreateFile) {
                    FS.createDataFile(parent, name, byteArray, canRead, canWrite, canOwn);
                }
                if (onload) onload();
                removeRunDependency(dep);
            }
            if (Browser.handledByPreloadPlugin(byteArray, fullname, finish, () => {
                    if (onerror) onerror();
                    removeRunDependency(dep);
                })) {
                return;
            }
            finish(byteArray);
        }
        addRunDependency(dep);
        if (typeof url == 'string') {
            asyncLoad(url, (byteArray) => processData(byteArray), onerror);
        } else {
            processData(url);
        }
    },
    indexedDB: () => {
        return window.indexedDB || window.mozIndexedDB || window.webkitIndexedDB || window.msIndexedDB;
    },
    DB_NAME: () => {
        return 'EM_FS_' + window.location.pathname;
    },
    DB_VERSION: 20,
    DB_STORE_NAME: "FILE_DATA",
    saveFilesToDB: (paths, onload, onerror) => {
        onload = onload || (() => {});
        onerror = onerror || (() => {});
        var indexedDB = FS.indexedDB();
        try {
            var openRequest = indexedDB.open(FS.DB_NAME(), FS.DB_VERSION);
        } catch (e) {
            return onerror(e);
        }
        openRequest.onupgradeneeded = () => {
            out('creating db');
            var db = openRequest.result;
            db.createObjectStore(FS.DB_STORE_NAME);
        };
        openRequest.onsuccess = () => {
            var db = openRequest.result;
            var transaction = db.transaction([FS.DB_STORE_NAME], 'readwrite');
            var files = transaction.objectStore(FS.DB_STORE_NAME);
            var ok = 0,
                fail = 0,
                total = paths.length;

            function finish() {
                if (fail == 0) onload();
                else onerror();
            }
            paths.forEach((path) => {
                var putRequest = files.put(FS.analyzePath(path).object.contents, path);
                putRequest.onsuccess = () => { ok++; if (ok + fail == total) finish() };
                putRequest.onerror = () => { fail++; if (ok + fail == total) finish() };
            });
            transaction.onerror = onerror;
        };
        openRequest.onerror = onerror;
    },
    loadFilesFromDB: (paths, onload, onerror) => {
        onload = onload || (() => {});
        onerror = onerror || (() => {});
        var indexedDB = FS.indexedDB();
        try {
            var openRequest = indexedDB.open(FS.DB_NAME(), FS.DB_VERSION);
        } catch (e) {
            return onerror(e);
        }
        openRequest.onupgradeneeded = onerror; // no database to load from
        openRequest.onsuccess = () => {
            var db = openRequest.result;
            try {
                var transaction = db.transaction([FS.DB_STORE_NAME], 'readonly');
            } catch (e) {
                onerror(e);
                return;
            }
            var files = transaction.objectStore(FS.DB_STORE_NAME);
            var ok = 0,
                fail = 0,
                total = paths.length;

            function finish() {
                if (fail == 0) onload();
                else onerror();
            }
            paths.forEach((path) => {
                var getRequest = files.get(path);
                getRequest.onsuccess = () => {
                    if (FS.analyzePath(path).exists) {
                        FS.unlink(path);
                    }
                    FS.createDataFile(PATH.dirname(path), PATH.basename(path), getRequest.result, true, true, true);
                    ok++;
                    if (ok + fail == total) finish();
                };
                getRequest.onerror = () => { fail++; if (ok + fail == total) finish() };
            });
            transaction.onerror = onerror;
        };
        openRequest.onerror = onerror;
    },
    absolutePath: () => {
        abort('FS.absolutePath has been removed; use PATH_FS.resolve instead');
    },
    createFolder: () => {
        abort('FS.createFolder has been removed; use FS.mkdir instead');
    },
    createLink: () => {
        abort('FS.createLink has been removed; use FS.symlink instead');
    },
    joinPath: () => {
        abort('FS.joinPath has been removed; use PATH.join instead');
    },
    mmapAlloc: () => {
        abort('FS.mmapAlloc has been replaced by the top level function mmapAlloc');
    },
    standardizePath: () => {
        abort('FS.standardizePath has been removed; use PATH.normalize instead');
    }
};
var SYSCALLS = {
    DEFAULT_POLLMASK: 5,
    calculateAt: function(dirfd, path, allowEmpty) {
        if (path[0] === '/') {
            return path;
        }
        // relative path
        var dir;
        if (dirfd === -100) {
            dir = FS.cwd();
        } else {
            var dirstream = FS.getStream(dirfd);
            if (!dirstream) throw new FS.ErrnoError(8);
            dir = dirstream.path;
        }
        if (path.length == 0) {
            if (!allowEmpty) {
                throw new FS.ErrnoError(44);;
            }
            return dir;
        }
        return PATH.join2(dir, path);
    },
    doStat: function(func, path, buf) {
        try {
            var stat = func(path);
        } catch (e) {
            if (e && e.node && PATH.normalize(path) !== PATH.normalize(FS.getPath(e.node))) {
                // an error occurred while trying to look up the path; we should just report ENOTDIR
                return -54;
            }
            throw e;
        }
        HEAP32[((buf) >> 2)] = stat.dev;
        HEAP32[(((buf) + (4)) >> 2)] = 0;
        HEAP32[(((buf) + (8)) >> 2)] = stat.ino;
        HEAP32[(((buf) + (12)) >> 2)] = stat.mode;
        HEAP32[(((buf) + (16)) >> 2)] = stat.nlink;
        HEAP32[(((buf) + (20)) >> 2)] = stat.uid;
        HEAP32[(((buf) + (24)) >> 2)] = stat.gid;
        HEAP32[(((buf) + (28)) >> 2)] = stat.rdev;
        HEAP32[(((buf) + (32)) >> 2)] = 0;
        (tempI64 = [stat.size >>> 0, (tempDouble = stat.size, (+(Math.abs(tempDouble))) >= 1.0 ? (tempDouble > 0.0 ? ((Math.min((+(Math.floor((tempDouble) / 4294967296.0))), 4294967295.0)) | 0) >>> 0 : (~~((+(Math.ceil((tempDouble - +(((~~(tempDouble))) >>> 0)) / 4294967296.0))))) >>> 0) : 0)], HEAP32[(((buf) + (40)) >> 2)] = tempI64[0], HEAP32[(((buf) + (44)) >> 2)] = tempI64[1]);
        HEAP32[(((buf) + (48)) >> 2)] = 4096;
        HEAP32[(((buf) + (52)) >> 2)] = stat.blocks;
        HEAP32[(((buf) + (56)) >> 2)] = (stat.atime.getTime() / 1000) | 0;
        HEAP32[(((buf) + (60)) >> 2)] = 0;
        HEAP32[(((buf) + (64)) >> 2)] = (stat.mtime.getTime() / 1000) | 0;
        HEAP32[(((buf) + (68)) >> 2)] = 0;
        HEAP32[(((buf) + (72)) >> 2)] = (stat.ctime.getTime() / 1000) | 0;
        HEAP32[(((buf) + (76)) >> 2)] = 0;
        (tempI64 = [stat.ino >>> 0, (tempDouble = stat.ino, (+(Math.abs(tempDouble))) >= 1.0 ? (tempDouble > 0.0 ? ((Math.min((+(Math.floor((tempDouble) / 4294967296.0))), 4294967295.0)) | 0) >>> 0 : (~~((+(Math.ceil((tempDouble - +(((~~(tempDouble))) >>> 0)) / 4294967296.0))))) >>> 0) : 0)], HEAP32[(((buf) + (80)) >> 2)] = tempI64[0], HEAP32[(((buf) + (84)) >> 2)] = tempI64[1]);
        return 0;
    },
    doMsync: function(addr, stream, len, flags, offset) {
        var buffer = HEAPU8.slice(addr, addr + len);
        FS.msync(stream, buffer, offset, len, flags);
    },
    doMkdir: function(path, mode) {
        // remove a trailing slash, if one - /a/b/ has basename of '', but
        // we want to create b in the context of this function
        path = PATH.normalize(path);
        if (path[path.length - 1] === '/') path = path.substr(0, path.length - 1);
        FS.mkdir(path, mode, 0);
        return 0;
    },
    doMknod: function(path, mode, dev) {
        // we don't want this in the JS API as it uses mknod to create all nodes.
        switch (mode & 61440) {
            case 32768:
            case 8192:
            case 24576:
            case 4096:
            case 49152:
                break;
            default:
                return -28;
        }
        FS.mknod(path, mode, dev);
        return 0;
    },
    doReadlink: function(path, buf, bufsize) {
        if (bufsize <= 0) return -28;
        var ret = FS.readlink(path);

        var len = Math.min(bufsize, lengthBytesUTF8(ret));
        var endChar = HEAP8[buf + len];
        stringToUTF8(ret, buf, bufsize + 1);
        // readlink is one of the rare functions that write out a C string, but does never append a null to the output buffer(!)
        // stringToUTF8() always appends a null byte, so restore the character under the null byte after the write.
        HEAP8[buf + len] = endChar;

        return len;
    },
    doAccess: function(path, amode) {
        if (amode & ~7) {
            // need a valid mode
            return -28;
        }
        var lookup = FS.lookupPath(path, { follow: true });
        var node = lookup.node;
        if (!node) {
            return -44;
        }
        var perms = '';
        if (amode & 4) perms += 'r';
        if (amode & 2) perms += 'w';
        if (amode & 1) perms += 'x';
        if (perms /* otherwise, they've just passed F_OK */ && FS.nodePermissions(node, perms)) {
            return -2;
        }
        return 0;
    },
    doReadv: function(stream, iov, iovcnt, offset) {
        var ret = 0;
        for (var i = 0; i < iovcnt; i++) {
            var ptr = HEAP32[(((iov) + (i * 8)) >> 2)];
            var len = HEAP32[(((iov) + (i * 8 + 4)) >> 2)];
            var curr = FS.read(stream, HEAP8, ptr, len, offset);
            if (curr < 0) return -1;
            ret += curr;
            if (curr < len) break; // nothing more to read
        }
        return ret;
    },
    doWritev: function(stream, iov, iovcnt, offset) {
        var ret = 0;
        for (var i = 0; i < iovcnt; i++) {
            var ptr = HEAP32[(((iov) + (i * 8)) >> 2)];
            var len = HEAP32[(((iov) + (i * 8 + 4)) >> 2)];
            var curr = FS.write(stream, HEAP8, ptr, len, offset);
            if (curr < 0) return -1;
            ret += curr;
        }
        return ret;
    },
    varargs: undefined,
    get: function() {
        assert(SYSCALLS.varargs != undefined);
        SYSCALLS.varargs += 4;
        var ret = HEAP32[(((SYSCALLS.varargs) - (4)) >> 2)];
        return ret;
    },
    getStr: function(ptr) {
        var ret = UTF8ToString(ptr);
        return ret;
    },
    getStreamFromFD: function(fd) {
        var stream = FS.getStream(fd);
        if (!stream) throw new FS.ErrnoError(8);
        return stream;
    },
    get64: function(low, high) {
        if (low >= 0) assert(high === 0);
        else assert(high === -1);
        return low;
    }
};

function ___syscall_dup3(fd, suggestFD, flags) {
    try {

        var old = SYSCALLS.getStreamFromFD(fd);
        assert(!flags);
        if (old.fd === suggestFD) return -28;
        var suggest = FS.getStream(suggestFD);
        if (suggest) FS.close(suggest);
        return FS.open(old.path, old.flags, 0, suggestFD, suggestFD).fd;
    } catch (e) {
        if (typeof FS == 'undefined' || !(e instanceof FS.ErrnoError)) throw e;
        return -e.errno;
    }
}

function setErrNo(value) {
    HEAP32[((___errno_location()) >> 2)] = value;
    return value;
}

function ___syscall_fcntl64(fd, cmd, varargs) {
    SYSCALLS.varargs = varargs;
    try {

        var stream = SYSCALLS.getStreamFromFD(fd);
        switch (cmd) {
            case 0:
                {
                    var arg = SYSCALLS.get();
                    if (arg < 0) {
                        return -28;
                    }
                    var newStream;
                    newStream = FS.open(stream.path, stream.flags, 0, arg);
                    return newStream.fd;
                }
            case 1:
            case 2:
                return 0; // FD_CLOEXEC makes no sense for a single process.
            case 3:
                return stream.flags;
            case 4:
                {
                    var arg = SYSCALLS.get();
                    stream.flags |= arg;
                    return 0;
                }
            case 5:
                /* case 5: Currently in musl F_GETLK64 has same value as F_GETLK, so omitted to avoid duplicate case blocks. If that changes, uncomment this */
                {

                    var arg = SYSCALLS.get();
                    var offset = 0;
                    // We're always unlocked.
                    HEAP16[(((arg) + (offset)) >> 1)] = 2;
                    return 0;
                }
            case 6:
            case 7:
                /* case 6: Currently in musl F_SETLK64 has same value as F_SETLK, so omitted to avoid duplicate case blocks. If that changes, uncomment this */
                /* case 7: Currently in musl F_SETLKW64 has same value as F_SETLKW, so omitted to avoid duplicate case blocks. If that changes, uncomment this */


                return 0; // Pretend that the locking is successful.
            case 16:
            case 8:
                return -28; // These are for sockets. We don't have them fully implemented yet.
            case 9:
                // musl trusts getown return values, due to a bug where they must be, as they overlap with errors. just return -1 here, so fnctl() returns that, and we set errno ourselves.
                setErrNo(28);
                return -1;
            default:
                {
                    return -28;
                }
        }
    } catch (e) {
        if (typeof FS == 'undefined' || !(e instanceof FS.ErrnoError)) throw e;
        return -e.errno;
    }
}

function ___syscall_fstat64(fd, buf) {
    try {

        var stream = SYSCALLS.getStreamFromFD(fd);
        return SYSCALLS.doStat(FS.stat, stream.path, buf);
    } catch (e) {
        if (typeof FS == 'undefined' || !(e instanceof FS.ErrnoError)) throw e;
        return -e.errno;
    }
}

function ___syscall_ioctl(fd, op, varargs) {
    SYSCALLS.varargs = varargs;
    try {

        var stream = SYSCALLS.getStreamFromFD(fd);
        switch (op) {
            case 21509:
            case 21505:
                {
                    if (!stream.tty) return -59;
                    return 0;
                }
            case 21510:
            case 21511:
            case 21512:
            case 21506:
            case 21507:
            case 21508:
                {
                    if (!stream.tty) return -59;
                    return 0; // no-op, not actually adjusting terminal settings
                }
            case 21519:
                {
                    if (!stream.tty) return -59;
                    var argp = SYSCALLS.get();
                    HEAP32[((argp) >> 2)] = 0;
                    return 0;
                }
            case 21520:
                {
                    if (!stream.tty) return -59;
                    return -28; // not supported
                }
            case 21531:
                {
                    var argp = SYSCALLS.get();
                    return FS.ioctl(stream, op, argp);
                }
            case 21523:
                {
                    // TODO: in theory we should write to the winsize struct that gets
                    // passed in, but for now musl doesn't read anything on it
                    if (!stream.tty) return -59;
                    return 0;
                }
            case 21524:
                {
                    // TODO: technically, this ioctl call should change the window size.
                    // but, since emscripten doesn't have any concept of a terminal window
                    // yet, we'll just silently throw it away as we do TIOCGWINSZ
                    if (!stream.tty) return -59;
                    return 0;
                }
            default:
                abort('bad ioctl syscall ' + op);
        }
    } catch (e) {
        if (typeof FS == 'undefined' || !(e instanceof FS.ErrnoError)) throw e;
        return -e.errno;
    }
}

function ___syscall_lstat64(path, buf) {
    try {

        path = SYSCALLS.getStr(path);
        return SYSCALLS.doStat(FS.lstat, path, buf);
    } catch (e) {
        if (typeof FS == 'undefined' || !(e instanceof FS.ErrnoError)) throw e;
        return -e.errno;
    }
}

function ___syscall_mkdir(path, mode) {
    try {

        path = SYSCALLS.getStr(path);
        return SYSCALLS.doMkdir(path, mode);
    } catch (e) {
        if (typeof FS == 'undefined' || !(e instanceof FS.ErrnoError)) throw e;
        return -e.errno;
    }
}

function ___syscall_newfstatat(dirfd, path, buf, flags) {
    try {

        path = SYSCALLS.getStr(path);
        var nofollow = flags & 256;
        var allowEmpty = flags & 4096;
        flags = flags & (~4352);
        assert(!flags, flags);
        path = SYSCALLS.calculateAt(dirfd, path, allowEmpty);
        return SYSCALLS.doStat(nofollow ? FS.lstat : FS.stat, path, buf);
    } catch (e) {
        if (typeof FS == 'undefined' || !(e instanceof FS.ErrnoError)) throw e;
        return -e.errno;
    }
}

function ___syscall_openat(dirfd, path, flags, varargs) {
    SYSCALLS.varargs = varargs;
    try {

        path = SYSCALLS.getStr(path);
        path = SYSCALLS.calculateAt(dirfd, path);
        var mode = varargs ? SYSCALLS.get() : 0;
        return FS.open(path, flags, mode).fd;
    } catch (e) {
        if (typeof FS == 'undefined' || !(e instanceof FS.ErrnoError)) throw e;
        return -e.errno;
    }
}

function ___syscall_rmdir(path) {
    try {

        path = SYSCALLS.getStr(path);
        FS.rmdir(path);
        return 0;
    } catch (e) {
        if (typeof FS == 'undefined' || !(e instanceof FS.ErrnoError)) throw e;
        return -e.errno;
    }
}

function ___syscall_stat64(path, buf) {
    try {

        path = SYSCALLS.getStr(path);
        return SYSCALLS.doStat(FS.stat, path, buf);
    } catch (e) {
        if (typeof FS == 'undefined' || !(e instanceof FS.ErrnoError)) throw e;
        return -e.errno;
    }
}

function ___syscall_unlinkat(dirfd, path, flags) {
    try {

        path = SYSCALLS.getStr(path);
        path = SYSCALLS.calculateAt(dirfd, path);
        if (flags === 0) {
            FS.unlink(path);
        } else if (flags === 512) {
            FS.rmdir(path);
        } else {
            abort('Invalid flags passed to unlinkat');
        }
        return 0;
    } catch (e) {
        if (typeof FS == 'undefined' || !(e instanceof FS.ErrnoError)) throw e;
        return -e.errno;
    }
}

function __emscripten_date_now() {
    return Date.now();
}

function __emscripten_throw_longjmp() { throw Infinity; }

function __localtime_js(time, tmPtr) {
    var date = new Date(HEAP32[((time) >> 2)] * 1000);
    HEAP32[((tmPtr) >> 2)] = date.getSeconds();
    HEAP32[(((tmPtr) + (4)) >> 2)] = date.getMinutes();
    HEAP32[(((tmPtr) + (8)) >> 2)] = date.getHours();
    HEAP32[(((tmPtr) + (12)) >> 2)] = date.getDate();
    HEAP32[(((tmPtr) + (16)) >> 2)] = date.getMonth();
    HEAP32[(((tmPtr) + (20)) >> 2)] = date.getFullYear() - 1900;
    HEAP32[(((tmPtr) + (24)) >> 2)] = date.getDay();

    var start = new Date(date.getFullYear(), 0, 1);
    var yday = ((date.getTime() - start.getTime()) / (1000 * 60 * 60 * 24)) | 0;
    HEAP32[(((tmPtr) + (28)) >> 2)] = yday;
    HEAP32[(((tmPtr) + (36)) >> 2)] = -(date.getTimezoneOffset() * 60);

    // Attention: DST is in December in South, and some regions don't have DST at all.
    var summerOffset = new Date(date.getFullYear(), 6, 1).getTimezoneOffset();
    var winterOffset = start.getTimezoneOffset();
    var dst = (summerOffset != winterOffset && date.getTimezoneOffset() == Math.min(winterOffset, summerOffset)) | 0;
    HEAP32[(((tmPtr) + (32)) >> 2)] = dst;
}

function _tzset_impl(timezone, daylight, tzname) {
    var currentYear = new Date().getFullYear();
    var winter = new Date(currentYear, 0, 1);
    var summer = new Date(currentYear, 6, 1);
    var winterOffset = winter.getTimezoneOffset();
    var summerOffset = summer.getTimezoneOffset();

    // Local standard timezone offset. Local standard time is not adjusted for daylight savings.
    // This code uses the fact that getTimezoneOffset returns a greater value during Standard Time versus Daylight Saving Time (DST).
    // Thus it determines the expected output during Standard Time, and it compares whether the output of the given date the same (Standard) or less (DST).
    var stdTimezoneOffset = Math.max(winterOffset, summerOffset);

    // timezone is specified as seconds west of UTC ("The external variable
    // `timezone` shall be set to the difference, in seconds, between
    // Coordinated Universal Time (UTC) and local standard time."), the same
    // as returned by stdTimezoneOffset.
    // See http://pubs.opengroup.org/onlinepubs/009695399/functions/tzset.html
    HEAP32[((timezone) >> 2)] = stdTimezoneOffset * 60;

    HEAP32[((daylight) >> 2)] = Number(winterOffset != summerOffset);

    function extractZone(date) {
        var match = date.toTimeString().match(/\(([A-Za-z ]+)\)$/);
        return match ? match[1] : "GMT";
    };
    var winterName = extractZone(winter);
    var summerName = extractZone(summer);
    var winterNamePtr = allocateUTF8(winterName);
    var summerNamePtr = allocateUTF8(summerName);
    if (summerOffset < winterOffset) {
        // Northern hemisphere
        HEAP32[((tzname) >> 2)] = winterNamePtr;
        HEAP32[(((tzname) + (4)) >> 2)] = summerNamePtr;
    } else {
        HEAP32[((tzname) >> 2)] = summerNamePtr;
        HEAP32[(((tzname) + (4)) >> 2)] = winterNamePtr;
    }
}

function __tzset_js(timezone, daylight, tzname) {
    // TODO: Use (malleable) environment variables instead of system settings.
    if (__tzset_js.called) return;
    __tzset_js.called = true;
    _tzset_impl(timezone, daylight, tzname);
}

function _abort() {
    abort('native code called abort()');
}

function _emscripten_memcpy_big(dest, src, num) {
    HEAPU8.copyWithin(dest, src, src + num);
}

function _emscripten_get_heap_max() {
    return HEAPU8.length;
}

function abortOnCannotGrowMemory(requestedSize) {
    abort('Cannot enlarge memory arrays to size ' + requestedSize + ' bytes (OOM). Either (1) compile with  -s INITIAL_MEMORY=X  with X higher than the current value ' + HEAP8.length + ', (2) compile with  -s ALLOW_MEMORY_GROWTH=1  which allows increasing the size at runtime, or (3) if you want malloc to return NULL (0) instead of this abort, compile with  -s ABORTING_MALLOC=0 ');
}

function _emscripten_resize_heap(requestedSize) {
    var oldSize = HEAPU8.length;
    requestedSize = requestedSize >>> 0;
    abortOnCannotGrowMemory(requestedSize);
}

var ENV = {};

function getExecutableName() {
    return thisProgram || './this.program';
}

function getEnvStrings() {
    if (!getEnvStrings.strings) {
        // Default values.
        // Browser language detection #8751
        var lang = ((typeof navigator == 'object' && navigator.languages && navigator.languages[0]) || 'C').replace('-', '_') + '.UTF-8';
        var env = {
            'USER': 'web_user',
            'LOGNAME': 'web_user',
            'PATH': '/',
            'PWD': '/',
            'HOME': '/home/web_user',
            'LANG': lang,
            '_': getExecutableName()
        };
        // Apply the user-provided values, if any.
        for (var x in ENV) {
            // x is a key in ENV; if ENV[x] is undefined, that means it was
            // explicitly set to be so. We allow user code to do that to
            // force variables with default values to remain unset.
            if (ENV[x] === undefined) delete env[x];
            else env[x] = ENV[x];
        }
        var strings = [];
        for (var x in env) {
            strings.push(x + '=' + env[x]);
        }
        getEnvStrings.strings = strings;
    }
    return getEnvStrings.strings;
}

function _environ_get(__environ, environ_buf) {
    var bufSize = 0;
    getEnvStrings().forEach(function(string, i) {
        var ptr = environ_buf + bufSize;
        HEAP32[(((__environ) + (i * 4)) >> 2)] = ptr;
        writeAsciiToMemory(string, ptr);
        bufSize += string.length + 1;
    });
    return 0;
}

function _environ_sizes_get(penviron_count, penviron_buf_size) {
    var strings = getEnvStrings();
    HEAP32[((penviron_count) >> 2)] = strings.length;
    var bufSize = 0;
    strings.forEach(function(string) {
        bufSize += string.length + 1;
    });
    HEAP32[((penviron_buf_size) >> 2)] = bufSize;
    return 0;
}

function _exit(status) {
    // void _exit(int status);
    // http://pubs.opengroup.org/onlinepubs/000095399/functions/exit.html
    exit(status);
}

function _fd_close(fd) {
    try {

        var stream = SYSCALLS.getStreamFromFD(fd);
        FS.close(stream);
        return 0;
    } catch (e) {
        if (typeof FS == 'undefined' || !(e instanceof FS.ErrnoError)) throw e;
        return e.errno;
    }
}

function _fd_read(fd, iov, iovcnt, pnum) {
    try {

        var stream = SYSCALLS.getStreamFromFD(fd);
        var num = SYSCALLS.doReadv(stream, iov, iovcnt);
        HEAP32[((pnum) >> 2)] = num;
        return 0;
    } catch (e) {
        if (typeof FS == 'undefined' || !(e instanceof FS.ErrnoError)) throw e;
        return e.errno;
    }
}

function _fd_seek(fd, offset_low, offset_high, whence, newOffset) {
    try {


        var stream = SYSCALLS.getStreamFromFD(fd);
        var HIGH_OFFSET = 0x100000000; // 2^32
        // use an unsigned operator on low and shift high by 32-bits
        var offset = offset_high * HIGH_OFFSET + (offset_low >>> 0);

        var DOUBLE_LIMIT = 0x20000000000000; // 2^53
        // we also check for equality since DOUBLE_LIMIT + 1 == DOUBLE_LIMIT
        if (offset <= -DOUBLE_LIMIT || offset >= DOUBLE_LIMIT) {
            return -61;
        }

        FS.llseek(stream, offset, whence);
        (tempI64 = [stream.position >>> 0, (tempDouble = stream.position, (+(Math.abs(tempDouble))) >= 1.0 ? (tempDouble > 0.0 ? ((Math.min((+(Math.floor((tempDouble) / 4294967296.0))), 4294967295.0)) | 0) >>> 0 : (~~((+(Math.ceil((tempDouble - +(((~~(tempDouble))) >>> 0)) / 4294967296.0))))) >>> 0) : 0)], HEAP32[((newOffset) >> 2)] = tempI64[0], HEAP32[(((newOffset) + (4)) >> 2)] = tempI64[1]);
        if (stream.getdents && offset === 0 && whence === 0) stream.getdents = null; // reset readdir state
        return 0;
    } catch (e) {
        if (typeof FS == 'undefined' || !(e instanceof FS.ErrnoError)) throw e;
        return e.errno;
    }
}

function _fd_write(fd, iov, iovcnt, pnum) {
    try {

        ;
        var stream = SYSCALLS.getStreamFromFD(fd);
        var num = SYSCALLS.doWritev(stream, iov, iovcnt);
        HEAP32[((pnum) >> 2)] = num;
        return 0;
    } catch (e) {
        if (typeof FS == 'undefined' || !(e instanceof FS.ErrnoError)) throw e;
        return e.errno;
    }
}

function _getTempRet0() {
    return getTempRet0();
}

function _setTempRet0(val) {
    setTempRet0(val);
}

function _system(command) {
    if (ENVIRONMENT_IS_NODE) {
        if (!command) return 1; // shell is available

        var cmdstr = UTF8ToString(command);
        if (!cmdstr.length) return 0; // this is what glibc seems to do (shell works test?)

        var cp = require('child_process');
        var ret = cp.spawnSync(cmdstr, [], { shell: true, stdio: 'inherit' });

        var _W_EXITCODE = (ret, sig) => ((ret) << 8 | (sig));

        // this really only can happen if process is killed by signal
        if (ret.status === null) {
            // sadly node doesn't expose such function
            var signalToNumber = (sig) => {
                // implement only the most common ones, and fallback to SIGINT
                switch (sig) {
                    case 'SIGHUP':
                        return 1;
                    case 'SIGINT':
                        return 2;
                    case 'SIGQUIT':
                        return 3;
                    case 'SIGFPE':
                        return 8;
                    case 'SIGKILL':
                        return 9;
                    case 'SIGALRM':
                        return 14;
                    case 'SIGTERM':
                        return 15;
                }
                return 2; // SIGINT
            }
            return _W_EXITCODE(0, signalToNumber(ret.signal));
        }

        return _W_EXITCODE(ret.status, 0);
    }
    // int system(const char *command);
    // http://pubs.opengroup.org/onlinepubs/000095399/functions/system.html
    // Can't call external programs.
    if (!command) return 0; // no shell available
    setErrNo(52);
    return -1;
}


var FSNode = /** @constructor */ function(parent, name, mode, rdev) {
    if (!parent) {
        parent = this; // root node sets parent to itself
    }
    this.parent = parent;
    this.mount = parent.mount;
    this.mounted = null;
    this.id = FS.nextInode++;
    this.name = name;
    this.mode = mode;
    this.node_ops = {};
    this.stream_ops = {};
    this.rdev = rdev;
};
var readMode = 292 /*292*/ | 73 /*73*/ ;
var writeMode = 146 /*146*/ ;
Object.defineProperties(FSNode.prototype, {
    read: {
        get: /** @this{FSNode} */ function() {
            return (this.mode & readMode) === readMode;
        },
        set: /** @this{FSNode} */ function(val) {
            val ? this.mode |= readMode : this.mode &= ~readMode;
        }
    },
    write: {
        get: /** @this{FSNode} */ function() {
            return (this.mode & writeMode) === writeMode;
        },
        set: /** @this{FSNode} */ function(val) {
            val ? this.mode |= writeMode : this.mode &= ~writeMode;
        }
    },
    isFolder: {
        get: /** @this{FSNode} */ function() {
            return FS.isDir(this.mode);
        }
    },
    isDevice: {
        get: /** @this{FSNode} */ function() {
            return FS.isChrdev(this.mode);
        }
    }
});
FS.FSNode = FSNode;
FS.staticInit();
Module["FS_createPath"] = FS.createPath;
Module["FS_createDataFile"] = FS.createDataFile;
Module["FS_createPreloadedFile"] = FS.createPreloadedFile;
Module["FS_createLazyFile"] = FS.createLazyFile;
Module["FS_createDevice"] = FS.createDevice;
Module["FS_unlink"] = FS.unlink;;
ERRNO_CODES = {
    'EPERM': 63,
    'ENOENT': 44,
    'ESRCH': 71,
    'EINTR': 27,
    'EIO': 29,
    'ENXIO': 60,
    'E2BIG': 1,
    'ENOEXEC': 45,
    'EBADF': 8,
    'ECHILD': 12,
    'EAGAIN': 6,
    'EWOULDBLOCK': 6,
    'ENOMEM': 48,
    'EACCES': 2,
    'EFAULT': 21,
    'ENOTBLK': 105,
    'EBUSY': 10,
    'EEXIST': 20,
    'EXDEV': 75,
    'ENODEV': 43,
    'ENOTDIR': 54,
    'EISDIR': 31,
    'EINVAL': 28,
    'ENFILE': 41,
    'EMFILE': 33,
    'ENOTTY': 59,
    'ETXTBSY': 74,
    'EFBIG': 22,
    'ENOSPC': 51,
    'ESPIPE': 70,
    'EROFS': 69,
    'EMLINK': 34,
    'EPIPE': 64,
    'EDOM': 18,
    'ERANGE': 68,
    'ENOMSG': 49,
    'EIDRM': 24,
    'ECHRNG': 106,
    'EL2NSYNC': 156,
    'EL3HLT': 107,
    'EL3RST': 108,
    'ELNRNG': 109,
    'EUNATCH': 110,
    'ENOCSI': 111,
    'EL2HLT': 112,
    'EDEADLK': 16,
    'ENOLCK': 46,
    'EBADE': 113,
    'EBADR': 114,
    'EXFULL': 115,
    'ENOANO': 104,
    'EBADRQC': 103,
    'EBADSLT': 102,
    'EDEADLOCK': 16,
    'EBFONT': 101,
    'ENOSTR': 100,
    'ENODATA': 116,
    'ETIME': 117,
    'ENOSR': 118,
    'ENONET': 119,
    'ENOPKG': 120,
    'EREMOTE': 121,
    'ENOLINK': 47,
    'EADV': 122,
    'ESRMNT': 123,
    'ECOMM': 124,
    'EPROTO': 65,
    'EMULTIHOP': 36,
    'EDOTDOT': 125,
    'EBADMSG': 9,
    'ENOTUNIQ': 126,
    'EBADFD': 127,
    'EREMCHG': 128,
    'ELIBACC': 129,
    'ELIBBAD': 130,
    'ELIBSCN': 131,
    'ELIBMAX': 132,
    'ELIBEXEC': 133,
    'ENOSYS': 52,
    'ENOTEMPTY': 55,
    'ENAMETOOLONG': 37,
    'ELOOP': 32,
    'EOPNOTSUPP': 138,
    'EPFNOSUPPORT': 139,
    'ECONNRESET': 15,
    'ENOBUFS': 42,
    'EAFNOSUPPORT': 5,
    'EPROTOTYPE': 67,
    'ENOTSOCK': 57,
    'ENOPROTOOPT': 50,
    'ESHUTDOWN': 140,
    'ECONNREFUSED': 14,
    'EADDRINUSE': 3,
    'ECONNABORTED': 13,
    'ENETUNREACH': 40,
    'ENETDOWN': 38,
    'ETIMEDOUT': 73,
    'EHOSTDOWN': 142,
    'EHOSTUNREACH': 23,
    'EINPROGRESS': 26,
    'EALREADY': 7,
    'EDESTADDRREQ': 17,
    'EMSGSIZE': 35,
    'EPROTONOSUPPORT': 66,
    'ESOCKTNOSUPPORT': 137,
    'EADDRNOTAVAIL': 4,
    'ENETRESET': 39,
    'EISCONN': 30,
    'ENOTCONN': 53,
    'ETOOMANYREFS': 141,
    'EUSERS': 136,
    'EDQUOT': 19,
    'ESTALE': 72,
    'ENOTSUP': 138,
    'ENOMEDIUM': 148,
    'EILSEQ': 25,
    'EOVERFLOW': 61,
    'ECANCELED': 11,
    'ENOTRECOVERABLE': 56,
    'EOWNERDEAD': 62,
    'ESTRPIPE': 135,
};;
var ASSERTIONS = true;


/** @type {function(string, boolean=, number=)} */
function intArrayFromString(stringy, dontAddNull, length) {
    var len = length > 0 ? length : lengthBytesUTF8(stringy) + 1;
    var u8array = new Array(len);
    var numBytesWritten = stringToUTF8Array(stringy, u8array, 0, u8array.length);
    if (dontAddNull) u8array.length = numBytesWritten;
    return u8array;
}

function intArrayToString(array) {
    var ret = [];
    for (var i = 0; i < array.length; i++) {
        var chr = array[i];
        if (chr > 0xFF) {
            if (ASSERTIONS) {
                assert(false, 'Character code ' + chr + ' (' + String.fromCharCode(chr) + ')  at offset ' + i + ' not in 0x00-0xFF.');
            }
            chr &= 0xFF;
        }
        ret.push(String.fromCharCode(chr));
    }
    return ret.join('');
}


// Copied from https://github.com/strophe/strophejs/blob/e06d027/src/polyfills.js#L149

// This code was written by Tyler Akins and has been placed in the
// public domain.  It would be nice if you left this header intact.
// Base64 code from Tyler Akins -- http://rumkin.com

/**
 * Decodes a base64 string.
 * @param {string} input The string to decode.
 */
var decodeBase64 = typeof atob == 'function' ? atob : function(input) {
    var keyStr = 'ABCDEFGHIJKLMNOPQRSTUVWXYZabcdefghijklmnopqrstuvwxyz0123456789+/=';

    var output = '';
    var chr1, chr2, chr3;
    var enc1, enc2, enc3, enc4;
    var i = 0;
    // remove all characters that are not A-Z, a-z, 0-9, +, /, or =
    input = input.replace(/[^A-Za-z0-9\+\/\=]/g, '');
    do {
        enc1 = keyStr.indexOf(input.charAt(i++));
        enc2 = keyStr.indexOf(input.charAt(i++));
        enc3 = keyStr.indexOf(input.charAt(i++));
        enc4 = keyStr.indexOf(input.charAt(i++));

        chr1 = (enc1 << 2) | (enc2 >> 4);
        chr2 = ((enc2 & 15) << 4) | (enc3 >> 2);
        chr3 = ((enc3 & 3) << 6) | enc4;

        output = output + String.fromCharCode(chr1);

        if (enc3 !== 64) {
            output = output + String.fromCharCode(chr2);
        }
        if (enc4 !== 64) {
            output = output + String.fromCharCode(chr3);
        }
    } while (i < input.length);
    return output;
};

// Converts a string of base64 into a byte array.
// Throws error on invalid input.
function intArrayFromBase64(s) {
    if (typeof ENVIRONMENT_IS_NODE == 'boolean' && ENVIRONMENT_IS_NODE) {
        var buf = Buffer.from(s, 'base64');
        return new Uint8Array(buf['buffer'], buf['byteOffset'], buf['byteLength']);
    }

    try {
        var decoded = decodeBase64(s);
        var bytes = new Uint8Array(decoded.length);
        for (var i = 0; i < decoded.length; ++i) {
            bytes[i] = decoded.charCodeAt(i);
        }
        return bytes;
    } catch (_) {
        throw new Error('Converting base64 string to bytes failed.');
    }
}

// If filename is a base64 data URI, parses and returns data (Buffer on node,
// Uint8Array otherwise). If filename is not a base64 data URI, returns undefined.
function tryParseAsDataURI(filename) {
    if (!isDataURI(filename)) {
        return;
    }

    return intArrayFromBase64(filename.slice(dataURIPrefix.length));
}


function checkIncomingModuleAPI() {
    ignoredModuleProp('fetchSettings');
}
var asmLibraryArg = {
    "__syscall_dup3": ___syscall_dup3,
    "__syscall_fcntl64": ___syscall_fcntl64,
    "__syscall_fstat64": ___syscall_fstat64,
    "__syscall_ioctl": ___syscall_ioctl,
    "__syscall_lstat64": ___syscall_lstat64,
    "__syscall_mkdir": ___syscall_mkdir,
    "__syscall_newfstatat": ___syscall_newfstatat,
    "__syscall_openat": ___syscall_openat,
    "__syscall_rmdir": ___syscall_rmdir,
    "__syscall_stat64": ___syscall_stat64,
    "__syscall_unlinkat": ___syscall_unlinkat,
    "_emscripten_date_now": __emscripten_date_now,
    "_emscripten_throw_longjmp": __emscripten_throw_longjmp,
    "_localtime_js": __localtime_js,
    "_tzset_js": __tzset_js,
    "abort": _abort,
    "emscripten_memcpy_big": _emscripten_memcpy_big,
    "emscripten_resize_heap": _emscripten_resize_heap,
    "environ_get": _environ_get,
    "environ_sizes_get": _environ_sizes_get,
    "exit": _exit,
    "fd_close": _fd_close,
    "fd_read": _fd_read,
    "fd_seek": _fd_seek,
    "fd_write": _fd_write,
    "getTempRet0": _getTempRet0,
    "invoke_ii": invoke_ii,
    "invoke_iiii": invoke_iiii,
    "invoke_v": invoke_v,
    "invoke_vi": invoke_vi,
    "invoke_vii": invoke_vii,
    "invoke_viii": invoke_viii,
    "invoke_viiii": invoke_viiii,
    "invoke_viiiii": invoke_viiiii,
    "setTempRet0": _setTempRet0,
    "system": _system
};
var asm = createWasm();
/** @type {function(...*):?} */
var ___wasm_call_ctors = Module["___wasm_call_ctors"] = createExportWrapper("__wasm_call_ctors");

/** @type {function(...*):?} */
var _main = Module["_main"] = createExportWrapper("main");

/** @type {function(...*):?} */
var _malloc = Module["_malloc"] = createExportWrapper("malloc");

/** @type {function(...*):?} */
var _free = Module["_free"] = createExportWrapper("free");

/** @type {function(...*):?} */
var _saveSetjmp = Module["_saveSetjmp"] = createExportWrapper("saveSetjmp");

/** @type {function(...*):?} */
var ___errno_location = Module["___errno_location"] = createExportWrapper("__errno_location");

/** @type {function(...*):?} */
var ___stdio_exit = Module["___stdio_exit"] = createExportWrapper("__stdio_exit");

/** @type {function(...*):?} */
var _setThrew = Module["_setThrew"] = createExportWrapper("setThrew");

/** @type {function(...*):?} */
var _emscripten_stack_init = Module["_emscripten_stack_init"] = function() {
    return (_emscripten_stack_init = Module["_emscripten_stack_init"] = Module["asm"]["emscripten_stack_init"]).apply(null, arguments);
};

/** @type {function(...*):?} */
var _emscripten_stack_get_free = Module["_emscripten_stack_get_free"] = function() {
    return (_emscripten_stack_get_free = Module["_emscripten_stack_get_free"] = Module["asm"]["emscripten_stack_get_free"]).apply(null, arguments);
};

/** @type {function(...*):?} */
var _emscripten_stack_get_base = Module["_emscripten_stack_get_base"] = function() {
    return (_emscripten_stack_get_base = Module["_emscripten_stack_get_base"] = Module["asm"]["emscripten_stack_get_base"]).apply(null, arguments);
};

/** @type {function(...*):?} */
var _emscripten_stack_get_end = Module["_emscripten_stack_get_end"] = function() {
    return (_emscripten_stack_get_end = Module["_emscripten_stack_get_end"] = Module["asm"]["emscripten_stack_get_end"]).apply(null, arguments);
};

/** @type {function(...*):?} */
var stackSave = Module["stackSave"] = createExportWrapper("stackSave");

/** @type {function(...*):?} */
var stackRestore = Module["stackRestore"] = createExportWrapper("stackRestore");

/** @type {function(...*):?} */
var stackAlloc = Module["stackAlloc"] = createExportWrapper("stackAlloc");

/** @type {function(...*):?} */
var dynCall_jiji = Module["dynCall_jiji"] = createExportWrapper("dynCall_jiji");


function invoke_viiii(index, a1, a2, a3, a4) {
    var sp = stackSave();
    try {
        getWasmTableEntry(index)(a1, a2, a3, a4);
    } catch (e) {
        stackRestore(sp);
        if (e !== e + 0) throw e;
        _setThrew(1, 0);
    }
}

function invoke_viii(index, a1, a2, a3) {
    var sp = stackSave();
    try {
        getWasmTableEntry(index)(a1, a2, a3);
    } catch (e) {
        stackRestore(sp);
        if (e !== e + 0) throw e;
        _setThrew(1, 0);
    }
}

function invoke_vi(index, a1) {
    var sp = stackSave();
    try {
        getWasmTableEntry(index)(a1);
    } catch (e) {
        stackRestore(sp);
        if (e !== e + 0) throw e;
        _setThrew(1, 0);
    }
}

function invoke_ii(index, a1) {
    var sp = stackSave();
    try {
        return getWasmTableEntry(index)(a1);
    } catch (e) {
        stackRestore(sp);
        if (e !== e + 0) throw e;
        _setThrew(1, 0);
    }
}

function invoke_v(index) {
    var sp = stackSave();
    try {
        getWasmTableEntry(index)();
    } catch (e) {
        stackRestore(sp);
        if (e !== e + 0) throw e;
        _setThrew(1, 0);
    }
}

function invoke_vii(index, a1, a2) {
    var sp = stackSave();
    try {
        getWasmTableEntry(index)(a1, a2);
    } catch (e) {
        stackRestore(sp);
        if (e !== e + 0) throw e;
        _setThrew(1, 0);
    }
}

function invoke_iiii(index, a1, a2, a3) {
    var sp = stackSave();
    try {
        return getWasmTableEntry(index)(a1, a2, a3);
    } catch (e) {
        stackRestore(sp);
        if (e !== e + 0) throw e;
        _setThrew(1, 0);
    }
}

function invoke_viiiii(index, a1, a2, a3, a4, a5) {
    var sp = stackSave();
    try {
        getWasmTableEntry(index)(a1, a2, a3, a4, a5);
    } catch (e) {
        stackRestore(sp);
        if (e !== e + 0) throw e;
        _setThrew(1, 0);
    }
}


// === Auto-generated postamble setup entry stuff ===

unexportedRuntimeFunction('intArrayFromString', false);
unexportedRuntimeFunction('intArrayToString', false);
unexportedRuntimeFunction('ccall', false);
unexportedRuntimeFunction('cwrap', false);
unexportedRuntimeFunction('setValue', false);
unexportedRuntimeFunction('getValue', false);
unexportedRuntimeFunction('allocate', false);
unexportedRuntimeFunction('UTF8ArrayToString', false);
unexportedRuntimeFunction('UTF8ToString', false);
unexportedRuntimeFunction('stringToUTF8Array', false);
unexportedRuntimeFunction('stringToUTF8', false);
unexportedRuntimeFunction('lengthBytesUTF8', false);
unexportedRuntimeFunction('stackTrace', false);
unexportedRuntimeFunction('addOnPreRun', false);
unexportedRuntimeFunction('addOnInit', false);
unexportedRuntimeFunction('addOnPreMain', false);
unexportedRuntimeFunction('addOnExit', false);
unexportedRuntimeFunction('addOnPostRun', false);
unexportedRuntimeFunction('writeStringToMemory', false);
unexportedRuntimeFunction('writeArrayToMemory', false);
unexportedRuntimeFunction('writeAsciiToMemory', false);
Module["addRunDependency"] = addRunDependency;
Module["removeRunDependency"] = removeRunDependency;
unexportedRuntimeFunction('FS_createFolder', false);
Module["FS_createPath"] = FS.createPath;
Module["FS_createDataFile"] = FS.createDataFile;
Module["FS_createPreloadedFile"] = FS.createPreloadedFile;
Module["FS_createLazyFile"] = FS.createLazyFile;
unexportedRuntimeFunction('FS_createLink', false);
Module["FS_createDevice"] = FS.createDevice;
Module["FS_unlink"] = FS.unlink;
unexportedRuntimeFunction('getLEB', false);
unexportedRuntimeFunction('getFunctionTables', false);
unexportedRuntimeFunction('alignFunctionTables', false);
unexportedRuntimeFunction('registerFunctions', false);
unexportedRuntimeFunction('addFunction', false);
unexportedRuntimeFunction('removeFunction', false);
unexportedRuntimeFunction('getFuncWrapper', false);
unexportedRuntimeFunction('prettyPrint', false);
unexportedRuntimeFunction('dynCall', false);
unexportedRuntimeFunction('getCompilerSetting', false);
unexportedRuntimeFunction('print', false);
unexportedRuntimeFunction('printErr', false);
unexportedRuntimeFunction('getTempRet0', false);
unexportedRuntimeFunction('setTempRet0', false);
unexportedRuntimeFunction('callMain', false);
unexportedRuntimeFunction('abort', false);
unexportedRuntimeFunction('keepRuntimeAlive', false);
unexportedRuntimeFunction('zeroMemory', false);
unexportedRuntimeFunction('stringToNewUTF8', false);
unexportedRuntimeFunction('abortOnCannotGrowMemory', false);
unexportedRuntimeFunction('emscripten_realloc_buffer', false);
unexportedRuntimeFunction('ENV', false);
unexportedRuntimeFunction('ERRNO_CODES', false);
unexportedRuntimeFunction('ERRNO_MESSAGES', false);
unexportedRuntimeFunction('setErrNo', false);
unexportedRuntimeFunction('inetPton4', false);
unexportedRuntimeFunction('inetNtop4', false);
unexportedRuntimeFunction('inetPton6', false);
unexportedRuntimeFunction('inetNtop6', false);
unexportedRuntimeFunction('readSockaddr', false);
unexportedRuntimeFunction('writeSockaddr', false);
unexportedRuntimeFunction('DNS', false);
unexportedRuntimeFunction('getHostByName', false);
unexportedRuntimeFunction('Protocols', false);
unexportedRuntimeFunction('Sockets', false);
unexportedRuntimeFunction('getRandomDevice', false);
unexportedRuntimeFunction('traverseStack', false);
unexportedRuntimeFunction('UNWIND_CACHE', false);
unexportedRuntimeFunction('convertPCtoSourceLocation', false);
unexportedRuntimeFunction('readAsmConstArgsArray', false);
unexportedRuntimeFunction('readAsmConstArgs', false);
unexportedRuntimeFunction('mainThreadEM_ASM', false);
unexportedRuntimeFunction('jstoi_q', false);
unexportedRuntimeFunction('jstoi_s', false);
unexportedRuntimeFunction('getExecutableName', false);
unexportedRuntimeFunction('listenOnce', false);
unexportedRuntimeFunction('autoResumeAudioContext', false);
unexportedRuntimeFunction('dynCallLegacy', false);
unexportedRuntimeFunction('getDynCaller', false);
unexportedRuntimeFunction('dynCall', false);
unexportedRuntimeFunction('handleException', false);
unexportedRuntimeFunction('runtimeKeepalivePush', false);
unexportedRuntimeFunction('runtimeKeepalivePop', false);
unexportedRuntimeFunction('callUserCallback', false);
unexportedRuntimeFunction('maybeExit', false);
unexportedRuntimeFunction('safeSetTimeout', false);
unexportedRuntimeFunction('asmjsMangle', false);
unexportedRuntimeFunction('asyncLoad', false);
unexportedRuntimeFunction('alignMemory', false);
unexportedRuntimeFunction('mmapAlloc', false);
unexportedRuntimeFunction('reallyNegative', false);
unexportedRuntimeFunction('unSign', false);
unexportedRuntimeFunction('reSign', false);
unexportedRuntimeFunction('formatString', false);
unexportedRuntimeFunction('PATH', false);
unexportedRuntimeFunction('PATH_FS', false);
unexportedRuntimeFunction('SYSCALLS', false);
unexportedRuntimeFunction('getSocketFromFD', false);
unexportedRuntimeFunction('getSocketAddress', false);
unexportedRuntimeFunction('JSEvents', false);
unexportedRuntimeFunction('registerKeyEventCallback', false);
unexportedRuntimeFunction('specialHTMLTargets', false);
unexportedRuntimeFunction('maybeCStringToJsString', false);
unexportedRuntimeFunction('findEventTarget', false);
unexportedRuntimeFunction('findCanvasEventTarget', false);
unexportedRuntimeFunction('getBoundingClientRect', false);
unexportedRuntimeFunction('fillMouseEventData', false);
unexportedRuntimeFunction('registerMouseEventCallback', false);
unexportedRuntimeFunction('registerWheelEventCallback', false);
unexportedRuntimeFunction('registerUiEventCallback', false);
unexportedRuntimeFunction('registerFocusEventCallback', false);
unexportedRuntimeFunction('fillDeviceOrientationEventData', false);
unexportedRuntimeFunction('registerDeviceOrientationEventCallback', false);
unexportedRuntimeFunction('fillDeviceMotionEventData', false);
unexportedRuntimeFunction('registerDeviceMotionEventCallback', false);
unexportedRuntimeFunction('screenOrientation', false);
unexportedRuntimeFunction('fillOrientationChangeEventData', false);
unexportedRuntimeFunction('registerOrientationChangeEventCallback', false);
unexportedRuntimeFunction('fillFullscreenChangeEventData', false);
unexportedRuntimeFunction('registerFullscreenChangeEventCallback', false);
unexportedRuntimeFunction('registerRestoreOldStyle', false);
unexportedRuntimeFunction('hideEverythingExceptGivenElement', false);
unexportedRuntimeFunction('restoreHiddenElements', false);
unexportedRuntimeFunction('setLetterbox', false);
unexportedRuntimeFunction('currentFullscreenStrategy', false);
unexportedRuntimeFunction('restoreOldWindowedStyle', false);
unexportedRuntimeFunction('softFullscreenResizeWebGLRenderTarget', false);
unexportedRuntimeFunction('doRequestFullscreen', false);
unexportedRuntimeFunction('fillPointerlockChangeEventData', false);
unexportedRuntimeFunction('registerPointerlockChangeEventCallback', false);
unexportedRuntimeFunction('registerPointerlockErrorEventCallback', false);
unexportedRuntimeFunction('requestPointerLock', false);
unexportedRuntimeFunction('fillVisibilityChangeEventData', false);
unexportedRuntimeFunction('registerVisibilityChangeEventCallback', false);
unexportedRuntimeFunction('registerTouchEventCallback', false);
unexportedRuntimeFunction('fillGamepadEventData', false);
unexportedRuntimeFunction('registerGamepadEventCallback', false);
unexportedRuntimeFunction('registerBeforeUnloadEventCallback', false);
unexportedRuntimeFunction('fillBatteryEventData', false);
unexportedRuntimeFunction('battery', false);
unexportedRuntimeFunction('registerBatteryEventCallback', false);
unexportedRuntimeFunction('setCanvasElementSize', false);
unexportedRuntimeFunction('getCanvasElementSize', false);
unexportedRuntimeFunction('demangle', false);
unexportedRuntimeFunction('demangleAll', false);
unexportedRuntimeFunction('jsStackTrace', false);
unexportedRuntimeFunction('stackTrace', false);
unexportedRuntimeFunction('getEnvStrings', false);
unexportedRuntimeFunction('checkWasiClock', false);
unexportedRuntimeFunction('writeI53ToI64', false);
unexportedRuntimeFunction('writeI53ToI64Clamped', false);
unexportedRuntimeFunction('writeI53ToI64Signaling', false);
unexportedRuntimeFunction('writeI53ToU64Clamped', false);
unexportedRuntimeFunction('writeI53ToU64Signaling', false);
unexportedRuntimeFunction('readI53FromI64', false);
unexportedRuntimeFunction('readI53FromU64', false);
unexportedRuntimeFunction('convertI32PairToI53', false);
unexportedRuntimeFunction('convertU32PairToI53', false);
unexportedRuntimeFunction('setImmediateWrapped', false);
unexportedRuntimeFunction('clearImmediateWrapped', false);
unexportedRuntimeFunction('polyfillSetImmediate', false);
unexportedRuntimeFunction('uncaughtExceptionCount', false);
unexportedRuntimeFunction('exceptionLast', false);
unexportedRuntimeFunction('exceptionCaught', false);
unexportedRuntimeFunction('ExceptionInfo', false);
unexportedRuntimeFunction('CatchInfo', false);
unexportedRuntimeFunction('exception_addRef', false);
unexportedRuntimeFunction('exception_decRef', false);
unexportedRuntimeFunction('Browser', false);
unexportedRuntimeFunction('funcWrappers', false);
unexportedRuntimeFunction('getFuncWrapper', false);
unexportedRuntimeFunction('setMainLoop', false);
unexportedRuntimeFunction('wget', false);
unexportedRuntimeFunction('FS', false);
unexportedRuntimeFunction('MEMFS', false);
unexportedRuntimeFunction('TTY', false);
unexportedRuntimeFunction('PIPEFS', false);
unexportedRuntimeFunction('SOCKFS', false);
unexportedRuntimeFunction('_setNetworkCallback', false);
unexportedRuntimeFunction('tempFixedLengthArray', false);
unexportedRuntimeFunction('miniTempWebGLFloatBuffers', false);
unexportedRuntimeFunction('heapObjectForWebGLType', false);
unexportedRuntimeFunction('heapAccessShiftForWebGLHeap', false);
unexportedRuntimeFunction('GL', false);
unexportedRuntimeFunction('emscriptenWebGLGet', false);
unexportedRuntimeFunction('computeUnpackAlignedImageSize', false);
unexportedRuntimeFunction('emscriptenWebGLGetTexPixelData', false);
unexportedRuntimeFunction('emscriptenWebGLGetUniform', false);
unexportedRuntimeFunction('webglGetUniformLocation', false);
unexportedRuntimeFunction('webglPrepareUniformLocationsBeforeFirstUse', false);
unexportedRuntimeFunction('webglGetLeftBracePos', false);
unexportedRuntimeFunction('emscriptenWebGLGetVertexAttrib', false);
unexportedRuntimeFunction('writeGLArray', false);
unexportedRuntimeFunction('AL', false);
unexportedRuntimeFunction('SDL_unicode', false);
unexportedRuntimeFunction('SDL_ttfContext', false);
unexportedRuntimeFunction('SDL_audio', false);
unexportedRuntimeFunction('SDL', false);
unexportedRuntimeFunction('SDL_gfx', false);
unexportedRuntimeFunction('GLUT', false);
unexportedRuntimeFunction('EGL', false);
unexportedRuntimeFunction('GLFW_Window', false);
unexportedRuntimeFunction('GLFW', false);
unexportedRuntimeFunction('GLEW', false);
unexportedRuntimeFunction('IDBStore', false);
unexportedRuntimeFunction('runAndAbortIfError', false);
unexportedRuntimeFunction('warnOnce', false);
unexportedRuntimeFunction('stackSave', false);
unexportedRuntimeFunction('stackRestore', false);
unexportedRuntimeFunction('stackAlloc', false);
unexportedRuntimeFunction('AsciiToString', false);
unexportedRuntimeFunction('stringToAscii', false);
unexportedRuntimeFunction('UTF16ToString', false);
unexportedRuntimeFunction('stringToUTF16', false);
unexportedRuntimeFunction('lengthBytesUTF16', false);
unexportedRuntimeFunction('UTF32ToString', false);
unexportedRuntimeFunction('stringToUTF32', false);
unexportedRuntimeFunction('lengthBytesUTF32', false);
unexportedRuntimeFunction('allocateUTF8', false);
unexportedRuntimeFunction('allocateUTF8OnStack', false);
Module["writeStackCookie"] = writeStackCookie;
Module["checkStackCookie"] = checkStackCookie;
unexportedRuntimeSymbol('ALLOC_NORMAL', false);
unexportedRuntimeSymbol('ALLOC_STACK', false);

var calledRun;

/**
 * @constructor
 * @this {ExitStatus}
 */
function ExitStatus(status) {
    this.name = "ExitStatus";
    this.message = "Program terminated with exit(" + status + ")";
    this.status = status;
}

var calledMain = false;

dependenciesFulfilled = function runCaller() {
    // If run has never been called, and we should call run (INVOKE_RUN is true, and Module.noInitialRun is not false)
    if (!calledRun) run();
    if (!calledRun) dependenciesFulfilled = runCaller; // try this again later, after new deps are fulfilled
};

function callMain(args) {
    assert(runDependencies == 0, 'cannot call main when async dependencies remain! (listen on Module["onRuntimeInitialized"])');
    assert(__ATPRERUN__.length == 0, 'cannot call main when preRun functions remain to be called');

    var entryFunction = Module['_main'];

    args = args || [];

    var argc = args.length + 1;
    var argv = stackAlloc((argc + 1) * 4);
    HEAP32[argv >> 2] = allocateUTF8OnStack(thisProgram);
    for (var i = 1; i < argc; i++) {
        HEAP32[(argv >> 2) + i] = allocateUTF8OnStack(args[i - 1]);
    }
    HEAP32[(argv >> 2) + argc] = 0;

    try {

        var ret = entryFunction(argc, argv);

        // In PROXY_TO_PTHREAD builds, we should never exit the runtime below, as
        // execution is asynchronously handed off to a pthread.
        // if we're not running an evented main loop, it's time to exit
        exit(ret, /* implicit = */ true);
        return ret;
    } catch (e) {
        return handleException(e);
    } finally {
        calledMain = true;

    }
}

function stackCheckInit() {
    // This is normally called automatically during __wasm_call_ctors but need to
    // get these values before even running any of the ctors so we call it redundantly
    // here.
    // TODO(sbc): Move writeStackCookie to native to to avoid this.
    _emscripten_stack_init();
    writeStackCookie();
}

/** @type {function(Array=)} */
function run(args) {
    args = args || arguments_;

    if (runDependencies > 0) {
        return;
    }

    stackCheckInit();

    preRun();

    // a preRun added a dependency, run will be called later
    if (runDependencies > 0) {
        return;
    }

    function doRun() {
        // run may have just been called through dependencies being fulfilled just in this very frame,
        // or while the async setStatus time below was happening
        if (calledRun) return;
        calledRun = true;
        Module['calledRun'] = true;

        if (ABORT) return;

        initRuntime();

        preMain();

        if (Module['onRuntimeInitialized']) Module['onRuntimeInitialized']();

        if (shouldRunNow) callMain(args);

        postRun();
    }

    if (Module['setStatus']) {
        Module['setStatus']('Running...');
        setTimeout(function() {
            setTimeout(function() {
                Module['setStatus']('');
            }, 1);
            doRun();
        }, 1);
    } else {
        doRun();
    }
    checkStackCookie();
}
Module['run'] = run;

function checkUnflushedContent() {
    // Compiler settings do not allow exiting the runtime, so flushing
    // the streams is not possible. but in ASSERTIONS mode we check
    // if there was something to flush, and if so tell the user they
    // should request that the runtime be exitable.
    // Normally we would not even include flush() at all, but in ASSERTIONS
    // builds we do so just for this check, and here we see if there is any
    // content to flush, that is, we check if there would have been
    // something a non-ASSERTIONS build would have not seen.
    // How we flush the streams depends on whether we are in SYSCALLS_REQUIRE_FILESYSTEM=0
    // mode (which has its own special function for this; otherwise, all
    // the code is inside libc)
    var oldOut = out;
    var oldErr = err;
    var has = false;
    out = err = (x) => {
        has = true;
    }
    try { // it doesn't matter if it fails
        ___stdio_exit();
        // also flush in the JS FS layer
        ['stdout', 'stderr'].forEach(function(name) {
            var info = FS.analyzePath('/dev/' + name);
            if (!info) return;
            var stream = info.object;
            var rdev = stream.rdev;
            var tty = TTY.ttys[rdev];
            if (tty && tty.output && tty.output.length) {
                has = true;
            }
        });
    } catch (e) {}
    out = oldOut;
    err = oldErr;
    if (has) {
        warnOnce('stdio streams had content in them that was not flushed. you should set EXIT_RUNTIME to 1 (see the FAQ), or make sure to emit a newline when you printf etc.');
    }
}

/** @param {boolean|number=} implicit */
function exit(status, implicit) {
    EXITSTATUS = status;

    checkUnflushedContent();

    // if exit() was called explicitly, warn the user if the runtime isn't actually being shut down
    if (keepRuntimeAlive() && !implicit) {
        var msg = 'program exited (with status: ' + status + '), but EXIT_RUNTIME is not set, so halting execution but not exiting the runtime or preventing further async execution (build with EXIT_RUNTIME=1, if you want a true shutdown)';
        err(msg);
    }

    procExit(status);
}

function procExit(code) {
    EXITSTATUS = code;
    if (!keepRuntimeAlive()) {
        if (Module['onExit']) Module['onExit'](code);
        ABORT = true;
    }
    quit_(code, new ExitStatus(code));
}

if (Module['preInit']) {
    if (typeof Module['preInit'] == 'function') Module['preInit'] = [Module['preInit']];
    while (Module['preInit'].length > 0) {
        Module['preInit'].pop()();
    }
}

// shouldRunNow refers to calling main(), not run().
var shouldRunNow = true;

if (Module['noInitialRun']) shouldRunNow = false;

run();

var workerResponded = false,
    workerCallbackId = -1;

(function() {
    var messageBuffer = null,
        buffer = 0,
        bufferSize = 0;

    function flushMessages() {
        if (!messageBuffer) return;
        if (runtimeInitialized) {
            var temp = messageBuffer;
            messageBuffer = null;
            temp.forEach(function(message) {
                onmessage(message);
            });
        }
    }

    function messageResender() {
        flushMessages();
        if (messageBuffer) {
            setTimeout(messageResender, 100); // still more to do
        }
    }

    onmessage = (msg) => {
        // if main has not yet been called (mem init file, other async things), buffer messages
        if (!runtimeInitialized) {
            if (!messageBuffer) {
                messageBuffer = [];
                setTimeout(messageResender, 100);
            }
            messageBuffer.push(msg);
            return;
        }
        flushMessages();

        var func = Module['_' + msg.data['funcName']];

        if (!func) {
            // JDD Added this to avoid error when other libraries use webworkers.
            return;
        }

        // if (!func) throw 'invalid worker function to call: ' + msg.data['funcName'];
        var data = msg.data['data'];
        if (data) {
            if (!data.byteLength) data = new Uint8Array(data);
            if (!buffer || bufferSize < data.length) {
                if (buffer) _free(buffer);
                bufferSize = data.length;
                buffer = _malloc(data.length);
            }
            HEAPU8.set(data, buffer);
        }

        workerResponded = false;
        workerCallbackId = msg.data['callbackId'];
        if (data) {
            func(buffer, data.length);
        } else {
            func(0, 0);
        }
    }
})();
