# Supplementary material for: FPocketWeb: protein pocket hunting in a web browser
Source: J Cheminform. 2022 Aug 26;14:58. doi: 10.1186/s13321-022-00637-0 (PMC9414105; doi:10.1186/s13321-022-00637-0)
Supplement: Supplementary file 1 — Additional file 1. The FPocketWeb source code, version 1.0.1. See http://durrantlab.com/fpocketweb-download for the latest version. [file 13321_2022_637_MOESM1_ESM.zip › fpocketweb-1.0.1/src/index.ts]

// This file is part of FPocketWeb, released under the Apache 2.0 License. See
// LICENSE.md or go to https://opensource.org/licenses/Apache-2.0 for full
// details. Copyright 2022 Jacob D. Durrant.


import * as UI from "./UI/UI";
import * as VueSetup from "./Vue/Setup";
import { VERSION } from "./Version";

console.log("FPocketWeb " + VERSION);

// @ts-ignore
console.log(__BUILD_TIME__);

declare var ga;

VueSetup.setup();
UI.setup();

// If the url has "durrantlab" in it, contact google analytics. Logging all
// usage would be ideal for grant reporting, but some users may wish to run
// versions of Prot2Prot on their own servers specifically to maintain privacy
// (e.g., in case of proprietary data). Calls to google analytics in such
// scenarios could be alarming, even though I'm only recording basic
// demographics anyway.
if (window.location.href.indexOf("durrantlab") !== -1) {
    setTimeout(() => {
        // Just to make sure it isn't blocking...
        (function(i, s, o, g, r, a, m) {
            i['GoogleAnalyticsObject'] = r;
            i[r] = i[r] || function() {
                (i[r].q = i[r].q || []).push(arguments)
            }, i[r].l = 1 * new Date().getTime();
            a = s.createElement(o);
            m = s.getElementsByTagName(o)[0];
            a.async = 1;
            a.src = g;
            m.parentNode.insertBefore(a, m)
        })(window, document, 'script', 'https://www.google-analytics.com/analytics.js', 'ga');
        ga('create', 'UA-144382730-1', {
            'name': 'fpocketweb'
        });

        // UA-144382730-1 reports to pcaviz account.
        ga('fpocketweb.send', {
            "hitType": 'event',
            "eventCategory": 'fpocketweb',
            "eventAction": 'pageview',
            "eventLabel": window.location.href
        });
    }, 0)
}
