# Supplementary material for: FPocketWeb: protein pocket hunting in a web browser
Source: J Cheminform. 2022 Aug 26;14:58. doi: 10.1186/s13321-022-00637-0 (PMC9414105; doi:10.1186/s13321-022-00637-0)
Supplement: Supplementary file 1 — Additional file 1. The FPocketWeb source code, version 1.0.1. See http://durrantlab.com/fpocketweb-download for the latest version. [file 13321_2022_637_MOESM1_ESM.zip › fpocketweb-1.0.1/src/styles/bootstrap.min.css]

/*!
 * Bootswatch v4.3.1
 * Homepage: https://bootswatch.com
 * Copyright 2012-2019 Thomas Park
 * Licensed under MIT
 * Based on Bootstrap
*//*!
 * Bootstrap v4.3.1 (https://getbootstrap.com/)
 * Copyright 2011-2019 The Bootstrap Authors
 * Copyright 2011-2019 Twitter, Inc.
 * Licensed under MIT (https://github.com/twbs/bootstrap/blob/master/LICENSE)
 */@import url("https://fonts.googleapis.com/css?family=Source+Sans+Pro:300,400,700");:root{--blue: #2780E3;--indigo: #6610f2;--purple: #613d7c;--pink: #e83e8c;--red: #FF0039;--orange: #f0ad4e;--yellow: #FF7518;--green: #3FB618;--teal: #20c997;--cyan: #9954BB;--white: #fff;--gray: #868e96;--gray-dark: #373a3c;--primary: #2780E3;--secondary: #373a3c;--success: #3FB618;--info: #9954BB;--warning: #FF7518;--danger: #FF0039;--light: #f8f9fa;--dark: #373a3c;--breakpoint-xs: 0;--breakpoint-sm: 576px;--breakpoint-md: 768px;--breakpoint-lg: 992px;--breakpoint-xl: 1200px;--font-family-sans-serif: "Segoe UI", "Source Sans Pro", Calibri, Candara, Arial, sans-serif;--font-family-monospace: SFMono-Regular, Menlo, Monaco, Consolas, "Liberation Mono", "Courier New", monospace}*,*::before,*::after{-webkit-box-sizing:border-box;box-sizing:border-box}html{font-family:sans-serif;line-height:1.15;-webkit-text-size-adjust:100%;-webkit-tap-highlight-color:rgba(0,0,0,0)}article,aside,figcaption,figure,footer,header,hgroup,main,nav,section{display:block}body{margin:0;font-family:"Segoe UI", "Source Sans Pro", Calibri, Candara, Arial, sans-serif;font-size:0.9375rem;font-weight:400;line-height:1.5;color:#373a3c;text-align:left;background-color:#fff}[tabindex="-1"]:focus{outline:0 !important}hr{-webkit-box-sizing:content-box;box-sizing:content-box;height:0;overflow:visible}h1,h2,h3,h4,h5,h6{margin-top:0;margin-bottom:0.5rem}p{margin-top:0;margin-bottom:1rem}abbr[title],abbr[data-original-title]{text-decoration:underline;-webkit-text-decoration:underline dotted;text-decoration:underline dotted;cursor:help;border-bottom:0;text-decoration-skip-ink:none}address{margin-bottom:1rem;font-style:normal;line-height:inherit}ol,ul,dl{margin-top:0;margin-bottom:1rem}ol ol,ul ul,ol ul,ul ol{margin-bottom:0}dt{font-weight:700}dd{margin-bottom:.5rem;margin-left:0}blockquote{margin:0 0 1rem}b,strong{font-weight:bolder}small{font-size:80%}sub,sup{position:relative;font-size:75%;line-height:0;vertical-align:baseline}sub{bottom:-.25em}sup{top:-.5em}a{color:#2780E3;text-decoration:none;background-color:transparent}a:hover{color:#165ba8;text-decoration:underline}a:not([href]):not([tabindex]){color:inherit;text-decoration:none}a:not([href]):not([tabindex]):hover,a:not([href]):not([tabindex]):focus{color:inherit;text-decoration:none}a:not([href]):not([tabindex]):focus{outline:0}pre,code,kbd,samp{font-family:SFMono-Regular, Menlo, Monaco, Consolas, "Liberation Mono", "Courier New", monospace;font-size:1em}pre{margin-top:0;margin-bottom:1rem;overflow:auto}figure{margin:0 0 1rem}img{vertical-align:middle;border-style:none}svg{overflow:hidden;vertical-align:middle}table{border-collapse:collapse}caption{padding-top:0.75rem;padding-bottom:0.75rem;color:#868e96;text-align:left;caption-side:bottom}th{text-align:inherit}label{display:inline-block;margin-bottom:0.5rem}button{border-radius:0}button:focus{outline:1px dotted;outline:5px auto -webkit-focus-ring-color}input,button,select,optgroup,textarea{margin:0;font-family:inherit;font-size:inherit;line-height:inherit}button,input{overflow:visible}button,select{text-transform:none}select{word-wrap:normal}button,[type="button"],[type="reset"],[type="submit"]{-webkit-appearance:button}button:not(:disabled),[type="button"]:not(:disabled),[type="reset"]:not(:disabled),[type="submit"]:not(:disabled){cursor:pointer}button::-moz-focus-inner,[type="button"]::-moz-focus-inner,[type="reset"]::-moz-focus-inner,[type="submit"]::-moz-focus-inner{padding:0;border-style:none}input[type="radio"],input[type="checkbox"]{-webkit-box-sizing:border-box;box-sizing:border-box;padding:0}input[type="date"],input[type="time"],input[type="datetime-local"],input[type="month"]{-webkit-appearance:listbox}textarea{overflow:auto;resize:vertical}fieldset{min-width:0;padding:0;margin:0;border:0}legend{display:block;width:100%;max-width:100%;padding:0;margin-bottom:.5rem;font-size:1.5rem;line-height:inherit;color:inherit;white-space:normal}progress{vertical-align:baseline}[type="number"]::-webkit-inner-spin-button,[type="number"]::-webkit-outer-spin-button{height:auto}[type="search"]{outline-offset:-2px;-webkit-appearance:none}[type="search"]::-webkit-search-decoration{-webkit-appearance:none}::-webkit-file-upload-button{font:inherit;-webkit-appearance:button}output{display:inline-block}summary{display:list-item;cursor:pointer}template{display:none}[hidden]{display:none !important}h1,h2,h3,h4,h5,h6,.h1,.h2,.h3,.h4,.h5,.h6{margin-bottom:0.5rem;font-weight:300;line-height:1.2}h1,.h1{font-size:2.34375rem}h2,.h2{font-size:1.875rem}h3,.h3{font-size:1.640625rem}h4,.h4{font-size:1.40625rem}h5,.h5{font-size:1.171875rem}h6,.h6{font-size:0.9375rem}.lead{font-size:1.171875rem;font-weight:300}.display-1{font-size:6rem;font-weight:300;line-height:1.2}.display-2{font-size:5.5rem;font-weight:300;line-height:1.2}.display-3{font-size:4.5rem;font-weight:300;line-height:1.2}.display-4{font-size:3.5rem;font-weight:300;line-height:1.2}hr{margin-top:1rem;margin-bottom:1rem;border:0;border-top:1px solid rgba(0,0,0,0.1)}small,.small{font-size:80%;font-weight:400}mark,.mark{padding:0.2em;background-color:#fcf8e3}.list-unstyled{padding-left:0;list-style:none}.list-inline{padding-left:0;list-style:none}.list-inline-item{display:inline-block}.list-inline-item:not(:last-child){margin-right:0.5rem}.initialism{font-size:90%;text-transform:uppercase}.blockquote{margin-bottom:1rem;font-size:1.171875rem}.blockquote-footer{display:block;font-size:80%;color:#868e96}.blockquote-footer::before{content:"\2014\00A0"}.img-fluid{max-width:100%;height:auto}.img-thumbnail{padding:0.25rem;background-color:#fff;border:1px solid #dee2e6;max-width:100%;height:auto}.figure{display:inline-block}.figure-img{margin-bottom:0.5rem;line-height:1}.figure-caption{font-size:90%;color:#868e96}code{font-size:87.5%;color:#e83e8c;word-break:break-word}a>code{color:inherit}kbd{padding:0.2rem 0.4rem;font-size:87.5%;color:#fff;background-color:#212529}kbd kbd{padding:0;font-size:100%;font-weight:700}pre{display:block;font-size:87.5%;color:#212529}pre code{font-size:inherit;color:inherit;word-break:normal}.pre-scrollable{max-height:340px;overflow-y:scroll}.container{width:100%;padding-right:15px;padding-left:15px;margin-right:auto;margin-left:auto}@media (min-width: 576px){.container{max-width:540px}}@media (min-width: 768px){.container{max-width:720px}}@media (min-width: 992px){.container{max-width:960px}}@media (min-width: 1200px){.container{max-width:1140px}}.container-fluid{width:100%;padding-right:15px;padding-left:15px;margin-right:auto;margin-left:auto}.row{display:-webkit-box;display:-ms-flexbox;display:flex;-ms-flex-wrap:wrap;flex-wrap:wrap;margin-right:-15px;margin-left:-15px}.no-gutters{margin-right:0;margin-left:0}.no-gutters>.col,.no-gutters>[class*="col-"]{padding-right:0;padding-left:0}.col-1,.col-2,.col-3,.col-4,.col-5,.col-6,.col-7,.col-8,.col-9,.col-10,.col-11,.col-12,.col,.col-auto,.col-sm-1,.col-sm-2,.col-sm-3,.col-sm-4,.col-sm-5,.col-sm-6,.col-sm-7,.col-sm-8,.col-sm-9,.col-sm-10,.col-sm-11,.col-sm-12,.col-sm,.col-sm-auto,.col-md-1,.col-md-2,.col-md-3,.col-md-4,.col-md-5,.col-md-6,.col-md-7,.col-md-8,.col-md-9,.col-md-10,.col-md-11,.col-md-12,.col-md,.col-md-auto,.col-lg-1,.col-lg-2,.col-lg-3,.col-lg-4,.col-lg-5,.col-lg-6,.col-lg-7,.col-lg-8,.col-lg-9,.col-lg-10,.col-lg-11,.col-lg-12,.col-lg,.col-lg-auto,.col-xl-1,.col-xl-2,.col-xl-3,.col-xl-4,.col-xl-5,.col-xl-6,.col-xl-7,.col-xl-8,.col-xl-9,.col-xl-10,.col-xl-11,.col-xl-12,.col-xl,.col-xl-auto{position:relative;width:100%;padding-right:15px;padding-left:15px}.col{-ms-flex-preferred-size:0;flex-basis:0;-webkit-box-flex:1;-ms-flex-positive:1;flex-grow:1;max-width:100%}.col-auto{-webkit-box-flex:0;-ms-flex:0 0 auto;flex:0 0 auto;width:auto;max-width:100%}.col-1{-webkit-box-flex:0;-ms-flex:0 0 8.3333333333%;flex:0 0 8.3333333333%;max-width:8.3333333333%}.col-2{-webkit-box-flex:0;-ms-flex:0 0 16.6666666667%;flex:0 0 16.6666666667%;max-width:16.6666666667%}.col-3{-webkit-box-flex:0;-ms-flex:0 0 25%;flex:0 0 25%;max-width:25%}.col-4{-webkit-box-flex:0;-ms-flex:0 0 33.3333333333%;flex:0 0 33.3333333333%;max-width:33.3333333333%}.col-5{-webkit-box-flex:0;-ms-flex:0 0 41.6666666667%;flex:0 0 41.6666666667%;max-width:41.6666666667%}.col-6{-webkit-box-flex:0;-ms-flex:0 0 50%;flex:0 0 50%;max-width:50%}.col-7{-webkit-box-flex:0;-ms-flex:0 0 58.3333333333%;flex:0 0 58.3333333333%;max-width:58.3333333333%}.col-8{-webkit-box-flex:0;-ms-flex:0 0 66.6666666667%;flex:0 0 66.6666666667%;max-width:66.6666666667%}.col-9{-webkit-box-flex:0;-ms-flex:0 0 75%;flex:0 0 75%;max-width:75%}.col-10{-webkit-box-flex:0;-ms-flex:0 0 83.3333333333%;flex:0 0 83.3333333333%;max-width:83.3333333333%}.col-11{-webkit-box-flex:0;-ms-flex:0 0 91.6666666667%;flex:0 0 91.6666666667%;max-width:91.6666666667%}.col-12{-webkit-box-flex:0;-ms-flex:0 0 100%;flex:0 0 100%;max-width:100%}.order-first{-webkit-box-ordinal-group:0;-ms-flex-order:-1;order:-1}.order-last{-webkit-box-ordinal-group:14;-ms-flex-order:13;order:13}.order-0{-webkit-box-ordinal-group:1;-ms-flex-order:0;order:0}.order-1{-webkit-box-ordinal-group:2;-ms-flex-order:1;order:1}.order-2{-webkit-box-ordinal-group:3;-ms-flex-order:2;order:2}.order-3{-webkit-box-ordinal-group:4;-ms-flex-order:3;order:3}.order-4{-webkit-box-ordinal-group:5;-ms-flex-order:4;order:4}.order-5{-webkit-box-ordinal-group:6;-ms-flex-order:5;order:5}.order-6{-webkit-box-ordinal-group:7;-ms-flex-order:6;order:6}.order-7{-webkit-box-ordinal-group:8;-ms-flex-order:7;order:7}.order-8{-webkit-box-ordinal-group:9;-ms-flex-order:8;order:8}.order-9{-webkit-box-ordinal-group:10;-ms-flex-order:9;order:9}.order-10{-webkit-box-ordinal-group:11;-ms-flex-order:10;order:10}.order-11{-webkit-box-ordinal-group:12;-ms-flex-order:11;order:11}.order-12{-webkit-box-ordinal-group:13;-ms-flex-order:12;order:12}.offset-1{margin-left:8.3333333333%}.offset-2{margin-left:16.6666666667%}.offset-3{margin-left:25%}.offset-4{margin-left:33.3333333333%}.offset-5{margin-left:41.6666666667%}.offset-6{margin-left:50%}.offset-7{margin-left:58.3333333333%}.offset-8{margin-left:66.6666666667%}.offset-9{margin-left:75%}.offset-10{margin-left:83.3333333333%}.offset-11{margin-left:91.6666666667%}@media (min-width: 576px){.col-sm{-ms-flex-preferred-size:0;flex-basis:0;-webkit-box-flex:1;-ms-flex-positive:1;flex-grow:1;max-width:100%}.col-sm-auto{-webkit-box-flex:0;-ms-flex:0 0 auto;flex:0 0 auto;width:auto;max-width:100%}.col-sm-1{-webkit-box-flex:0;-ms-flex:0 0 8.3333333333%;flex:0 0 8.3333333333%;max-width:8.3333333333%}.col-sm-2{-webkit-box-flex:0;-ms-flex:0 0 16.6666666667%;flex:0 0 16.6666666667%;max-width:16.6666666667%}.col-sm-3{-webkit-box-flex:0;-ms-flex:0 0 25%;flex:0 0 25%;max-width:25%}.col-sm-4{-webkit-box-flex:0;-ms-flex:0 0 33.3333333333%;flex:0 0 33.3333333333%;max-width:33.3333333333%}.col-sm-5{-webkit-box-flex:0;-ms-flex:0 0 41.6666666667%;flex:0 0 41.6666666667%;max-width:41.6666666667%}.col-sm-6{-webkit-box-flex:0;-ms-flex:0 0 50%;flex:0 0 50%;max-width:50%}.col-sm-7{-webkit-box-flex:0;-ms-flex:0 0 58.3333333333%;flex:0 0 58.3333333333%;max-width:58.3333333333%}.col-sm-8{-webkit-box-flex:0;-ms-flex:0 0 66.6666666667%;flex:0 0 66.6666666667%;max-width:66.6666666667%}.col-sm-9{-webkit-box-flex:0;-ms-flex:0 0 75%;flex:0 0 75%;max-width:75%}.col-sm-10{-webkit-box-flex:0;-ms-flex:0 0 83.3333333333%;flex:0 0 83.3333333333%;max-width:83.3333333333%}.col-sm-11{-webkit-box-flex:0;-ms-flex:0 0 91.6666666667%;flex:0 0 91.6666666667%;max-width:91.6666666667%}.col-sm-12{-webkit-box-flex:0;-ms-flex:0 0 100%;flex:0 0 100%;max-width:100%}.order-sm-first{-webkit-box-ordinal-group:0;-ms-flex-order:-1;order:-1}.order-sm-last{-webkit-box-ordinal-group:14;-ms-flex-order:13;order:13}.order-sm-0{-webkit-box-ordinal-group:1;-ms-flex-order:0;order:0}.order-sm-1{-webkit-box-ordinal-group:2;-ms-flex-order:1;order:1}.order-sm-2{-webkit-box-ordinal-group:3;-ms-flex-order:2;order:2}.order-sm-3{-webkit-box-ordinal-group:4;-ms-flex-order:3;order:3}.order-sm-4{-webkit-box-ordinal-group:5;-ms-flex-order:4;order:4}.order-sm-5{-webkit-box-ordinal-group:6;-ms-flex-order:5;order:5}.order-sm-6{-webkit-box-ordinal-group:7;-ms-flex-order:6;order:6}.order-sm-7{-webkit-box-ordinal-group:8;-ms-flex-order:7;order:7}.order-sm-8{-webkit-box-ordinal-group:9;-ms-flex-order:8;order:8}.order-sm-9{-webkit-box-ordinal-group:10;-ms-flex-order:9;order:9}.order-sm-10{-webkit-box-ordinal-group:11;-ms-flex-order:10;order:10}.order-sm-11{-webkit-box-ordinal-group:12;-ms-flex-order:11;order:11}.order-sm-12{-webkit-box-ordinal-group:13;-ms-flex-order:12;order:12}.offset-sm-0{margin-left:0}.offset-sm-1{margin-left:8.3333333333%}.offset-sm-2{margin-left:16.6666666667%}.offset-sm-3{margin-left:25%}.offset-sm-4{margin-left:33.3333333333%}.offset-sm-5{margin-left:41.6666666667%}.offset-sm-6{margin-left:50%}.offset-sm-7{margin-left:58.3333333333%}.offset-sm-8{margin-left:66.6666666667%}.offset-sm-9{margin-left:75%}.offset-sm-10{margin-left:83.3333333333%}.offset-sm-11{margin-left:91.6666666667%}}@media (min-width: 768px){.col-md{-ms-flex-preferred-size:0;flex-basis:0;-webkit-box-flex:1;-ms-flex-positive:1;flex-grow:1;max-width:100%}.col-md-auto{-webkit-box-flex:0;-ms-flex:0 0 auto;flex:0 0 auto;width:auto;max-width:100%}.col-md-1{-webkit-box-flex:0;-ms-flex:0 0 8.3333333333%;flex:0 0 8.3333333333%;max-width:8.3333333333%}.col-md-2{-webkit-box-flex:0;-ms-flex:0 0 16.6666666667%;flex:0 0 16.6666666667%;max-width:16.6666666667%}.col-md-3{-webkit-box-flex:0;-ms-flex:0 0 25%;flex:0 0 25%;max-width:25%}.col-md-4{-webkit-box-flex:0;-ms-flex:0 0 33.3333333333%;flex:0 0 33.3333333333%;max-width:33.3333333333%}.col-md-5{-webkit-box-flex:0;-ms-flex:0 0 41.6666666667%;flex:0 0 41.6666666667%;max-width:41.6666666667%}.col-md-6{-webkit-box-flex:0;-ms-flex:0 0 50%;flex:0 0 50%;max-width:50%}.col-md-7{-webkit-box-flex:0;-ms-flex:0 0 58.3333333333%;flex:0 0 58.3333333333%;max-width:58.3333333333%}.col-md-8{-webkit-box-flex:0;-ms-flex:0 0 66.6666666667%;flex:0 0 66.6666666667%;max-width:66.6666666667%}.col-md-9{-webkit-box-flex:0;-ms-flex:0 0 75%;flex:0 0 75%;max-width:75%}.col-md-10{-webkit-box-flex:0;-ms-flex:0 0 83.3333333333%;flex:0 0 83.3333333333%;max-width:83.3333333333%}.col-md-11{-webkit-box-flex:0;-ms-flex:0 0 91.6666666667%;flex:0 0 91.6666666667%;max-width:91.6666666667%}.col-md-12{-webkit-box-flex:0;-ms-flex:0 0 100%;flex:0 0 100%;max-width:100%}.order-md-first{-webkit-box-ordinal-group:0;-ms-flex-order:-1;order:-1}.order-md-last{-webkit-box-ordinal-group:14;-ms-flex-order:13;order:13}.order-md-0{-webkit-box-ordinal-group:1;-ms-flex-order:0;order:0}.order-md-1{-webkit-box-ordinal-group:2;-ms-flex-order:1;order:1}.order-md-2{-webkit-box-ordinal-group:3;-ms-flex-order:2;order:2}.order-md-3{-webkit-box-ordinal-group:4;-ms-flex-order:3;order:3}.order-md-4{-webkit-box-ordinal-group:5;-ms-flex-order:4;order:4}.order-md-5{-webkit-box-ordinal-group:6;-ms-flex-order:5;order:5}.order-md-6{-webkit-box-ordinal-group:7;-ms-flex-order:6;order:6}.order-md-7{-webkit-box-ordinal-group:8;-ms-flex-order:7;order:7}.order-md-8{-webkit-box-ordinal-group:9;-ms-flex-order:8;order:8}.order-md-9{-webkit-box-ordinal-group:10;-ms-flex-order:9;order:9}.order-md-10{-webkit-box-ordinal-group:11;-ms-flex-order:10;order:10}.order-md-11{-webkit-box-ordinal-group:12;-ms-flex-order:11;order:11}.order-md-12{-webkit-box-ordinal-group:13;-ms-flex-order:12;order:12}.offset-md-0{margin-left:0}.offset-md-1{margin-left:8.3333333333%}.offset-md-2{margin-left:16.6666666667%}.offset-md-3{margin-left:25%}.offset-md-4{margin-left:33.3333333333%}.offset-md-5{margin-left:41.6666666667%}.offset-md-6{margin-left:50%}.offset-md-7{margin-left:58.3333333333%}.offset-md-8{margin-left:66.6666666667%}.offset-md-9{margin-left:75%}.offset-md-10{margin-left:83.3333333333%}.offset-md-11{margin-left:91.6666666667%}}@media (min-width: 992px){.col-lg{-ms-flex-preferred-size:0;flex-basis:0;-webkit-box-flex:1;-ms-flex-positive:1;flex-grow:1;max-width:100%}.col-lg-auto{-webkit-box-flex:0;-ms-flex:0 0 auto;flex:0 0 auto;width:auto;max-width:100%}.col-lg-1{-webkit-box-flex:0;-ms-flex:0 0 8.3333333333%;flex:0 0 8.3333333333%;max-width:8.3333333333%}.col-lg-2{-webkit-box-flex:0;-ms-flex:0 0 16.6666666667%;flex:0 0 16.6666666667%;max-width:16.6666666667%}.col-lg-3{-webkit-box-flex:0;-ms-flex:0 0 25%;flex:0 0 25%;max-width:25%}.col-lg-4{-webkit-box-flex:0;-ms-flex:0 0 33.3333333333%;flex:0 0 33.3333333333%;max-width:33.3333333333%}.col-lg-5{-webkit-box-flex:0;-ms-flex:0 0 41.6666666667%;flex:0 0 41.6666666667%;max-width:41.6666666667%}.col-lg-6{-webkit-box-flex:0;-ms-flex:0 0 50%;flex:0 0 50%;max-width:50%}.col-lg-7{-webkit-box-flex:0;-ms-flex:0 0 58.3333333333%;flex:0 0 58.3333333333%;max-width:58.3333333333%}.col-lg-8{-webkit-box-flex:0;-ms-flex:0 0 66.6666666667%;flex:0 0 66.6666666667%;max-width:66.6666666667%}.col-lg-9{-webkit-box-flex:0;-ms-flex:0 0 75%;flex:0 0 75%;max-width:75%}.col-lg-10{-webkit-box-flex:0;-ms-flex:0 0 83.3333333333%;flex:0 0 83.3333333333%;max-width:83.3333333333%}.col-lg-11{-webkit-box-flex:0;-ms-flex:0 0 91.6666666667%;flex:0 0 91.6666666667%;max-width:91.6666666667%}.col-lg-12{-webkit-box-flex:0;-ms-flex:0 0 100%;flex:0 0 100%;max-width:100%}.order-lg-first{-webkit-box-ordinal-group:0;-ms-flex-order:-1;order:-1}.order-lg-last{-webkit-box-ordinal-group:14;-ms-flex-order:13;order:13}.order-lg-0{-webkit-box-ordinal-group:1;-ms-flex-order:0;order:0}.order-lg-1{-webkit-box-ordinal-group:2;-ms-flex-order:1;order:1}.order-lg-2{-webkit-box-ordinal-group:3;-ms-flex-order:2;order:2}.order-lg-3{-webkit-box-ordinal-group:4;-ms-flex-order:3;order:3}.order-lg-4{-webkit-box-ordinal-group:5;-ms-flex-order:4;order:4}.order-lg-5{-webkit-box-ordinal-group:6;-ms-flex-order:5;order:5}.order-lg-6{-webkit-box-ordinal-group:7;-ms-flex-order:6;order:6}.order-lg-7{-webkit-box-ordinal-group:8;-ms-flex-order:7;order:7}.order-lg-8{-webkit-box-ordinal-group:9;-ms-flex-order:8;order:8}.order-lg-9{-webkit-box-ordinal-group:10;-ms-flex-order:9;order:9}.order-lg-10{-webkit-box-ordinal-group:11;-ms-flex-order:10;order:10}.order-lg-11{-webkit-box-ordinal-group:12;-ms-flex-order:11;order:11}.order-lg-12{-webkit-box-ordinal-group:13;-ms-flex-order:12;order:12}.offset-lg-0{margin-left:0}.offset-lg-1{margin-left:8.3333333333%}.offset-lg-2{margin-left:16.6666666667%}.offset-lg-3{margin-left:25%}.offset-lg-4{margin-left:33.3333333333%}.offset-lg-5{margin-left:41.6666666667%}.offset-lg-6{margin-left:50%}.offset-lg-7{margin-left:58.3333333333%}.offset-lg-8{margin-left:66.6666666667%}.offset-lg-9{margin-left:75%}.offset-lg-10{margin-left:83.3333333333%}.offset-lg-11{margin-left:91.6666666667%}}@media (min-width: 1200px){.col-xl{-ms-flex-preferred-size:0;flex-basis:0;-webkit-box-flex:1;-ms-flex-positive:1;flex-grow:1;max-width:100%}.col-xl-auto{-webkit-box-flex:0;-ms-flex:0 0 auto;flex:0 0 auto;width:auto;max-width:100%}.col-xl-1{-webkit-box-flex:0;-ms-flex:0 0 8.3333333333%;flex:0 0 8.3333333333%;max-width:8.3333333333%}.col-xl-2{-webkit-box-flex:0;-ms-flex:0 0 16.6666666667%;flex:0 0 16.6666666667%;max-width:16.6666666667%}.col-xl-3{-webkit-box-flex:0;-ms-flex:0 0 25%;flex:0 0 25%;max-width:25%}.col-xl-4{-webkit-box-flex:0;-ms-flex:0 0 33.3333333333%;flex:0 0 33.3333333333%;max-width:33.3333333333%}.col-xl-5{-webkit-box-flex:0;-ms-flex:0 0 41.6666666667%;flex:0 0 41.6666666667%;max-width:41.6666666667%}.col-xl-6{-webkit-box-flex:0;-ms-flex:0 0 50%;flex:0 0 50%;max-width:50%}.col-xl-7{-webkit-box-flex:0;-ms-flex:0 0 58.3333333333%;flex:0 0 58.3333333333%;max-width:58.3333333333%}.col-xl-8{-webkit-box-flex:0;-ms-flex:0 0 66.6666666667%;flex:0 0 66.6666666667%;max-width:66.6666666667%}.col-xl-9{-webkit-box-flex:0;-ms-flex:0 0 75%;flex:0 0 75%;max-width:75%}.col-xl-10{-webkit-box-flex:0;-ms-flex:0 0 83.3333333333%;flex:0 0 83.3333333333%;max-width:83.3333333333%}.col-xl-11{-webkit-box-flex:0;-ms-flex:0 0 91.6666666667%;flex:0 0 91.6666666667%;max-width:91.6666666667%}.col-xl-12{-webkit-box-flex:0;-ms-flex:0 0 100%;flex:0 0 100%;max-width:100%}.order-xl-first{-webkit-box-ordinal-group:0;-ms-flex-order:-1;order:-1}.order-xl-last{-webkit-box-ordinal-group:14;-ms-flex-order:13;order:13}.order-xl-0{-webkit-box-ordinal-group:1;-ms-flex-order:0;order:0}.order-xl-1{-webkit-box-ordinal-group:2;-ms-flex-order:1;order:1}.order-xl-2{-webkit-box-ordinal-group:3;-ms-flex-order:2;order:2}.order-xl-3{-webkit-box-ordinal-group:4;-ms-flex-order:3;order:3}.order-xl-4{-webkit-box-ordinal-group:5;-ms-flex-order:4;order:4}.order-xl-5{-webkit-box-ordinal-group:6;-ms-flex-order:5;order:5}.order-xl-6{-webkit-box-ordinal-group:7;-ms-flex-order:6;order:6}.order-xl-7{-webkit-box-ordinal-group:8;-ms-flex-order:7;order:7}.order-xl-8{-webkit-box-ordinal-group:9;-ms-flex-order:8;order:8}.order-xl-9{-webkit-box-ordinal-group:10;-ms-flex-order:9;order:9}.order-xl-10{-webkit-box-ordinal-group:11;-ms-flex-order:10;order:10}.order-xl-11{-webkit-box-ordinal-group:12;-ms-flex-order:11;order:11}.order-xl-12{-webkit-box-ordinal-group:13;-ms-flex-order:12;order:12}.offset-xl-0{margin-left:0}.offset-xl-1{margin-left:8.3333333333%}.offset-xl-2{margin-left:16.6666666667%}.offset-xl-3{margin-left:25%}.offset-xl-4{margin-left:33.3333333333%}.offset-xl-5{margin-left:41.6666666667%}.offset-xl-6{margin-left:50%}.offset-xl-7{margin-left:58.3333333333%}.offset-xl-8{margin-left:66.6666666667%}.offset-xl-9{margin-left:75%}.offset-xl-10{margin-left:83.3333333333%}.offset-xl-11{margin-left:91.6666666667%}}.table{width:100%;margin-bottom:1rem;color:#373a3c}.table th,.table td{padding:0.75rem;vertical-align:top;border-top:1px solid #dee2e6}.table thead th{vertical-align:bottom;border-bottom:2px solid #dee2e6}.table tbody+tbody{border-top:2px solid #dee2e6}.table-sm th,.table-sm td{padding:0.3rem}.table-bordered{border:1px solid #dee2e6}.table-bordered th,.table-bordered td{border:1px solid #dee2e6}.table-bordered thead th,.table-bordered thead td{border-bottom-width:2px}.table-borderless th,.table-borderless td,.table-borderless thead th,.table-borderless tbody+tbody{border:0}.table-striped tbody tr:nth-of-type(odd){background-color:rgba(0,0,0,0.05)}.table-hover tbody tr:hover{color:#373a3c;background-color:rgba(0,0,0,0.075)}.table-primary,.table-primary>th,.table-primary>td{background-color:#c3dbf7}.table-primary th,.table-primary td,.table-primary thead th,.table-primary tbody+tbody{border-color:#8fbdf0}.table-hover .table-primary:hover{background-color:#adcef4}.table-hover .table-primary:hover>td,.table-hover .table-primary:hover>th{background-color:#adcef4}.table-secondary,.table-secondary>th,.table-secondary>td{background-color:#c7c8c8}.table-secondary th,.table-secondary td,.table-secondary thead th,.table-secondary tbody+tbody{border-color:#97999a}.table-hover .table-secondary:hover{background-color:#babbbb}.table-hover .table-secondary:hover>td,.table-hover .table-secondary:hover>th{background-color:#babbbb}.table-success,.table-success>th,.table-success>td{background-color:#c9ebbe}.table-success th,.table-success td,.table-success thead th,.table-success tbody+tbody{border-color:#9bd987}.table-hover .table-success:hover{background-color:#b9e5ab}.table-hover .table-success:hover>td,.table-hover .table-success:hover>th{background-color:#b9e5ab}.table-info,.table-info>th,.table-info>td{background-color:#e2cfec}.table-info th,.table-info td,.table-info thead th,.table-info tbody+tbody{border-color:#caa6dc}.table-hover .table-info:hover{background-color:#d7bde5}.table-hover .table-info:hover>td,.table-hover .table-info:hover>th{background-color:#d7bde5}.table-warning,.table-warning>th,.table-warning>td{background-color:#ffd8be}.table-warning th,.table-warning td,.table-warning thead th,.table-warning tbody+tbody{border-color:#ffb787}.table-hover .table-warning:hover{background-color:#ffc9a5}.table-hover .table-warning:hover>td,.table-hover .table-warning:hover>th{background-color:#ffc9a5}.table-danger,.table-danger>th,.table-danger>td{background-color:#ffb8c8}.table-danger th,.table-danger td,.table-danger thead th,.table-danger tbody+tbody{border-color:#ff7a98}.table-hover .table-danger:hover{background-color:#ff9fb4}.table-hover .table-danger:hover>td,.table-hover .table-danger:hover>th{background-color:#ff9fb4}.table-light,.table-light>th,.table-light>td{background-color:#fdfdfe}.table-light th,.table-light td,.table-light thead th,.table-light tbody+tbody{border-color:#fbfcfc}.table-hover .table-light:hover{background-color:#ececf6}.table-hover .table-light:hover>td,.table-hover .table-light:hover>th{background-color:#ececf6}.table-dark,.table-dark>th,.table-dark>td{background-color:#c7c8c8}.table-dark th,.table-dark td,.table-dark thead th,.table-dark tbody+tbody{border-color:#97999a}.table-hover .table-dark:hover{background-color:#babbbb}.table-hover .table-dark:hover>td,.table-hover .table-dark:hover>th{background-color:#babbbb}.table-active,.table-active>th,.table-active>td{background-color:rgba(0,0,0,0.075)}.table-hover .table-active:hover{background-color:rgba(0,0,0,0.075)}.table-hover .table-active:hover>td,.table-hover .table-active:hover>th{background-color:rgba(0,0,0,0.075)}.table .thead-dark th{color:#fff;background-color:#373a3c;border-color:#494d50}.table .thead-light th{color:#495057;background-color:#e9ecef;border-color:#dee2e6}.table-dark{color:#fff;background-color:#373a3c}.table-dark th,.table-dark td,.table-dark thead th{border-color:#494d50}.table-dark.table-bordered{border:0}.table-dark.table-striped tbody tr:nth-of-type(odd){background-color:rgba(255,255,255,0.05)}.table-dark.table-hover tbody tr:hover{color:#fff;background-color:rgba(255,255,255,0.075)}@media (max-width: 575.98px){.table-responsive-sm{display:block;width:100%;overflow-x:auto;-webkit-overflow-scrolling:touch}.table-responsive-sm>.table-bordered{border:0}}@media (max-width: 767.98px){.table-responsive-md{display:block;width:100%;overflow-x:auto;-webkit-overflow-scrolling:touch}.table-responsive-md>.table-bordered{border:0}}@media (max-width: 991.98px){.table-responsive-lg{display:block;width:100%;overflow-x:auto;-webkit-overflow-scrolling:touch}.table-responsive-lg>.table-bordered{border:0}}@media (max-width: 1199.98px){.table-responsive-xl{display:block;width:100%;overflow-x:auto;-webkit-overflow-scrolling:touch}.table-responsive-xl>.table-bordered{border:0}}.table-responsive{display:block;width:100%;overflow-x:auto;-webkit-overflow-scrolling:touch}.table-responsive>.table-bordered{border:0}.form-control{display:block;width:100%;height:calc(1.5em + 0.75rem + 2px);padding:0.375rem 0.75rem;font-size:0.9375rem;font-weight:400;line-height:1.5;color:#495057;background-color:#fff;background-clip:padding-box;border:1px solid #ced4da;border-radius:0;-webkit-transition:border-color 0.15s ease-in-out, -webkit-box-shadow 0.15s ease-in-out;transition:border-color 0.15s ease-in-out, -webkit-box-shadow 0.15s ease-in-out;transition:border-color 0.15s ease-in-out, box-shadow 0.15s ease-in-out;transition:border-color 0.15s ease-in-out, box-shadow 0.15s ease-in-out, -webkit-box-shadow 0.15s ease-in-out}@media (prefers-reduced-motion: reduce){.form-control{-webkit-transition:none;transition:none}}.form-control::-ms-expand{background-color:transparent;border:0}.form-control:focus{color:#495057;background-color:#fff;border-color:#98c2f2;outline:0;-webkit-box-shadow:0 0 0 0.2rem rgba(39,128,227,0.25);box-shadow:0 0 0 0.2rem rgba(39,128,227,0.25)}.form-control::-webkit-input-placeholder{color:#868e96;opacity:1}.form-control::-ms-input-placeholder{color:#868e96;opacity:1}.form-control::placeholder{color:#868e96;opacity:1}.form-control:disabled,.form-control[readonly]{background-color:#e9ecef;opacity:1}select.form-control:focus::-ms-value{color:#495057;background-color:#fff}.form-control-file,.form-control-range{display:block;width:100%}.col-form-label{padding-top:calc(0.375rem + 1px);padding-bottom:calc(0.375rem + 1px);margin-bottom:0;font-size:inherit;line-height:1.5}.col-form-label-lg{padding-top:calc(0.5rem + 1px);padding-bottom:calc(0.5rem + 1px);font-size:1.171875rem;line-height:1.5}.col-form-label-sm{padding-top:calc(0.25rem + 1px);padding-bottom:calc(0.25rem + 1px);font-size:0.8203125rem;line-height:1.5}.form-control-plaintext{display:block;width:100%;padding-top:0.375rem;padding-bottom:0.375rem;margin-bottom:0;line-height:1.5;color:#373a3c;background-color:transparent;border:solid transparent;border-width:1px 0}.form-control-plaintext.form-control-sm,.form-control-plaintext.form-control-lg{padding-right:0;padding-left:0}.form-control-sm{height:calc(1.5em + 0.5rem + 2px);padding:0.25rem 0.5rem;font-size:0.8203125rem;line-height:1.5}.form-control-lg{height:calc(1.5em + 1rem + 2px);padding:0.5rem 1rem;font-size:1.171875rem;line-height:1.5}select.form-control[size],select.form-control[multiple]{height:auto}textarea.form-control{height:auto}.form-group{margin-bottom:1rem}.form-text{display:block;margin-top:0.25rem}.form-row{display:-webkit-box;display:-ms-flexbox;display:flex;-ms-flex-wrap:wrap;flex-wrap:wrap;margin-right:-5px;margin-left:-5px}.form-row>.col,.form-row>[class*="col-"]{padding-right:5px;padding-left:5px}.form-check{position:relative;display:block;padding-left:1.25rem}.form-check-input{position:absolute;margin-top:0.3rem;margin-left:-1.25rem}.form-check-input:disabled ~ .form-check-label{color:#868e96}.form-check-label{margin-bottom:0}.form-check-inline{display:-webkit-inline-box;display:-ms-inline-flexbox;display:inline-flex;-webkit-box-align:center;-ms-flex-align:center;align-items:center;padding-left:0;margin-right:0.75rem}.form-check-inline .form-check-input{position:static;margin-top:0;margin-right:0.3125rem;margin-left:0}.valid-feedback{display:none;width:100%;margin-top:0.25rem;font-size:80%;color:#3FB618}.valid-tooltip{position:absolute;top:100%;z-index:5;display:none;max-width:100%;padding:0.25rem 0.5rem;margin-top:.1rem;font-size:0.8203125rem;line-height:1.5;color:#fff;background-color:rgba(63,182,24,0.9)}.was-validated .form-control:valid,.form-control.is-valid{border-color:#3FB618;padding-right:calc(1.5em + 0.75rem);background-image:url("data:image/svg+xml,%3csvg xmlns='http://www.w3.org/2000/svg' viewBox='0 0 8 8'%3e%3cpath fill='%233FB618' d='M2.3 6.73L.6 4.53c-.4-1.04.46-1.4 1.1-.8l1.1 1.4 3.4-3.8c.6-.63 1.6-.27 1.2.7l-4 4.6c-.43.5-.8.4-1.1.1z'/%3e%3c/svg%3e");background-repeat:no-repeat;background-position:center right calc(0.375em + 0.1875rem);background-size:calc(0.75em + 0.375rem) calc(0.75em + 0.375rem)}.was-validated .form-control:valid:focus,.form-control.is-valid:focus{border-color:#3FB618;-webkit-box-shadow:0 0 0 0.2rem rgba(63,182,24,0.25);box-shadow:0 0 0 0.2rem rgba(63,182,24,0.25)}.was-validated .form-control:valid ~ .valid-feedback,.was-validated .form-control:valid ~ .valid-tooltip,.form-control.is-valid ~ .valid-feedback,.form-control.is-valid ~ .valid-tooltip{display:block}.was-validated textarea.form-control:valid,textarea.form-control.is-valid{padding-right:calc(1.5em + 0.75rem);background-position:top calc(0.375em + 0.1875rem) right calc(0.375em + 0.1875rem)}.was-validated .custom-select:valid,.custom-select.is-valid{border-color:#3FB618;padding-right:calc((1em + 0.75rem) * 3 / 4 + 1.75rem);background:url("data:image/svg+xml,%3csvg xmlns='http://www.w3.org/2000/svg' viewBox='0 0 4 5'%3e%3cpath fill='%23373a3c' d='M2 0L0 2h4zm0 5L0 3h4z'/%3e%3c/svg%3e") no-repeat right 0.75rem center/8px 10px,url("data:image/svg+xml,%3csvg xmlns='http://www.w3.org/2000/svg' viewBox='0 0 8 8'%3e%3cpath fill='%233FB618' d='M2.3 6.73L.6 4.53c-.4-1.04.46-1.4 1.1-.8l1.1 1.4 3.4-3.8c.6-.63 1.6-.27 1.2.7l-4 4.6c-.43.5-.8.4-1.1.1z'/%3e%3c/svg%3e") #fff no-repeat center right 1.75rem/calc(0.75em + 0.375rem) calc(0.75em + 0.375rem)}.was-validated .custom-select:valid:focus,.custom-select.is-valid:focus{border-color:#3FB618;-webkit-box-shadow:0 0 0 0.2rem rgba(63,182,24,0.25);box-shadow:0 0 0 0.2rem rgba(63,182,24,0.25)}.was-validated .custom-select:valid ~ .valid-feedback,.was-validated .custom-select:valid ~ .valid-tooltip,.custom-select.is-valid ~ .valid-feedback,.custom-select.is-valid ~ .valid-tooltip{display:block}.was-validated .form-control-file:valid ~ .valid-feedback,.was-validated .form-control-file:valid ~ .valid-tooltip,.form-control-file.is-valid ~ .valid-feedback,.form-control-file.is-valid ~ .valid-tooltip{display:block}.was-validated .form-check-input:valid ~ .form-check-label,.form-check-input.is-valid ~ .form-check-label{color:#3FB618}.was-validated .form-check-input:valid ~ .valid-feedback,.was-validated .form-check-input:valid ~ .valid-tooltip,.form-check-input.is-valid ~ .valid-feedback,.form-check-input.is-valid ~ .valid-tooltip{display:block}.was-validated .custom-control-input:valid ~ .custom-control-label,.custom-control-input.is-valid ~ .custom-control-label{color:#3FB618}.was-validated .custom-control-input:valid ~ .custom-control-label::before,.custom-control-input.is-valid ~ .custom-control-label::before{border-color:#3FB618}.was-validated .custom-control-input:valid ~ .valid-feedback,.was-validated .custom-control-input:valid ~ .valid-tooltip,.custom-control-input.is-valid ~ .valid-feedback,.custom-control-input.is-valid ~ .valid-tooltip{display:block}.was-validated .custom-control-input:valid:checked ~ .custom-control-label::before,.custom-control-input.is-valid:checked ~ .custom-control-label::before{border-color:#4fe21f;background-color:#4fe21f}.was-validated .custom-control-input:valid:focus ~ .custom-control-label::before,.custom-control-input.is-valid:focus ~ .custom-control-label::before{-webkit-box-shadow:0 0 0 0.2rem rgba(63,182,24,0.25);box-shadow:0 0 0 0.2rem rgba(63,182,24,0.25)}.was-validated .custom-control-input:valid:focus:not(:checked) ~ .custom-control-label::before,.custom-control-input.is-valid:focus:not(:checked) ~ .custom-control-label::before{border-color:#3FB618}.was-validated .custom-file-input:valid ~ .custom-file-label,.custom-file-input.is-valid ~ .custom-file-label{border-color:#3FB618}.was-validated .custom-file-input:valid ~ .valid-feedback,.was-validated .custom-file-input:valid ~ .valid-tooltip,.custom-file-input.is-valid ~ .valid-feedback,.custom-file-input.is-valid ~ .valid-tooltip{display:block}.was-validated .custom-file-input:valid:focus ~ .custom-file-label,.custom-file-input.is-valid:focus ~ .custom-file-label{border-color:#3FB618;-webkit-box-shadow:0 0 0 0.2rem rgba(63,182,24,0.25);box-shadow:0 0 0 0.2rem rgba(63,182,24,0.25)}.invalid-feedback{display:none;width:100%;margin-top:0.25rem;font-size:80%;color:#FF0039}.invalid-tooltip{position:absolute;top:100%;z-index:5;display:none;max-width:100%;padding:0.25rem 0.5rem;margin-top:.1rem;font-size:0.8203125rem;line-height:1.5;color:#fff;background-color:rgba(255,0,57,0.9)}.was-validated .form-control:invalid,.form-control.is-invalid{border-color:#FF0039;padding-right:calc(1.5em + 0.75rem);background-image:url("data:image/svg+xml,%3csvg xmlns='http://www.w3.org/2000/svg' fill='%23FF0039' viewBox='-2 -2 7 7'%3e%3cpath stroke='%23FF0039' d='M0 0l3 3m0-3L0 3'/%3e%3ccircle r='.5'/%3e%3ccircle cx='3' r='.5'/%3e%3ccircle cy='3' r='.5'/%3e%3ccircle cx='3' cy='3' r='.5'/%3e%3c/svg%3E");background-repeat:no-repeat;background-position:center right calc(0.375em + 0.1875rem);background-size:calc(0.75em + 0.375rem) calc(0.75em + 0.375rem)}.was-validated .form-control:invalid:focus,.form-control.is-invalid:focus{border-color:#FF0039;-webkit-box-shadow:0 0 0 0.2rem rgba(255,0,57,0.25);box-shadow:0 0 0 0.2rem rgba(255,0,57,0.25)}.was-validated .form-control:invalid ~ .invalid-feedback,.was-validated .form-control:invalid ~ .invalid-tooltip,.form-control.is-invalid ~ .invalid-feedback,.form-control.is-invalid ~ .invalid-tooltip{display:block}.was-validated textarea.form-control:invalid,textarea.form-control.is-invalid{padding-right:calc(1.5em + 0.75rem);background-position:top calc(0.375em + 0.1875rem) right calc(0.375em + 0.1875rem)}.was-validated .custom-select:invalid,.custom-select.is-invalid{border-color:#FF0039;padding-right:calc((1em + 0.75rem) * 3 / 4 + 1.75rem);background:url("data:image/svg+xml,%3csvg xmlns='http://www.w3.org/2000/svg' viewBox='0 0 4 5'%3e%3cpath fill='%23373a3c' d='M2 0L0 2h4zm0 5L0 3h4z'/%3e%3c/svg%3e") no-repeat right 0.75rem center/8px 10px,url("data:image/svg+xml,%3csvg xmlns='http://www.w3.org/2000/svg' fill='%23FF0039' viewBox='-2 -2 7 7'%3e%3cpath stroke='%23FF0039' d='M0 0l3 3m0-3L0 3'/%3e%3ccircle r='.5'/%3e%3ccircle cx='3' r='.5'/%3e%3ccircle cy='3' r='.5'/%3e%3ccircle cx='3' cy='3' r='.5'/%3e%3c/svg%3E") #fff no-repeat center right 1.75rem/calc(0.75em + 0.375rem) calc(0.75em + 0.375rem)}.was-validated .custom-select:invalid:focus,.custom-select.is-invalid:focus{border-color:#FF0039;-webkit-box-shadow:0 0 0 0.2rem rgba(255,0,57,0.25);box-shadow:0 0 0 0.2rem rgba(255,0,57,0.25)}.was-validated .custom-select:invalid ~ .invalid-feedback,.was-validated .custom-select:invalid ~ .invalid-tooltip,.custom-select.is-invalid ~ .invalid-feedback,.custom-select.is-invalid ~ .invalid-tooltip{display:block}.was-validated .form-control-file:invalid ~ .invalid-feedback,.was-validated .form-control-file:invalid ~ .invalid-tooltip,.form-control-file.is-invalid ~ .invalid-feedback,.form-control-file.is-invalid ~ .invalid-tooltip{display:block}.was-validated .form-check-input:invalid ~ .form-check-label,.form-check-input.is-invalid ~ .form-check-label{color:#FF0039}.was-validated .form-check-input:invalid ~ .invalid-feedback,.was-validated .form-check-input:invalid ~ .invalid-tooltip,.form-check-input.is-invalid ~ .invalid-feedback,.form-check-input.is-invalid ~ .invalid-tooltip{display:block}.was-validated .custom-control-input:invalid ~ .custom-control-label,.custom-control-input.is-invalid ~ .custom-control-label{color:#FF0039}.was-validated .custom-control-input:invalid ~ .custom-control-label::before,.custom-control-input.is-invalid ~ .custom-control-label::before{border-color:#FF0039}.was-validated .custom-control-input:invalid ~ .invalid-feedback,.was-validated .custom-control-input:invalid ~ .invalid-tooltip,.custom-control-input.is-invalid ~ .invalid-feedback,.custom-control-input.is-invalid ~ .invalid-tooltip{display:block}.was-validated .custom-control-input:invalid:checked ~ .custom-control-label::before,.custom-control-input.is-invalid:checked ~ .custom-control-label::before{border-color:#ff3361;background-color:#ff3361}.was-validated .custom-control-input:invalid:focus ~ .custom-control-label::before,.custom-control-input.is-invalid:focus ~ .custom-control-label::before{-webkit-box-shadow:0 0 0 0.2rem rgba(255,0,57,0.25);box-shadow:0 0 0 0.2rem rgba(255,0,57,0.25)}.was-validated .custom-control-input:invalid:focus:not(:checked) ~ .custom-control-label::before,.custom-control-input.is-invalid:focus:not(:checked) ~ .custom-control-label::before{border-color:#FF0039}.was-validated .custom-file-input:invalid ~ .custom-file-label,.custom-file-input.is-invalid ~ .custom-file-label{border-color:#FF0039}.was-validated .custom-file-input:invalid ~ .invalid-feedback,.was-validated .custom-file-input:invalid ~ .invalid-tooltip,.custom-file-input.is-invalid ~ .invalid-feedback,.custom-file-input.is-invalid ~ .invalid-tooltip{display:block}.was-validated .custom-file-input:invalid:focus ~ .custom-file-label,.custom-file-input.is-invalid:focus ~ .custom-file-label{border-color:#FF0039;-webkit-box-shadow:0 0 0 0.2rem rgba(255,0,57,0.25);box-shadow:0 0 0 0.2rem rgba(255,0,57,0.25)}.form-inline{display:-webkit-box;display:-ms-flexbox;display:flex;-webkit-box-orient:horizontal;-webkit-box-direction:normal;-ms-flex-flow:row wrap;flex-flow:row wrap;-webkit-box-align:center;-ms-flex-align:center;align-items:center}.form-inline .form-check{width:100%}@media (min-width: 576px){.form-inline label{display:-webkit-box;display:-ms-flexbox;display:flex;-webkit-box-align:center;-ms-flex-align:center;align-items:center;-webkit-box-pack:center;-ms-flex-pack:center;justify-content:center;margin-bottom:0}.form-inline .form-group{display:-webkit-box;display:-ms-flexbox;display:flex;-webkit-box-flex:0;-ms-flex:0 0 auto;flex:0 0 auto;-webkit-box-orient:horizontal;-webkit-box-direction:normal;-ms-flex-flow:row wrap;flex-flow:row wrap;-webkit-box-align:center;-ms-flex-align:center;align-items:center;margin-bottom:0}.form-inline .form-control{display:inline-block;width:auto;vertical-align:middle}.form-inline .form-control-plaintext{display:inline-block}.form-inline .input-group,.form-inline .custom-select{width:auto}.form-inline .form-check{display:-webkit-box;display:-ms-flexbox;display:flex;-webkit-box-align:center;-ms-flex-align:center;align-items:center;-webkit-box-pack:center;-ms-flex-pack:center;justify-content:center;width:auto;padding-left:0}.form-inline .form-check-input{position:relative;-ms-flex-negative:0;flex-shrink:0;margin-top:0;margin-right:0.25rem;margin-left:0}.form-inline .custom-control{-webkit-box-align:center;-ms-flex-align:center;align-items:center;-webkit-box-pack:center;-ms-flex-pack:center;justify-content:center}.form-inline .custom-control-label{margin-bottom:0}}.btn{display:inline-block;font-weight:400;color:#373a3c;text-align:center;vertical-align:middle;-webkit-user-select:none;-moz-user-select:none;-ms-user-select:none;user-select:none;background-color:transparent;border:1px solid transparent;padding:0.375rem 0.75rem;font-size:0.9375rem;line-height:1.5;border-radius:0;-webkit-transition:color 0.15s ease-in-out, background-color 0.15s ease-in-out, border-color 0.15s ease-in-out, -webkit-box-shadow 0.15s ease-in-out;transition:color 0.15s ease-in-out, background-color 0.15s ease-in-out, border-color 0.15s ease-in-out, -webkit-box-shadow 0.15s ease-in-out;transition:color 0.15s ease-in-out, background-color 0.15s ease-in-out, border-color 0.15s ease-in-out, box-shadow 0.15s ease-in-out;transition:color 0.15s ease-in-out, background-color 0.15s ease-in-out, border-color 0.15s ease-in-out, box-shadow 0.15s ease-in-out, -webkit-box-shadow 0.15s ease-in-out}@media (prefers-reduced-motion: reduce){.btn{-webkit-transition:none;transition:none}}.btn:hover{color:#373a3c;text-decoration:none}.btn:focus,.btn.focus{outline:0;-webkit-box-shadow:0 0 0 0.2rem rgba(39,128,227,0.25);box-shadow:0 0 0 0.2rem rgba(39,128,227,0.25)}.btn.disabled,.btn:disabled{opacity:0.65}a.btn.disabled,fieldset:disabled a.btn{pointer-events:none}.btn-primary{color:#fff;background-color:#2780E3;border-color:#2780E3}.btn-primary:hover{color:#fff;background-color:#1a6dca;border-color:#1967be}.btn-primary:focus,.btn-primary.focus{-webkit-box-shadow:0 0 0 0.2rem rgba(71,147,231,0.5);box-shadow:0 0 0 0.2rem rgba(71,147,231,0.5)}.btn-primary.disabled,.btn-primary:disabled{color:#fff;background-color:#2780E3;border-color:#2780E3}.btn-primary:not(:disabled):not(.disabled):active,.btn-primary:not(:disabled):not(.disabled).active,.show>.btn-primary.dropdown-toggle{color:#fff;background-color:#1967be;border-color:#1761b3}.btn-primary:not(:disabled):not(.disabled):active:focus,.btn-primary:not(:disabled):not(.disabled).active:focus,.show>.btn-primary.dropdown-toggle:focus{-webkit-box-shadow:0 0 0 0.2rem rgba(71,147,231,0.5);box-shadow:0 0 0 0.2rem rgba(71,147,231,0.5)}.btn-secondary{color:#fff;background-color:#373a3c;border-color:#373a3c}.btn-secondary:hover{color:#fff;background-color:#252728;border-color:#1f2021}.btn-secondary:focus,.btn-secondary.focus{-webkit-box-shadow:0 0 0 0.2rem rgba(85,88,89,0.5);box-shadow:0 0 0 0.2rem rgba(85,88,89,0.5)}.btn-secondary.disabled,.btn-secondary:disabled{color:#fff;background-color:#373a3c;border-color:#373a3c}.btn-secondary:not(:disabled):not(.disabled):active,.btn-secondary:not(:disabled):not(.disabled).active,.show>.btn-secondary.dropdown-toggle{color:#fff;background-color:#1f2021;border-color:#191a1b}.btn-secondary:not(:disabled):not(.disabled):active:focus,.btn-secondary:not(:disabled):not(.disabled).active:focus,.show>.btn-secondary.dropdown-toggle:focus{-webkit-box-shadow:0 0 0 0.2rem rgba(85,88,89,0.5);box-shadow:0 0 0 0.2rem rgba(85,88,89,0.5)}.btn-success{color:#fff;background-color:#3FB618;border-color:#3FB618}.btn-success:hover{color:#fff;background-color:#339414;border-color:#2f8912}.btn-success:focus,.btn-success.focus{-webkit-box-shadow:0 0 0 0.2rem rgba(92,193,59,0.5);box-shadow:0 0 0 0.2rem rgba(92,193,59,0.5)}.btn-success.disabled,.btn-success:disabled{color:#fff;background-color:#3FB618;border-color:#3FB618}.btn-success:not(:disabled):not(.disabled):active,.btn-success:not(:disabled):not(.disabled).active,.show>.btn-success.dropdown-toggle{color:#fff;background-color:#2f8912;border-color:#2c7e11}.btn-success:not(:disabled):not(.disabled):active:focus,.btn-success:not(:disabled):not(.disabled).active:focus,.show>.btn-success.dropdown-toggle:focus{-webkit-box-shadow:0 0 0 0.2rem rgba(92,193,59,0.5);box-shadow:0 0 0 0.2rem rgba(92,193,59,0.5)}.btn-info{color:#fff;background-color:#9954BB;border-color:#9954BB}.btn-info:hover{color:#fff;background-color:#8542a7;border-color:#7e3f9d}.btn-info:focus,.btn-info.focus{-webkit-box-shadow:0 0 0 0.2rem rgba(168,110,197,0.5);box-shadow:0 0 0 0.2rem rgba(168,110,197,0.5)}.btn-info.disabled,.btn-info:disabled{color:#fff;background-color:#9954BB;border-color:#9954BB}.btn-info:not(:disabled):not(.disabled):active,.btn-info:not(:disabled):not(.disabled).active,.show>.btn-info.dropdown-toggle{color:#fff;background-color:#7e3f9d;border-color:#773b94}.btn-info:not(:disabled):not(.disabled):active:focus,.btn-info:not(:disabled):not(.disabled).active:focus,.show>.btn-info.dropdown-toggle:focus{-webkit-box-shadow:0 0 0 0.2rem rgba(168,110,197,0.5);box-shadow:0 0 0 0.2rem rgba(168,110,197,0.5)}.btn-warning{color:#fff;background-color:#FF7518;border-color:#FF7518}.btn-warning:hover{color:#fff;background-color:#f16100;border-color:#e45c00}.btn-warning:focus,.btn-warning.focus{-webkit-box-shadow:0 0 0 0.2rem rgba(255,138,59,0.5);box-shadow:0 0 0 0.2rem rgba(255,138,59,0.5)}.btn-warning.disabled,.btn-warning:disabled{color:#fff;background-color:#FF7518;border-color:#FF7518}.btn-warning:not(:disabled):not(.disabled):active,.btn-warning:not(:disabled):not(.disabled).active,.show>.btn-warning.dropdown-toggle{color:#fff;background-color:#e45c00;border-color:#d75700}.btn-warning:not(:disabled):not(.disabled):active:focus,.btn-warning:not(:disabled):not(.disabled).active:focus,.show>.btn-warning.dropdown-toggle:focus{-webkit-box-shadow:0 0 0 0.2rem rgba(255,138,59,0.5);box-shadow:0 0 0 0.2rem rgba(255,138,59,0.5)}.btn-danger{color:#fff;background-color:#FF0039;border-color:#FF0039}.btn-danger:hover{color:#fff;background-color:#d90030;border-color:#cc002e}.btn-danger:focus,.btn-danger.focus{-webkit-box-shadow:0 0 0 0.2rem rgba(255,38,87,0.5);box-shadow:0 0 0 0.2rem rgba(255,38,87,0.5)}.btn-danger.disabled,.btn-danger:disabled{color:#fff;background-color:#FF0039;border-color:#FF0039}.btn-danger:not(:disabled):not(.disabled):active,.btn-danger:not(:disabled):not(.disabled).active,.show>.btn-danger.dropdown-toggle{color:#fff;background-color:#cc002e;border-color:#bf002b}.btn-danger:not(:disabled):not(.disabled):active:focus,.btn-danger:not(:disabled):not(.disabled).active:focus,.show>.btn-danger.dropdown-toggle:focus{-webkit-box-shadow:0 0 0 0.2rem rgba(255,38,87,0.5);box-shadow:0 0 0 0.2rem rgba(255,38,87,0.5)}.btn-light{color:#212529;background-color:#f8f9fa;border-color:#f8f9fa}.btn-light:hover{color:#212529;background-color:#e2e6ea;border-color:#dae0e5}.btn-light:focus,.btn-light.focus{-webkit-box-shadow:0 0 0 0.2rem rgba(216,217,219,0.5);box-shadow:0 0 0 0.2rem rgba(216,217,219,0.5)}.btn-light.disabled,.btn-light:disabled{color:#212529;background-color:#f8f9fa;border-color:#f8f9fa}.btn-light:not(:disabled):not(.disabled):active,.btn-light:not(:disabled):not(.disabled).active,.show>.btn-light.dropdown-toggle{color:#212529;background-color:#dae0e5;border-color:#d3d9df}.btn-light:not(:disabled):not(.disabled):active:focus,.btn-light:not(:disabled):not(.disabled).active:focus,.show>.btn-light.dropdown-toggle:focus{-webkit-box-shadow:0 0 0 0.2rem rgba(216,217,219,0.5);box-shadow:0 0 0 0.2rem rgba(216,217,219,0.5)}.btn-dark{color:#fff;background-color:#373a3c;border-color:#373a3c}.btn-dark:hover{color:#fff;background-color:#252728;border-color:#1f2021}.btn-dark:focus,.btn-dark.focus{-webkit-box-shadow:0 0 0 0.2rem rgba(85,88,89,0.5);box-shadow:0 0 0 0.2rem rgba(85,88,89,0.5)}.btn-dark.disabled,.btn-dark:disabled{color:#fff;background-color:#373a3c;border-color:#373a3c}.btn-dark:not(:disabled):not(.disabled):active,.btn-dark:not(:disabled):not(.disabled).active,.show>.btn-dark.dropdown-toggle{color:#fff;background-color:#1f2021;border-color:#191a1b}.btn-dark:not(:disabled):not(.disabled):active:focus,.btn-dark:not(:disabled):not(.disabled).active:focus,.show>.btn-dark.dropdown-toggle:focus{-webkit-box-shadow:0 0 0 0.2rem rgba(85,88,89,0.5);box-shadow:0 0 0 0.2rem rgba(85,88,89,0.5)}.btn-outline-primary{color:#2780E3;border-color:#2780E3}.btn-outline-primary:hover{color:#fff;background-color:#2780E3;border-color:#2780E3}.btn-outline-primary:focus,.btn-outline-primary.focus{-webkit-box-shadow:0 0 0 0.2rem rgba(39,128,227,0.5);box-shadow:0 0 0 0.2rem rgba(39,128,227,0.5)}.btn-outline-primary.disabled,.btn-outline-primary:disabled{color:#2780E3;background-color:transparent}.btn-outline-primary:not(:disabled):not(.disabled):active,.btn-outline-primary:not(:disabled):not(.disabled).active,.show>.btn-outline-primary.dropdown-toggle{color:#fff;background-color:#2780E3;border-color:#2780E3}.btn-outline-primary:not(:disabled):not(.disabled):active:focus,.btn-outline-primary:not(:disabled):not(.disabled).active:focus,.show>.btn-outline-primary.dropdown-toggle:focus{-webkit-box-shadow:0 0 0 0.2rem rgba(39,128,227,0.5);box-shadow:0 0 0 0.2rem rgba(39,128,227,0.5)}.btn-outline-secondary{color:#373a3c;border-color:#373a3c}.btn-outline-secondary:hover{color:#fff;background-color:#373a3c;border-color:#373a3c}.btn-outline-secondary:focus,.btn-outline-secondary.focus{-webkit-box-shadow:0 0 0 0.2rem rgba(55,58,60,0.5);box-shadow:0 0 0 0.2rem rgba(55,58,60,0.5)}.btn-outline-secondary.disabled,.btn-outline-secondary:disabled{color:#373a3c;background-color:transparent}.btn-outline-secondary:not(:disabled):not(.disabled):active,.btn-outline-secondary:not(:disabled):not(.disabled).active,.show>.btn-outline-secondary.dropdown-toggle{color:#fff;background-color:#373a3c;border-color:#373a3c}.btn-outline-secondary:not(:disabled):not(.disabled):active:focus,.btn-outline-secondary:not(:disabled):not(.disabled).active:focus,.show>.btn-outline-secondary.dropdown-toggle:focus{-webkit-box-shadow:0 0 0 0.2rem rgba(55,58,60,0.5);box-shadow:0 0 0 0.2rem rgba(55,58,60,0.5)}.btn-outline-success{color:#3FB618;border-color:#3FB618}.btn-outline-success:hover{color:#fff;background-color:#3FB618;border-color:#3FB618}.btn-outline-success:focus,.btn-outline-success.focus{-webkit-box-shadow:0 0 0 0.2rem rgba(63,182,24,0.5);box-shadow:0 0 0 0.2rem rgba(63,182,24,0.5)}.btn-outline-success.disabled,.btn-outline-success:disabled{color:#3FB618;background-color:transparent}.btn-outline-success:not(:disabled):not(.disabled):active,.btn-outline-success:not(:disabled):not(.disabled).active,.show>.btn-outline-success.dropdown-toggle{color:#fff;background-color:#3FB618;border-color:#3FB618}.btn-outline-success:not(:disabled):not(.disabled):active:focus,.btn-outline-success:not(:disabled):not(.disabled).active:focus,.show>.btn-outline-success.dropdown-toggle:focus{-webkit-box-shadow:0 0 0 0.2rem rgba(63,182,24,0.5);box-shadow:0 0 0 0.2rem rgba(63,182,24,0.5)}.btn-outline-info{color:#9954BB;border-color:#9954BB}.btn-outline-info:hover{color:#fff;background-color:#9954BB;border-color:#9954BB}.btn-outline-info:focus,.btn-outline-info.focus{-webkit-box-shadow:0 0 0 0.2rem rgba(153,84,187,0.5);box-shadow:0 0 0 0.2rem rgba(153,84,187,0.5)}.btn-outline-info.disabled,.btn-outline-info:disabled{color:#9954BB;background-color:transparent}.btn-outline-info:not(:disabled):not(.disabled):active,.btn-outline-info:not(:disabled):not(.disabled).active,.show>.btn-outline-info.dropdown-toggle{color:#fff;background-color:#9954BB;border-color:#9954BB}.btn-outline-info:not(:disabled):not(.disabled):active:focus,.btn-outline-info:not(:disabled):not(.disabled).active:focus,.show>.btn-outline-info.dropdown-toggle:focus{-webkit-box-shadow:0 0 0 0.2rem rgba(153,84,187,0.5);box-shadow:0 0 0 0.2rem rgba(153,84,187,0.5)}.btn-outline-warning{color:#FF7518;border-color:#FF7518}.btn-outline-warning:hover{color:#fff;background-color:#FF7518;border-color:#FF7518}.btn-outline-warning:focus,.btn-outline-warning.focus{-webkit-box-shadow:0 0 0 0.2rem rgba(255,117,24,0.5);box-shadow:0 0 0 0.2rem rgba(255,117,24,0.5)}.btn-outline-warning.disabled,.btn-outline-warning:disabled{color:#FF7518;background-color:transparent}.btn-outline-warning:not(:disabled):not(.disabled):active,.btn-outline-warning:not(:disabled):not(.disabled).active,.show>.btn-outline-warning.dropdown-toggle{color:#fff;background-color:#FF7518;border-color:#FF7518}.btn-outline-warning:not(:disabled):not(.disabled):active:focus,.btn-outline-warning:not(:disabled):not(.disabled).active:focus,.show>.btn-outline-warning.dropdown-toggle:focus{-webkit-box-shadow:0 0 0 0.2rem rgba(255,117,24,0.5);box-shadow:0 0 0 0.2rem rgba(255,117,24,0.5)}.btn-outline-danger{color:#FF0039;border-color:#FF0039}.btn-outline-danger:hover{color:#fff;background-color:#FF0039;border-color:#FF0039}.btn-outline-danger:focus,.btn-outline-danger.focus{-webkit-box-shadow:0 0 0 0.2rem rgba(255,0,57,0.5);box-shadow:0 0 0 0.2rem rgba(255,0,57,0.5)}.btn-outline-danger.disabled,.btn-outline-danger:disabled{color:#FF0039;background-color:transparent}.btn-outline-danger:not(:disabled):not(.disabled):active,.btn-outline-danger:not(:disabled):not(.disabled).active,.show>.btn-outline-danger.dropdown-toggle{color:#fff;background-color:#FF0039;border-color:#FF0039}.btn-outline-danger:not(:disabled):not(.disabled):active:focus,.btn-outline-danger:not(:disabled):not(.disabled).active:focus,.show>.btn-outline-danger.dropdown-toggle:focus{-webkit-box-shadow:0 0 0 0.2rem rgba(255,0,57,0.5);box-shadow:0 0 0 0.2rem rgba(255,0,57,0.5)}.btn-outline-light{color:#f8f9fa;border-color:#f8f9fa}.btn-outline-light:hover{color:#212529;background-color:#f8f9fa;border-color:#f8f9fa}.btn-outline-light:focus,.btn-outline-light.focus{-webkit-box-shadow:0 0 0 0.2rem rgba(248,249,250,0.5);box-shadow:0 0 0 0.2rem rgba(248,249,250,0.5)}.btn-outline-light.disabled,.btn-outline-light:disabled{color:#f8f9fa;background-color:transparent}.btn-outline-light:not(:disabled):not(.disabled):active,.btn-outline-light:not(:disabled):not(.disabled).active,.show>.btn-outline-light.dropdown-toggle{color:#212529;background-color:#f8f9fa;border-color:#f8f9fa}.btn-outline-light:not(:disabled):not(.disabled):active:focus,.btn-outline-light:not(:disabled):not(.disabled).active:focus,.show>.btn-outline-light.dropdown-toggle:focus{-webkit-box-shadow:0 0 0 0.2rem rgba(248,249,250,0.5);box-shadow:0 0 0 0.2rem rgba(248,249,250,0.5)}.btn-outline-dark{color:#373a3c;border-color:#373a3c}.btn-outline-dark:hover{color:#fff;background-color:#373a3c;border-color:#373a3c}.btn-outline-dark:focus,.btn-outline-dark.focus{-webkit-box-shadow:0 0 0 0.2rem rgba(55,58,60,0.5);box-shadow:0 0 0 0.2rem rgba(55,58,60,0.5)}.btn-outline-dark.disabled,.btn-outline-dark:disabled{color:#373a3c;background-color:transparent}.btn-outline-dark:not(:disabled):not(.disabled):active,.btn-outline-dark:not(:disabled):not(.disabled).active,.show>.btn-outline-dark.dropdown-toggle{color:#fff;background-color:#373a3c;border-color:#373a3c}.btn-outline-dark:not(:disabled):not(.disabled):active:focus,.btn-outline-dark:not(:disabled):not(.disabled).active:focus,.show>.btn-outline-dark.dropdown-toggle:focus{-webkit-box-shadow:0 0 0 0.2rem rgba(55,58,60,0.5);box-shadow:0 0 0 0.2rem rgba(55,58,60,0.5)}.btn-link{font-weight:400;color:#2780E3;text-decoration:none}.btn-link:hover{color:#165ba8;text-decoration:underline}.btn-link:focus,.btn-link.focus{text-decoration:underline;-webkit-box-shadow:none;box-shadow:none}.btn-link:disabled,.btn-link.disabled{color:#868e96;pointer-events:none}.btn-lg,.btn-group-lg>.btn{padding:0.5rem 1rem;font-size:1.171875rem;line-height:1.5;border-radius:0}.btn-sm,.btn-group-sm>.btn{padding:0.25rem 0.5rem;font-size:0.8203125rem;line-height:1.5;border-radius:0}.btn-block{display:block;width:100%}.btn-block+.btn-block{margin-top:0.5rem}input[type="submit"].btn-block,input[type="reset"].btn-block,input[type="button"].btn-block{width:100%}.fade{-webkit-transition:opacity 0.15s linear;transition:opacity 0.15s linear}@media (prefers-reduced-motion: reduce){.fade{-webkit-transition:none;transition:none}}.fade:not(.show){opacity:0}.collapse:not(.show){display:none}.collapsing{position:relative;height:0;overflow:hidden;-webkit-transition:height 0.35s ease;transition:height 0.35s ease}@media (prefers-reduced-motion: reduce){.collapsing{-webkit-transition:none;transition:none}}.dropup,.dropright,.dropdown,.dropleft{position:relative}.dropdown-toggle{white-space:nowrap}.dropdown-toggle::after{display:inline-block;margin-left:0.255em;vertical-align:0.255em;content:"";border-top:0.3em solid;border-right:0.3em solid transparent;border-bottom:0;border-left:0.3em solid transparent}.dropdown-toggle:empty::after{margin-left:0}.dropdown-menu{position:absolute;top:100%;left:0;z-index:1000;display:none;float:left;min-width:10rem;padding:0.5rem 0;margin:0.125rem 0 0;font-size:0.9375rem;color:#373a3c;text-align:left;list-style:none;background-color:#fff;background-clip:padding-box;border:1px solid rgba(0,0,0,0.15)}.dropdown-menu-left{right:auto;left:0}.dropdown-menu-right{right:0;left:auto}@media (min-width: 576px){.dropdown-menu-sm-left{right:auto;left:0}.dropdown-menu-sm-right{right:0;left:auto}}@media (min-width: 768px){.dropdown-menu-md-left{right:auto;left:0}.dropdown-menu-md-right{right:0;left:auto}}@media (min-width: 992px){.dropdown-menu-lg-left{right:auto;left:0}.dropdown-menu-lg-right{right:0;left:auto}}@media (min-width: 1200px){.dropdown-menu-xl-left{right:auto;left:0}.dropdown-menu-xl-right{right:0;left:auto}}.dropup .dropdown-menu{top:auto;bottom:100%;margin-top:0;margin-bottom:0.125rem}.dropup .dropdown-toggle::after{display:inline-block;margin-left:0.255em;vertical-align:0.255em;content:"";border-top:0;border-right:0.3em solid transparent;border-bottom:0.3em solid;border-left:0.3em solid transparent}.dropup .dropdown-toggle:empty::after{margin-left:0}.dropright .dropdown-menu{top:0;right:auto;left:100%;margin-top:0;margin-left:0.125rem}.dropright .dropdown-toggle::after{display:inline-block;margin-left:0.255em;vertical-align:0.255em;content:"";border-top:0.3em solid transparent;border-right:0;border-bottom:0.3em solid transparent;border-left:0.3em solid}.dropright .dropdown-toggle:empty::after{margin-left:0}.dropright .dropdown-toggle::after{vertical-align:0}.dropleft .dropdown-menu{top:0;right:100%;left:auto;margin-top:0;margin-right:0.125rem}.dropleft .dropdown-toggle::after{display:inline-block;margin-left:0.255em;vertical-align:0.255em;content:""}.dropleft .dropdown-toggle::after{display:none}.dropleft .dropdown-toggle::before{display:inline-block;margin-right:0.255em;vertical-align:0.255em;content:"";border-top:0.3em solid transparent;border-right:0.3em solid;border-bottom:0.3em solid transparent}.dropleft .dropdown-toggle:empty::after{margin-left:0}.dropleft .dropdown-toggle::before{vertical-align:0}.dropdown-menu[x-placement^="top"],.dropdown-menu[x-placement^="right"],.dropdown-menu[x-placement^="bottom"],.dropdown-menu[x-placement^="left"]{right:auto;bottom:auto}.dropdown-divider{height:0;margin:0.5rem 0;overflow:hidden;border-top:1px solid #e9ecef}.dropdown-item{display:block;width:100%;padding:0.25rem 1.5rem;clear:both;font-weight:400;color:#212529;text-align:inherit;white-space:nowrap;background-color:transparent;border:0}.dropdown-item:hover,.dropdown-item:focus{color:#16181b;text-decoration:none;background-color:#f8f9fa}.dropdown-item.active,.dropdown-item:active{color:#fff;text-decoration:none;background-color:#2780E3}.dropdown-item.disabled,.dropdown-item:disabled{color:#868e96;pointer-events:none;background-color:transparent}.dropdown-menu.show{display:block}.dropdown-header{display:block;padding:0.5rem 1.5rem;margin-bottom:0;font-size:0.8203125rem;color:#868e96;white-space:nowrap}.dropdown-item-text{display:block;padding:0.25rem 1.5rem;color:#212529}.btn-group,.btn-group-vertical{position:relative;display:-webkit-inline-box;display:-ms-inline-flexbox;display:inline-flex;vertical-align:middle}.btn-group>.btn,.btn-group-vertical>.btn{position:relative;-webkit-box-flex:1;-ms-flex:1 1 auto;flex:1 1 auto}.btn-group>.btn:hover,.btn-group-vertical>.btn:hover{z-index:1}.btn-group>.btn:focus,.btn-group>.btn:active,.btn-group>.btn.active,.btn-group-vertical>.btn:focus,.btn-group-vertical>.btn:active,.btn-group-vertical>.btn.active{z-index:1}.btn-toolbar{display:-webkit-box;display:-ms-flexbox;display:flex;-ms-flex-wrap:wrap;flex-wrap:wrap;-webkit-box-pack:start;-ms-flex-pack:start;justify-content:flex-start}.btn-toolbar .input-group{width:auto}.btn-group>.btn:not(:first-child),.btn-group>.btn-group:not(:first-child){margin-left:-1px}.dropdown-toggle-split{padding-right:0.5625rem;padding-left:0.5625rem}.dropdown-toggle-split::after,.dropup .dropdown-toggle-split::after,.dropright .dropdown-toggle-split::after{margin-left:0}.dropleft .dropdown-toggle-split::before{margin-right:0}.btn-sm+.dropdown-toggle-split,.btn-group-sm>.btn+.dropdown-toggle-split{padding-right:0.375rem;padding-left:0.375rem}.btn-lg+.dropdown-toggle-split,.btn-group-lg>.btn+.dropdown-toggle-split{padding-right:0.75rem;padding-left:0.75rem}.btn-group-vertical{-webkit-box-orient:vertical;-webkit-box-direction:normal;-ms-flex-direction:column;flex-direction:column;-webkit-box-align:start;-ms-flex-align:start;align-items:flex-start;-webkit-box-pack:center;-ms-flex-pack:center;justify-content:center}.btn-group-vertical>.btn,.btn-group-vertical>.btn-group{width:100%}.btn-group-vertical>.btn:not(:first-child),.btn-group-vertical>.btn-group:not(:first-child){margin-top:-1px}.btn-group-toggle>.btn,.btn-group-toggle>.btn-group>.btn{margin-bottom:0}.btn-group-toggle>.btn input[type="radio"],.btn-group-toggle>.btn input[type="checkbox"],.btn-group-toggle>.btn-group>.btn input[type="radio"],.btn-group-toggle>.btn-group>.btn input[type="checkbox"]{position:absolute;clip:rect(0, 0, 0, 0);pointer-events:none}.input-group{position:relative;display:-webkit-box;display:-ms-flexbox;display:flex;-ms-flex-wrap:wrap;flex-wrap:wrap;-webkit-box-align:stretch;-ms-flex-align:stretch;align-items:stretch;width:100%}.input-group>.form-control,.input-group>.form-control-plaintext,.input-group>.custom-select,.input-group>.custom-file{position:relative;-webkit-box-flex:1;-ms-flex:1 1 auto;flex:1 1 auto;width:1%;margin-bottom:0}.input-group>.form-control+.form-control,.input-group>.form-control+.custom-select,.input-group>.form-control+.custom-file,.input-group>.form-control-plaintext+.form-control,.input-group>.form-control-plaintext+.custom-select,.input-group>.form-control-plaintext+.custom-file,.input-group>.custom-select+.form-control,.input-group>.custom-select+.custom-select,.input-group>.custom-select+.custom-file,.input-group>.custom-file+.form-control,.input-group>.custom-file+.custom-select,.input-group>.custom-file+.custom-file{margin-left:-1px}.input-group>.form-control:focus,.input-group>.custom-select:focus,.input-group>.custom-file .custom-file-input:focus ~ .custom-file-label{z-index:3}.input-group>.custom-file .custom-file-input:focus{z-index:4}.input-group>.custom-file{display:-webkit-box;display:-ms-flexbox;display:flex;-webkit-box-align:center;-ms-flex-align:center;align-items:center}.input-group-prepend,.input-group-append{display:-webkit-box;display:-ms-flexbox;display:flex}.input-group-prepend .btn,.input-group-append .btn{position:relative;z-index:2}.input-group-prepend .btn:focus,.input-group-append .btn:focus{z-index:3}.input-group-prepend .btn+.btn,.input-group-prepend .btn+.input-group-text,.input-group-prepend .input-group-text+.input-group-text,.input-group-prepend .input-group-text+.btn,.input-group-append .btn+.btn,.input-group-append .btn+.input-group-text,.input-group-append .input-group-text+.input-group-text,.input-group-append .input-group-text+.btn{margin-left:-1px}.input-group-prepend{margin-right:-1px}.input-group-append{margin-left:-1px}.input-group-text{display:-webkit-box;display:-ms-flexbox;display:flex;-webkit-box-align:center;-ms-flex-align:center;align-items:center;padding:0.375rem 0.75rem;margin-bottom:0;font-size:0.9375rem;font-weight:400;line-height:1.5;color:#495057;text-align:center;white-space:nowrap;background-color:#e9ecef;border:1px solid #ced4da}.input-group-text input[type="radio"],.input-group-text input[type="checkbox"]{margin-top:0}.input-group-lg>.form-control:not(textarea),.input-group-lg>.custom-select{height:calc(1.5em + 1rem + 2px)}.input-group-lg>.form-control,.input-group-lg>.custom-select,.input-group-lg>.input-group-prepend>.input-group-text,.input-group-lg>.input-group-append>.input-group-text,.input-group-lg>.input-group-prepend>.btn,.input-group-lg>.input-group-append>.btn{padding:0.5rem 1rem;font-size:1.171875rem;line-height:1.5}.input-group-sm>.form-control:not(textarea),.input-group-sm>.custom-select{height:calc(1.5em + 0.5rem + 2px)}.input-group-sm>.form-control,.input-group-sm>.custom-select,.input-group-sm>.input-group-prepend>.input-group-text,.input-group-sm>.input-group-append>.input-group-text,.input-group-sm>.input-group-prepend>.btn,.input-group-sm>.input-group-append>.btn{padding:0.25rem 0.5rem;font-size:0.8203125rem;line-height:1.5}.input-group-lg>.custom-select,.input-group-sm>.custom-select{padding-right:1.75rem}.custom-control{position:relative;display:block;min-height:1.40625rem;padding-left:1.5rem}.custom-control-inline{display:-webkit-inline-box;display:-ms-inline-flexbox;display:inline-flex;margin-right:1rem}.custom-control-input{position:absolute;z-index:-1;opacity:0}.custom-control-input:checked ~ .custom-control-label::before{color:#fff;border-color:#2780E3;background-color:#2780E3}.custom-control-input:focus ~ .custom-control-label::before{-webkit-box-shadow:0 0 0 0.2rem rgba(39,128,227,0.25);box-shadow:0 0 0 0.2rem rgba(39,128,227,0.25)}.custom-control-input:focus:not(:checked) ~ .custom-control-label::before{border-color:#98c2f2}.custom-control-input:not(:disabled):active ~ .custom-control-label::before{color:#fff;background-color:#c5ddf7;border-color:#c5ddf7}.custom-control-input:disabled ~ .custom-control-label{color:#868e96}.custom-control-input:disabled ~ .custom-control-label::before{background-color:#e9ecef}.custom-control-label{position:relative;margin-bottom:0;vertical-align:top}.custom-control-label::before{position:absolute;top:0.203125rem;left:-1.5rem;display:block;width:1rem;height:1rem;pointer-events:none;content:"";background-color:#fff;border:#adb5bd solid 1px}.custom-control-label::after{position:absolute;top:0.203125rem;left:-1.5rem;display:block;width:1rem;height:1rem;content:"";background:no-repeat 50% / 50% 50%}.custom-checkbox .custom-control-input:checked ~ .custom-control-label::after{background-image:url("data:image/svg+xml,%3csvg xmlns='http://www.w3.org/2000/svg' viewBox='0 0 8 8'%3e%3cpath fill='%23fff' d='M6.564.75l-3.59 3.612-1.538-1.55L0 4.26 2.974 7.25 8 2.193z'/%3e%3c/svg%3e")}.custom-checkbox .custom-control-input:indeterminate ~ .custom-control-label::before{border-color:#2780E3;background-color:#2780E3}.custom-checkbox .custom-control-input:indeterminate ~ .custom-control-label::after{background-image:url("data:image/svg+xml,%3csvg xmlns='http://www.w3.org/2000/svg' viewBox='0 0 4 4'%3e%3cpath stroke='%23fff' d='M0 2h4'/%3e%3c/svg%3e")}.custom-checkbox .custom-control-input:disabled:checked ~ .custom-control-label::before{background-color:rgba(39,128,227,0.5)}.custom-checkbox .custom-control-input:disabled:indeterminate ~ .custom-control-label::before{background-color:rgba(39,128,227,0.5)}.custom-radio .custom-control-label::before{border-radius:50%}.custom-radio .custom-control-input:checked ~ .custom-control-label::after{background-image:url("data:image/svg+xml,%3csvg xmlns='http://www.w3.org/2000/svg' viewBox='-4 -4 8 8'%3e%3ccircle r='3' fill='%23fff'/%3e%3c/svg%3e")}.custom-radio .custom-control-input:disabled:checked ~ .custom-control-label::before{background-color:rgba(39,128,227,0.5)}.custom-switch{padding-left:2.25rem}.custom-switch .custom-control-label::before{left:-2.25rem;width:1.75rem;pointer-events:all;border-radius:0.5rem}.custom-switch .custom-control-label::after{top:calc(0.203125rem + 2px);left:calc(-2.25rem + 2px);width:calc(1rem - 4px);height:calc(1rem - 4px);background-color:#adb5bd;border-radius:0.5rem;-webkit-transition:background-color 0.15s ease-in-out, border-color 0.15s ease-in-out, -webkit-transform 0.15s ease-in-out, -webkit-box-shadow 0.15s ease-in-out;transition:background-color 0.15s ease-in-out, border-color 0.15s ease-in-out, -webkit-transform 0.15s ease-in-out, -webkit-box-shadow 0.15s ease-in-out;transition:transform 0.15s ease-in-out, background-color 0.15s ease-in-out, border-color 0.15s ease-in-out, box-shadow 0.15s ease-in-out;transition:transform 0.15s ease-in-out, background-color 0.15s ease-in-out, border-color 0.15s ease-in-out, box-shadow 0.15s ease-in-out, -webkit-transform 0.15s ease-in-out, -webkit-box-shadow 0.15s ease-in-out}@media (prefers-reduced-motion: reduce){.custom-switch .custom-control-label::after{-webkit-transition:none;transition:none}}.custom-switch .custom-control-input:checked ~ .custom-control-label::after{background-color:#fff;-webkit-transform:translateX(0.75rem);transform:translateX(0.75rem)}.custom-switch .custom-control-input:disabled:checked ~ .custom-control-label::before{background-color:rgba(39,128,227,0.5)}.custom-select{display:inline-block;width:100%;height:calc(1.5em + 0.75rem + 2px);padding:0.375rem 1.75rem 0.375rem 0.75rem;font-size:0.9375rem;font-weight:400;line-height:1.5;color:#495057;vertical-align:middle;background:url("data:image/svg+xml,%3csvg xmlns='http://www.w3.org/2000/svg' viewBox='0 0 4 5'%3e%3cpath fill='%23373a3c' d='M2 0L0 2h4zm0 5L0 3h4z'/%3e%3c/svg%3e") no-repeat right 0.75rem center/8px 10px;background-color:#fff;border:1px solid #ced4da;border-radius:0;-webkit-appearance:none;-moz-appearance:none;appearance:none}.custom-select:focus{border-color:#98c2f2;outline:0;-webkit-box-shadow:0 0 0 0.2rem rgba(39,128,227,0.25);box-shadow:0 0 0 0.2rem rgba(39,128,227,0.25)}.custom-select:focus::-ms-value{color:#495057;background-color:#fff}.custom-select[multiple],.custom-select[size]:not([size="1"]){height:auto;padding-right:0.75rem;background-image:none}.custom-select:disabled{color:#868e96;background-color:#e9ecef}.custom-select::-ms-expand{display:none}.custom-select-sm{height:calc(1.5em + 0.5rem + 2px);padding-top:0.25rem;padding-bottom:0.25rem;padding-left:0.5rem;font-size:0.8203125rem}.custom-select-lg{height:calc(1.5em + 1rem + 2px);padding-top:0.5rem;padding-bottom:0.5rem;padding-left:1rem;font-size:1.171875rem}.custom-file{position:relative;display:inline-block;width:100%;height:calc(1.5em + 0.75rem + 2px);margin-bottom:0}.custom-file-input{position:relative;z-index:2;width:100%;height:calc(1.5em + 0.75rem + 2px);margin:0;opacity:0}.custom-file-input:focus ~ .custom-file-label{border-color:#98c2f2;-webkit-box-shadow:0 0 0 0.2rem rgba(39,128,227,0.25);box-shadow:0 0 0 0.2rem rgba(39,128,227,0.25)}.custom-file-input:disabled ~ .custom-file-label{background-color:#e9ecef}.custom-file-input:lang(en) ~ .custom-file-label::after{content:"Browse"}.custom-file-input ~ .custom-file-label[data-browse]::after{content:attr(data-browse)}.custom-file-label{position:absolute;top:0;right:0;left:0;z-index:1;height:calc(1.5em + 0.75rem + 2px);padding:0.375rem 0.75rem;font-weight:400;line-height:1.5;color:#495057;background-color:#fff;border:1px solid #ced4da}.custom-file-label::after{position:absolute;top:0;right:0;bottom:0;z-index:3;display:block;height:calc(1.5em + 0.75rem);padding:0.375rem 0.75rem;line-height:1.5;color:#495057;content:"Browse";background-color:#e9ecef;border-left:inherit}.custom-range{width:100%;height:calc(1rem + 0.4rem);padding:0;background-color:transparent;-webkit-appearance:none;-moz-appearance:none;appearance:none}.custom-range:focus{outline:none}.custom-range:focus::-webkit-slider-thumb{-webkit-box-shadow:0 0 0 1px #fff,0 0 0 0.2rem rgba(39,128,227,0.25);box-shadow:0 0 0 1px #fff,0 0 0 0.2rem rgba(39,128,227,0.25)}.custom-range:focus::-moz-range-thumb{box-shadow:0 0 0 1px #fff,0 0 0 0.2rem rgba(39,128,227,0.25)}.custom-range:focus::-ms-thumb{box-shadow:0 0 0 1px #fff,0 0 0 0.2rem rgba(39,128,227,0.25)}.custom-range::-moz-focus-outer{border:0}.custom-range::-webkit-slider-thumb{width:1rem;height:1rem;margin-top:-0.25rem;background-color:#2780E3;border:0;-webkit-transition:background-color 0.15s ease-in-out, border-color 0.15s ease-in-out, -webkit-box-shadow 0.15s ease-in-out;transition:background-color 0.15s ease-in-out, border-color 0.15s ease-in-out, -webkit-box-shadow 0.15s ease-in-out;transition:background-color 0.15s ease-in-out, border-color 0.15s ease-in-out, box-shadow 0.15s ease-in-out;transition:background-color 0.15s ease-in-out, border-color 0.15s ease-in-out, box-shadow 0.15s ease-in-out, -webkit-box-shadow 0.15s ease-in-out;-webkit-appearance:none;appearance:none}@media (prefers-reduced-motion: reduce){.custom-range::-webkit-slider-thumb{-webkit-transition:none;transition:none}}.custom-range::-webkit-slider-thumb:active{background-color:#c5ddf7}.custom-range::-webkit-slider-runnable-track{width:100%;height:0.5rem;color:transparent;cursor:pointer;background-color:#dee2e6;border-color:transparent}.custom-range::-moz-range-thumb{width:1rem;height:1rem;background-color:#2780E3;border:0;-webkit-transition:background-color 0.15s ease-in-out, border-color 0.15s ease-in-out, -webkit-box-shadow 0.15s ease-in-out;transition:background-color 0.15s ease-in-out, border-color 0.15s ease-in-out, -webkit-box-shadow 0.15s ease-in-out;transition:background-color 0.15s ease-in-out, border-color 0.15s ease-in-out, box-shadow 0.15s ease-in-out;transition:background-color 0.15s ease-in-out, border-color 0.15s ease-in-out, box-shadow 0.15s ease-in-out, -webkit-box-shadow 0.15s ease-in-out;-moz-appearance:none;appearance:none}@media (prefers-reduced-motion: reduce){.custom-range::-moz-range-thumb{-webkit-transition:none;transition:none}}.custom-range::-moz-range-thumb:active{background-color:#c5ddf7}.custom-range::-moz-range-track{width:100%;height:0.5rem;color:transparent;cursor:pointer;background-color:#dee2e6;border-color:transparent}.custom-range::-ms-thumb{width:1rem;height:1rem;margin-top:0;margin-right:0.2rem;margin-left:0.2rem;background-color:#2780E3;border:0;-webkit-transition:background-color 0.15s ease-in-out, border-color 0.15s ease-in-out, -webkit-box-shadow 0.15s ease-in-out;transition:background-color 0.15s ease-in-out, border-color 0.15s ease-in-out, -webkit-box-shadow 0.15s ease-in-out;transition:background-color 0.15s ease-in-out, border-color 0.15s ease-in-out, box-shadow 0.15s ease-in-out;transition:background-color 0.15s ease-in-out, border-color 0.15s ease-in-out, box-shadow 0.15s ease-in-out, -webkit-box-shadow 0.15s ease-in-out;appearance:none}@media (prefers-reduced-motion: reduce){.custom-range::-ms-thumb{-webkit-transition:none;transition:none}}.custom-range::-ms-thumb:active{background-color:#c5ddf7}.custom-range::-ms-track{width:100%;height:0.5rem;color:transparent;cursor:pointer;background-color:transparent;border-color:transparent;border-width:0.5rem}.custom-range::-ms-fill-lower{background-color:#dee2e6}.custom-range::-ms-fill-upper{margin-right:15px;background-color:#dee2e6}.custom-range:disabled::-webkit-slider-thumb{background-color:#adb5bd}.custom-range:disabled::-webkit-slider-runnable-track{cursor:default}.custom-range:disabled::-moz-range-thumb{background-color:#adb5bd}.custom-range:disabled::-moz-range-track{cursor:default}.custom-range:disabled::-ms-thumb{background-color:#adb5bd}.custom-control-label::before,.custom-file-label,.custom-select{-webkit-transition:background-color 0.15s ease-in-out, border-color 0.15s ease-in-out, -webkit-box-shadow 0.15s ease-in-out;transition:background-color 0.15s ease-in-out, border-color 0.15s ease-in-out, -webkit-box-shadow 0.15s ease-in-out;transition:background-color 0.15s ease-in-out, border-color 0.15s ease-in-out, box-shadow 0.15s ease-in-out;transition:background-color 0.15s ease-in-out, border-color 0.15s ease-in-out, box-shadow 0.15s ease-in-out, -webkit-box-shadow 0.15s ease-in-out}@media (prefers-reduced-motion: reduce){.custom-control-label::before,.custom-file-label,.custom-select{-webkit-transition:none;transition:none}}.nav{display:-webkit-box;display:-ms-flexbox;display:flex;-ms-flex-wrap:wrap;flex-wrap:wrap;padding-left:0;margin-bottom:0;list-style:none}.nav-link{display:block;padding:0.5rem 1rem}.nav-link:hover,.nav-link:focus{text-decoration:none}.nav-link.disabled{color:#868e96;pointer-events:none;cursor:default}.nav-tabs{border-bottom:1px solid #dee2e6}.nav-tabs .nav-item{margin-bottom:-1px}.nav-tabs .nav-link{border:1px solid transparent}.nav-tabs .nav-link:hover,.nav-tabs .nav-link:focus{border-color:#e9ecef #e9ecef #dee2e6}.nav-tabs .nav-link.disabled{color:#868e96;background-color:transparent;border-color:transparent}.nav-tabs .nav-link.active,.nav-tabs .nav-item.show .nav-link{color:#495057;background-color:#fff;border-color:#dee2e6 #dee2e6 #fff}.nav-tabs .dropdown-menu{margin-top:-1px}.nav-pills .nav-link.active,.nav-pills .show>.nav-link{color:#fff;background-color:#2780E3}.nav-fill .nav-item{-webkit-box-flex:1;-ms-flex:1 1 auto;flex:1 1 auto;text-align:center}.nav-justified .nav-item{-ms-flex-preferred-size:0;flex-basis:0;-webkit-box-flex:1;-ms-flex-positive:1;flex-grow:1;text-align:center}.tab-content>.tab-pane{display:none}.tab-content>.active{display:block}.navbar{position:relative;display:-webkit-box;display:-ms-flexbox;display:flex;-ms-flex-wrap:wrap;flex-wrap:wrap;-webkit-box-align:center;-ms-flex-align:center;align-items:center;-webkit-box-pack:justify;-ms-flex-pack:justify;justify-content:space-between;padding:0.5rem 1rem}.navbar>.container,.navbar>.container-fluid{display:-webkit-box;display:-ms-flexbox;display:flex;-ms-flex-wrap:wrap;flex-wrap:wrap;-webkit-box-align:center;-ms-flex-align:center;align-items:center;-webkit-box-pack:justify;-ms-flex-pack:justify;justify-content:space-between}.navbar-brand{display:inline-block;padding-top:0.32421875rem;padding-bottom:0.32421875rem;margin-right:1rem;font-size:1.171875rem;line-height:inherit;white-space:nowrap}.navbar-brand:hover,.navbar-brand:focus{text-decoration:none}.navbar-nav{display:-webkit-box;display:-ms-flexbox;display:flex;-webkit-box-orient:vertical;-webkit-box-direction:normal;-ms-flex-direction:column;flex-direction:column;padding-left:0;margin-bottom:0;list-style:none}.navbar-nav .nav-link{padding-right:0;padding-left:0}.navbar-nav .dropdown-menu{position:static;float:none}.navbar-text{display:inline-block;padding-top:0.5rem;padding-bottom:0.5rem}.navbar-collapse{-ms-flex-preferred-size:100%;flex-basis:100%;-webkit-box-flex:1;-ms-flex-positive:1;flex-grow:1;-webkit-box-align:center;-ms-flex-align:center;align-items:center}.navbar-toggler{padding:0.25rem 0.75rem;font-size:1.171875rem;line-height:1;background-color:transparent;border:1px solid transparent}.navbar-toggler:hover,.navbar-toggler:focus{text-decoration:none}.navbar-toggler-icon{display:inline-block;width:1.5em;height:1.5em;vertical-align:middle;content:"";background:no-repeat center center;background-size:100% 100%}@media (max-width: 575.98px){.navbar-expand-sm>.container,.navbar-expand-sm>.container-fluid{padding-right:0;padding-left:0}}@media (min-width: 576px){.navbar-expand-sm{-webkit-box-orient:horizontal;-webkit-box-direction:normal;-ms-flex-flow:row nowrap;flex-flow:row nowrap;-webkit-box-pack:start;-ms-flex-pack:start;justify-content:flex-start}.navbar-expand-sm .navbar-nav{-webkit-box-orient:horizontal;-webkit-box-direction:normal;-ms-flex-direction:row;flex-direction:row}.navbar-expand-sm .navbar-nav .dropdown-menu{position:absolute}.navbar-expand-sm .navbar-nav .nav-link{padding-right:0.5rem;padding-left:0.5rem}.navbar-expand-sm>.container,.navbar-expand-sm>.container-fluid{-ms-flex-wrap:nowrap;flex-wrap:nowrap}.navbar-expand-sm .navbar-collapse{display:-webkit-box !important;display:-ms-flexbox !important;display:flex !important;-ms-flex-preferred-size:auto;flex-basis:auto}.navbar-expand-sm .navbar-toggler{display:none}}@media (max-width: 767.98px){.navbar-expand-md>.container,.navbar-expand-md>.container-fluid{padding-right:0;padding-left:0}}@media (min-width: 768px){.navbar-expand-md{-webkit-box-orient:horizontal;-webkit-box-direction:normal;-ms-flex-flow:row nowrap;flex-flow:row nowrap;-webkit-box-pack:start;-ms-flex-pack:start;justify-content:flex-start}.navbar-expand-md .navbar-nav{-webkit-box-orient:horizontal;-webkit-box-direction:normal;-ms-flex-direction:row;flex-direction:row}.navbar-expand-md .navbar-nav .dropdown-menu{position:absolute}.navbar-expand-md .navbar-nav .nav-link{padding-right:0.5rem;padding-left:0.5rem}.navbar-expand-md>.container,.navbar-expand-md>.container-fluid{-ms-flex-wrap:nowrap;flex-wrap:nowrap}.navbar-expand-md .navbar-collapse{display:-webkit-box !important;display:-ms-flexbox !important;display:flex !important;-ms-flex-preferred-size:auto;flex-basis:auto}.navbar-expand-md .navbar-toggler{display:none}}@media (max-width: 991.98px){.navbar-expand-lg>.container,.navbar-expand-lg>.container-fluid{padding-right:0;padding-left:0}}@media (min-width: 992px){.navbar-expand-lg{-webkit-box-orient:horizontal;-webkit-box-direction:normal;-ms-flex-flow:row nowrap;flex-flow:row nowrap;-webkit-box-pack:start;-ms-flex-pack:start;justify-content:flex-start}.navbar-expand-lg .navbar-nav{-webkit-box-orient:horizontal;-webkit-box-direction:normal;-ms-flex-direction:row;flex-direction:row}.navbar-expand-lg .navbar-nav .dropdown-menu{position:absolute}.navbar-expand-lg .navbar-nav .nav-link{padding-right:0.5rem;padding-left:0.5rem}.navbar-expand-lg>.container,.navbar-expand-lg>.container-fluid{-ms-flex-wrap:nowrap;flex-wrap:nowrap}.navbar-expand-lg .navbar-collapse{display:-webkit-box !important;display:-ms-flexbox !important;display:flex !important;-ms-flex-preferred-size:auto;flex-basis:auto}.navbar-expand-lg .navbar-toggler{display:none}}@media (max-width: 1199.98px){.navbar-expand-xl>.container,.navbar-expand-xl>.container-fluid{padding-right:0;padding-left:0}}@media (min-width: 1200px){.navbar-expand-xl{-webkit-box-orient:horizontal;-webkit-box-direction:normal;-ms-flex-flow:row nowrap;flex-flow:row nowrap;-webkit-box-pack:start;-ms-flex-pack:start;justify-content:flex-start}.navbar-expand-xl .navbar-nav{-webkit-box-orient:horizontal;-webkit-box-direction:normal;-ms-flex-direction:row;flex-direction:row}.navbar-expand-xl .navbar-nav .dropdown-menu{position:absolute}.navbar-expand-xl .navbar-nav .nav-link{padding-right:0.5rem;padding-left:0.5rem}.navbar-expand-xl>.container,.navbar-expand-xl>.container-fluid{-ms-flex-wrap:nowrap;flex-wrap:nowrap}.navbar-expand-xl .navbar-collapse{display:-webkit-box !important;display:-ms-flexbox !important;display:flex !important;-ms-flex-preferred-size:auto;flex-basis:auto}.navbar-expand-xl .navbar-toggler{display:none}}.navbar-expand{-webkit-box-orient:horizontal;-webkit-box-direction:normal;-ms-flex-flow:row nowrap;flex-flow:row nowrap;-webkit-box-pack:start;-ms-flex-pack:start;justify-content:flex-start}.navbar-expand>.container,.navbar-expand>.container-fluid{padding-right:0;padding-left:0}.navbar-expand .navbar-nav{-webkit-box-orient:horizontal;-webkit-box-direction:normal;-ms-flex-direction:row;flex-direction:row}.navbar-expand .navbar-nav .dropdown-menu{position:absolute}.navbar-expand .navbar-nav .nav-link{padding-right:0.5rem;padding-left:0.5rem}.navbar-expand>.container,.navbar-expand>.container-fluid{-ms-flex-wrap:nowrap;flex-wrap:nowrap}.navbar-expand .navbar-collapse{display:-webkit-box !important;display:-ms-flexbox !important;display:flex !important;-ms-flex-preferred-size:auto;flex-basis:auto}.navbar-expand .navbar-toggler{display:none}.navbar-light .navbar-brand{color:rgba(0,0,0,0.9)}.navbar-light .navbar-brand:hover,.navbar-light .navbar-brand:focus{color:rgba(0,0,0,0.9)}.navbar-light .navbar-nav .nav-link{color:rgba(0,0,0,0.5)}.navbar-light .navbar-nav .nav-link:hover,.navbar-light .navbar-nav .nav-link:focus{color:rgba(0,0,0,0.9)}.navbar-light .navbar-nav .nav-link.disabled{color:rgba(0,0,0,0.3)}.navbar-light .navbar-nav .show>.nav-link,.navbar-light .navbar-nav .active>.nav-link,.navbar-light .navbar-nav .nav-link.show,.navbar-light .navbar-nav .nav-link.active{color:rgba(0,0,0,0.9)}.navbar-light .navbar-toggler{color:rgba(0,0,0,0.5);border-color:rgba(0,0,0,0.1)}.navbar-light .navbar-toggler-icon{background-image:url("data:image/svg+xml,%3csvg viewBox='0 0 30 30' xmlns='http://www.w3.org/2000/svg'%3e%3cpath stroke='rgba(0, 0, 0, 0.5)' stroke-width='2' stroke-linecap='round' stroke-miterlimit='10' d='M4 7h22M4 15h22M4 23h22'/%3e%3c/svg%3e")}.navbar-light .navbar-text{color:rgba(0,0,0,0.5)}.navbar-light .navbar-text a{color:rgba(0,0,0,0.9)}.navbar-light .navbar-text a:hover,.navbar-light .navbar-text a:focus{color:rgba(0,0,0,0.9)}.navbar-dark .navbar-brand{color:#fff}.navbar-dark .navbar-brand:hover,.navbar-dark .navbar-brand:focus{color:#fff}.navbar-dark .navbar-nav .nav-link{color:rgba(255,255,255,0.5)}.navbar-dark .navbar-nav .nav-link:hover,.navbar-dark .navbar-nav .nav-link:focus{color:white}.navbar-dark .navbar-nav .nav-link.disabled{color:rgba(255,255,255,0.25)}.navbar-dark .navbar-nav .show>.nav-link,.navbar-dark .navbar-nav .active>.nav-link,.navbar-dark .navbar-nav .nav-link.show,.navbar-dark .navbar-nav .nav-link.active{color:#fff}.navbar-dark .navbar-toggler{color:rgba(255,255,255,0.5);border-color:rgba(255,255,255,0.1)}.navbar-dark .navbar-toggler-icon{background-image:url("data:image/svg+xml,%3csvg viewBox='0 0 30 30' xmlns='http://www.w3.org/2000/svg'%3e%3cpath stroke='rgba(255, 255, 255, 0.5)' stroke-width='2' stroke-linecap='round' stroke-miterlimit='10' d='M4 7h22M4 15h22M4 23h22'/%3e%3c/svg%3e")}.navbar-dark .navbar-text{color:rgba(255,255,255,0.5)}.navbar-dark .navbar-text a{color:#fff}.navbar-dark .navbar-text a:hover,.navbar-dark .navbar-text a:focus{color:#fff}.card{position:relative;display:-webkit-box;display:-ms-flexbox;display:flex;-webkit-box-orient:vertical;-webkit-box-direction:normal;-ms-flex-direction:column;flex-direction:column;min-width:0;word-wrap:break-word;background-color:#fff;background-clip:border-box;border:1px solid rgba(0,0,0,0.125)}.card>hr{margin-right:0;margin-left:0}.card-body{-webkit-box-flex:1;-ms-flex:1 1 auto;flex:1 1 auto;padding:1.25rem}.card-title{margin-bottom:0.75rem}.card-subtitle{margin-top:-0.375rem;margin-bottom:0}.card-text:last-child{margin-bottom:0}.card-link:hover{text-decoration:none}.card-link+.card-link{margin-left:1.25rem}.card-header{padding:0.75rem 1.25rem;margin-bottom:0;background-color:rgba(0,0,0,0.03);border-bottom:1px solid rgba(0,0,0,0.125)}.card-header+.list-group .list-group-item:first-child{border-top:0}.card-footer{padding:0.75rem 1.25rem;background-color:rgba(0,0,0,0.03);border-top:1px solid rgba(0,0,0,0.125)}.card-header-tabs{margin-right:-0.625rem;margin-bottom:-0.75rem;margin-left:-0.625rem;border-bottom:0}.card-header-pills{margin-right:-0.625rem;margin-left:-0.625rem}.card-img-overlay{position:absolute;top:0;right:0;bottom:0;left:0;padding:1.25rem}.card-img{width:100%}.card-img-top{width:100%}.card-img-bottom{width:100%}.card-deck{display:-webkit-box;display:-ms-flexbox;display:flex;-webkit-box-orient:vertical;-webkit-box-direction:normal;-ms-flex-direction:column;flex-direction:column}.card-deck .card{margin-bottom:15px}@media (min-width: 576px){.card-deck{-webkit-box-orient:horizontal;-webkit-box-direction:normal;-ms-flex-flow:row wrap;flex-flow:row wrap;margin-right:-15px;margin-left:-15px}.card-deck .card{display:-webkit-box;display:-ms-flexbox;display:flex;-webkit-box-flex:1;-ms-flex:1 0 0%;flex:1 0 0%;-webkit-box-orient:vertical;-webkit-box-direction:normal;-ms-flex-direction:column;flex-direction:column;margin-right:15px;margin-bottom:0;margin-left:15px}}.card-group{display:-webkit-box;display:-ms-flexbox;display:flex;-webkit-box-orient:vertical;-webkit-box-direction:normal;-ms-flex-direction:column;flex-direction:column}.card-group>.card{margin-bottom:15px}@media (min-width: 576px){.card-group{-webkit-box-orient:horizontal;-webkit-box-direction:normal;-ms-flex-flow:row wrap;flex-flow:row wrap}.card-group>.card{-webkit-box-flex:1;-ms-flex:1 0 0%;flex:1 0 0%;margin-bottom:0}.card-group>.card+.card{margin-left:0;border-left:0}}.card-columns .card{margin-bottom:0.75rem}@media (min-width: 576px){.card-columns{-webkit-column-count:3;column-count:3;-webkit-column-gap:1.25rem;column-gap:1.25rem;orphans:1;widows:1}.card-columns .card{display:inline-block;width:100%}}.accordion>.card{overflow:hidden}.accordion>.card:not(:first-of-type):not(:last-of-type){border-bottom:0}.accordion>.card:first-of-type{border-bottom:0}.accordion>.card .card-header{margin-bottom:-1px}.breadcrumb{display:-webkit-box;display:-ms-flexbox;display:flex;-ms-flex-wrap:wrap;flex-wrap:wrap;padding:0.75rem 1rem;margin-bottom:1rem;list-style:none;background-color:#e9ecef}.breadcrumb-item+.breadcrumb-item{padding-left:0.5rem}.breadcrumb-item+.breadcrumb-item::before{display:inline-block;padding-right:0.5rem;color:#868e96;content:"/"}.breadcrumb-item+.breadcrumb-item:hover::before{text-decoration:underline}.breadcrumb-item+.breadcrumb-item:hover::before{text-decoration:none}.breadcrumb-item.active{color:#868e96}.pagination{display:-webkit-box;display:-ms-flexbox;display:flex;padding-left:0;list-style:none}.page-link{position:relative;display:block;padding:0.5rem 0.75rem;margin-left:-1px;line-height:1.25;color:#2780E3;background-color:#fff;border:1px solid #dee2e6}.page-link:hover{z-index:2;color:#165ba8;text-decoration:none;background-color:#e9ecef;border-color:#dee2e6}.page-link:focus{z-index:2;outline:0;-webkit-box-shadow:0 0 0 0.2rem rgba(39,128,227,0.25);box-shadow:0 0 0 0.2rem rgba(39,128,227,0.25)}.page-item:first-child .page-link{margin-left:0}.page-item.active .page-link{z-index:1;color:#fff;background-color:#2780E3;border-color:#2780E3}.page-item.disabled .page-link{color:#868e96;pointer-events:none;cursor:auto;background-color:#fff;border-color:#dee2e6}.pagination-lg .page-link{padding:0.75rem 1.5rem;font-size:1.171875rem;line-height:1.5}.pagination-sm .page-link{padding:0.25rem 0.5rem;font-size:0.8203125rem;line-height:1.5}.badge{display:inline-block;padding:0.25em 0.4em;font-size:75%;font-weight:700;line-height:1;text-align:center;white-space:nowrap;vertical-align:baseline;-webkit-transition:color 0.15s ease-in-out, background-color 0.15s ease-in-out, border-color 0.15s ease-in-out, -webkit-box-shadow 0.15s ease-in-out;transition:color 0.15s ease-in-out, background-color 0.15s ease-in-out, border-color 0.15s ease-in-out, -webkit-box-shadow 0.15s ease-in-out;transition:color 0.15s ease-in-out, background-color 0.15s ease-in-out, border-color 0.15s ease-in-out, box-shadow 0.15s ease-in-out;transition:color 0.15s ease-in-out, background-color 0.15s ease-in-out, border-color 0.15s ease-in-out, box-shadow 0.15s ease-in-out, -webkit-box-shadow 0.15s ease-in-out}@media (prefers-reduced-motion: reduce){.badge{-webkit-transition:none;transition:none}}a.badge:hover,a.badge:focus{text-decoration:none}.badge:empty{display:none}.btn .badge{position:relative;top:-1px}.badge-pill{padding-right:0.6em;padding-left:0.6em}.badge-primary{color:#fff;background-color:#2780E3}a.badge-primary:hover,a.badge-primary:focus{color:#fff;background-color:#1967be}a.badge-primary:focus,a.badge-primary.focus{outline:0;-webkit-box-shadow:0 0 0 0.2rem rgba(39,128,227,0.5);box-shadow:0 0 0 0.2rem rgba(39,128,227,0.5)}.badge-secondary{color:#fff;background-color:#373a3c}a.badge-secondary:hover,a.badge-secondary:focus{color:#fff;background-color:#1f2021}a.badge-secondary:focus,a.badge-secondary.focus{outline:0;-webkit-box-shadow:0 0 0 0.2rem rgba(55,58,60,0.5);box-shadow:0 0 0 0.2rem rgba(55,58,60,0.5)}.badge-success{color:#fff;background-color:#3FB618}a.badge-success:hover,a.badge-success:focus{color:#fff;background-color:#2f8912}a.badge-success:focus,a.badge-success.focus{outline:0;-webkit-box-shadow:0 0 0 0.2rem rgba(63,182,24,0.5);box-shadow:0 0 0 0.2rem rgba(63,182,24,0.5)}.badge-info{color:#fff;background-color:#9954BB}a.badge-info:hover,a.badge-info:focus{color:#fff;background-color:#7e3f9d}a.badge-info:focus,a.badge-info.focus{outline:0;-webkit-box-shadow:0 0 0 0.2rem rgba(153,84,187,0.5);box-shadow:0 0 0 0.2rem rgba(153,84,187,0.5)}.badge-warning{color:#fff;background-color:#FF7518}a.badge-warning:hover,a.badge-warning:focus{color:#fff;background-color:#e45c00}a.badge-warning:focus,a.badge-warning.focus{outline:0;-webkit-box-shadow:0 0 0 0.2rem rgba(255,117,24,0.5);box-shadow:0 0 0 0.2rem rgba(255,117,24,0.5)}.badge-danger{color:#fff;background-color:#FF0039}a.badge-danger:hover,a.badge-danger:focus{color:#fff;background-color:#cc002e}a.badge-danger:focus,a.badge-danger.focus{outline:0;-webkit-box-shadow:0 0 0 0.2rem rgba(255,0,57,0.5);box-shadow:0 0 0 0.2rem rgba(255,0,57,0.5)}.badge-light{color:#212529;background-color:#f8f9fa}a.badge-light:hover,a.badge-light:focus{color:#212529;background-color:#dae0e5}a.badge-light:focus,a.badge-light.focus{outline:0;-webkit-box-shadow:0 0 0 0.2rem rgba(248,249,250,0.5);box-shadow:0 0 0 0.2rem rgba(248,249,250,0.5)}.badge-dark{color:#fff;background-color:#373a3c}a.badge-dark:hover,a.badge-dark:focus{color:#fff;background-color:#1f2021}a.badge-dark:focus,a.badge-dark.focus{outline:0;-webkit-box-shadow:0 0 0 0.2rem rgba(55,58,60,0.5);box-shadow:0 0 0 0.2rem rgba(55,58,60,0.5)}.jumbotron{padding:2rem 1rem;margin-bottom:2rem;background-color:#e9ecef}@media (min-width: 576px){.jumbotron{padding:4rem 2rem}}.jumbotron-fluid{padding-right:0;padding-left:0}.alert{position:relative;padding:0.75rem 1.25rem;margin-bottom:1rem;border:0 solid transparent}.alert-heading{color:inherit}.alert-link{font-weight:700}.alert-dismissible{padding-right:3.90625rem}.alert-dismissible .close{position:absolute;top:0;right:0;padding:0.75rem 1.25rem;color:inherit}.alert-primary{color:#144376;background-color:#d4e6f9;border-color:#c3dbf7}.alert-primary hr{border-top-color:#adcef4}.alert-primary .alert-link{color:#0d2a4a}.alert-secondary{color:#1d1e1f;background-color:#d7d8d8;border-color:#c7c8c8}.alert-secondary hr{border-top-color:#babbbb}.alert-secondary .alert-link{color:#040505}.alert-success{color:#215f0c;background-color:#d9f0d1;border-color:#c9ebbe}.alert-success hr{border-top-color:#b9e5ab}.alert-success .alert-link{color:#113206}.alert-info{color:#502c61;background-color:#ebddf1;border-color:#e2cfec}.alert-info hr{border-top-color:#d7bde5}.alert-info .alert-link{color:#331c3e}.alert-warning{color:#853d0c;background-color:#ffe3d1;border-color:#ffd8be}.alert-warning hr{border-top-color:#ffc9a5}.alert-warning .alert-link{color:#562808}.alert-danger{color:#85001e;background-color:#ffccd7;border-color:#ffb8c8}.alert-danger hr{border-top-color:#ff9fb4}.alert-danger .alert-link{color:#520012}.alert-light{color:#818182;background-color:#fefefe;border-color:#fdfdfe}.alert-light hr{border-top-color:#ececf6}.alert-light .alert-link{color:#686868}.alert-dark{color:#1d1e1f;background-color:#d7d8d8;border-color:#c7c8c8}.alert-dark hr{border-top-color:#babbbb}.alert-dark .alert-link{color:#040505}@-webkit-keyframes progress-bar-stripes{from{background-position:0.5rem 0}to{background-position:0 0}}@keyframes progress-bar-stripes{from{background-position:0.5rem 0}to{background-position:0 0}}.progress{display:-webkit-box;display:-ms-flexbox;display:flex;height:0.5rem;overflow:hidden;font-size:0.703125rem;background-color:#e9ecef}.progress-bar{display:-webkit-box;display:-ms-flexbox;display:flex;-webkit-box-orient:vertical;-webkit-box-direction:normal;-ms-flex-direction:column;flex-direction:column;-webkit-box-pack:center;-ms-flex-pack:center;justify-content:center;color:#fff;text-align:center;white-space:nowrap;background-color:#2780E3;-webkit-transition:width 0.6s ease;transition:width 0.6s ease}@media (prefers-reduced-motion: reduce){.progress-bar{-webkit-transition:none;transition:none}}.progress-bar-striped{background-image:linear-gradient(45deg, rgba(255,255,255,0.15) 25%, transparent 25%, transparent 50%, rgba(255,255,255,0.15) 50%, rgba(255,255,255,0.15) 75%, transparent 75%, transparent);background-size:0.5rem 0.5rem}.progress-bar-animated{-webkit-animation:progress-bar-stripes 1s linear infinite;animation:progress-bar-stripes 1s linear infinite}@media (prefers-reduced-motion: reduce){.progress-bar-animated{-webkit-animation:none;animation:none}}.media{display:-webkit-box;display:-ms-flexbox;display:flex;-webkit-box-align:start;-ms-flex-align:start;align-items:flex-start}.media-body{-webkit-box-flex:1;-ms-flex:1;flex:1}.list-group{display:-webkit-box;display:-ms-flexbox;display:flex;-webkit-box-orient:vertical;-webkit-box-direction:normal;-ms-flex-direction:column;flex-direction:column;padding-left:0;margin-bottom:0}.list-group-item-action{width:100%;color:#495057;text-align:inherit}.list-group-item-action:hover,.list-group-item-action:focus{z-index:1;color:#495057;text-decoration:none;background-color:#f8f9fa}.list-group-item-action:active{color:#373a3c;background-color:#e9ecef}.list-group-item{position:relative;display:block;padding:0.75rem 1.25rem;margin-bottom:-1px;background-color:#fff;border:1px solid rgba(0,0,0,0.125)}.list-group-item:last-child{margin-bottom:0}.list-group-item.disabled,.list-group-item:disabled{color:#868e96;pointer-events:none;background-color:#fff}.list-group-item.active{z-index:2;color:#fff;background-color:#2780E3;border-color:#2780E3}.list-group-horizontal{-webkit-box-orient:horizontal;-webkit-box-direction:normal;-ms-flex-direction:row;flex-direction:row}.list-group-horizontal .list-group-item{margin-right:-1px;margin-bottom:0}.list-group-horizontal .list-group-item:last-child{margin-right:0}@media (min-width: 576px){.list-group-horizontal-sm{-webkit-box-orient:horizontal;-webkit-box-direction:normal;-ms-flex-direction:row;flex-direction:row}.list-group-horizontal-sm .list-group-item{margin-right:-1px;margin-bottom:0}.list-group-horizontal-sm .list-group-item:last-child{margin-right:0}}@media (min-width: 768px){.list-group-horizontal-md{-webkit-box-orient:horizontal;-webkit-box-direction:normal;-ms-flex-direction:row;flex-direction:row}.list-group-horizontal-md .list-group-item{margin-right:-1px;margin-bottom:0}.list-group-horizontal-md .list-group-item:last-child{margin-right:0}}@media (min-width: 992px){.list-group-horizontal-lg{-webkit-box-orient:horizontal;-webkit-box-direction:normal;-ms-flex-direction:row;flex-direction:row}.list-group-horizontal-lg .list-group-item{margin-right:-1px;margin-bottom:0}.list-group-horizontal-lg .list-group-item:last-child{margin-right:0}}@media (min-width: 1200px){.list-group-horizontal-xl{-webkit-box-orient:horizontal;-webkit-box-direction:normal;-ms-flex-direction:row;flex-direction:row}.list-group-horizontal-xl .list-group-item{margin-right:-1px;margin-bottom:0}.list-group-horizontal-xl .list-group-item:last-child{margin-right:0}}.list-group-flush .list-group-item{border-right:0;border-left:0}.list-group-flush .list-group-item:last-child{margin-bottom:-1px}.list-group-flush:first-child .list-group-item:first-child{border-top:0}.list-group-flush:last-child .list-group-item:last-child{margin-bottom:0;border-bottom:0}.list-group-item-primary{color:#144376;background-color:#c3dbf7}.list-group-item-primary.list-group-item-action:hover,.list-group-item-primary.list-group-item-action:focus{color:#144376;background-color:#adcef4}.list-group-item-primary.list-group-item-action.active{color:#fff;background-color:#144376;border-color:#144376}.list-group-item-secondary{color:#1d1e1f;background-color:#c7c8c8}.list-group-item-secondary.list-group-item-action:hover,.list-group-item-secondary.list-group-item-action:focus{color:#1d1e1f;background-color:#babbbb}.list-group-item-secondary.list-group-item-action.active{color:#fff;background-color:#1d1e1f;border-color:#1d1e1f}.list-group-item-success{color:#215f0c;background-color:#c9ebbe}.list-group-item-success.list-group-item-action:hover,.list-group-item-success.list-group-item-action:focus{color:#215f0c;background-color:#b9e5ab}.list-group-item-success.list-group-item-action.active{color:#fff;background-color:#215f0c;border-color:#215f0c}.list-group-item-info{color:#502c61;background-color:#e2cfec}.list-group-item-info.list-group-item-action:hover,.list-group-item-info.list-group-item-action:focus{color:#502c61;background-color:#d7bde5}.list-group-item-info.list-group-item-action.active{color:#fff;background-color:#502c61;border-color:#502c61}.list-group-item-warning{color:#853d0c;background-color:#ffd8be}.list-group-item-warning.list-group-item-action:hover,.list-group-item-warning.list-group-item-action:focus{color:#853d0c;background-color:#ffc9a5}.list-group-item-warning.list-group-item-action.active{color:#fff;background-color:#853d0c;border-color:#853d0c}.list-group-item-danger{color:#85001e;background-color:#ffb8c8}.list-group-item-danger.list-group-item-action:hover,.list-group-item-danger.list-group-item-action:focus{color:#85001e;background-color:#ff9fb4}.list-group-item-danger.list-group-item-action.active{color:#fff;background-color:#85001e;border-color:#85001e}.list-group-item-light{color:#818182;background-color:#fdfdfe}.list-group-item-light.list-group-item-action:hover,.list-group-item-light.list-group-item-action:focus{color:#818182;background-color:#ececf6}.list-group-item-light.list-group-item-action.active{color:#fff;background-color:#818182;border-color:#818182}.list-group-item-dark{color:#1d1e1f;background-color:#c7c8c8}.list-group-item-dark.list-group-item-action:hover,.list-group-item-dark.list-group-item-action:focus{color:#1d1e1f;background-color:#babbbb}.list-group-item-dark.list-group-item-action.active{color:#fff;background-color:#1d1e1f;border-color:#1d1e1f}.close{float:right;font-size:1.40625rem;font-weight:700;line-height:1;color:#000;text-shadow:0 1px 0 #fff;opacity:.5}.close:hover{color:#000;text-decoration:none}.close:not(:disabled):not(.disabled):hover,.close:not(:disabled):not(.disabled):focus{opacity:.75}button.close{padding:0;background-color:transparent;border:0;-webkit-appearance:none;-moz-appearance:none;appearance:none}a.close.disabled{pointer-events:none}.toast{max-width:350px;overflow:hidden;font-size:0.875rem;background-color:rgba(255,255,255,0.85);background-clip:padding-box;border:1px solid rgba(0,0,0,0.1);-webkit-box-shadow:0 0.25rem 0.75rem rgba(0,0,0,0.1);box-shadow:0 0.25rem 0.75rem rgba(0,0,0,0.1);-webkit-backdrop-filter:blur(10px);backdrop-filter:blur(10px);opacity:0}.toast:not(:last-child){margin-bottom:0.75rem}.toast.showing{opacity:1}.toast.show{display:block;opacity:1}.toast.hide{display:none}.toast-header{display:-webkit-box;display:-ms-flexbox;display:flex;-webkit-box-align:center;-ms-flex-align:center;align-items:center;padding:0.25rem 0.75rem;color:#868e96;background-color:rgba(255,255,255,0.85);background-clip:padding-box;border-bottom:1px solid rgba(0,0,0,0.05)}.toast-body{padding:0.75rem}.modal-open{overflow:hidden}.modal-open .modal{overflow-x:hidden;overflow-y:auto}.modal{position:fixed;top:0;left:0;z-index:1050;display:none;width:100%;height:100%;overflow:hidden;outline:0}.modal-dialog{position:relative;width:auto;margin:0.5rem;pointer-events:none}.modal.fade .modal-dialog{-webkit-transition:-webkit-transform 0.3s ease-out;transition:-webkit-transform 0.3s ease-out;transition:transform 0.3s ease-out;transition:transform 0.3s ease-out, -webkit-transform 0.3s ease-out;-webkit-transform:translate(0, -50px);transform:translate(0, -50px)}@media (prefers-reduced-motion: reduce){.modal.fade .modal-dialog{-webkit-transition:none;transition:none}}.modal.show .modal-dialog{-webkit-transform:none;transform:none}.modal-dialog-scrollable{display:-webkit-box;display:-ms-flexbox;display:flex;max-height:calc(100% - 1rem)}.modal-dialog-scrollable .modal-content{max-height:calc(100vh - 1rem);overflow:hidden}.modal-dialog-scrollable .modal-header,.modal-dialog-scrollable .modal-footer{-ms-flex-negative:0;flex-shrink:0}.modal-dialog-scrollable .modal-body{overflow-y:auto}.modal-dialog-centered{display:-webkit-box;display:-ms-flexbox;display:flex;-webkit-box-align:center;-ms-flex-align:center;align-items:center;min-height:calc(100% - 1rem)}.modal-dialog-centered::before{display:block;height:calc(100vh - 1rem);content:""}.modal-dialog-centered.modal-dialog-scrollable{-webkit-box-orient:vertical;-webkit-box-direction:normal;-ms-flex-direction:column;flex-direction:column;-webkit-box-pack:center;-ms-flex-pack:center;justify-content:center;height:100%}.modal-dialog-centered.modal-dialog-scrollable .modal-content{max-height:none}.modal-dialog-centered.modal-dialog-scrollable::before{content:none}.modal-content{position:relative;display:-webkit-box;display:-ms-flexbox;display:flex;-webkit-box-orient:vertical;-webkit-box-direction:normal;-ms-flex-direction:column;flex-direction:column;width:100%;pointer-events:auto;background-color:#fff;background-clip:padding-box;border:1px solid rgba(0,0,0,0.2);outline:0}.modal-backdrop{position:fixed;top:0;left:0;z-index:1040;width:100vw;height:100vh;background-color:#000}.modal-backdrop.fade{opacity:0}.modal-backdrop.show{opacity:0.5}.modal-header{display:-webkit-box;display:-ms-flexbox;display:flex;-webkit-box-align:start;-ms-flex-align:start;align-items:flex-start;-webkit-box-pack:justify;-ms-flex-pack:justify;justify-content:space-between;padding:1rem 1rem;border-bottom:1px solid #dee2e6}.modal-header .close{padding:1rem 1rem;margin:-1rem -1rem -1rem auto}.modal-title{margin-bottom:0;line-height:1.5}.modal-body{position:relative;-webkit-box-flex:1;-ms-flex:1 1 auto;flex:1 1 auto;padding:1rem}.modal-footer{display:-webkit-box;display:-ms-flexbox;display:flex;-webkit-box-align:center;-ms-flex-align:center;align-items:center;-webkit-box-pack:end;-ms-flex-pack:end;justify-content:flex-end;padding:1rem;border-top:1px solid #dee2e6}.modal-footer>:not(:first-child){margin-left:.25rem}.modal-footer>:not(:last-child){margin-right:.25rem}.modal-scrollbar-measure{position:absolute;top:-9999px;width:50px;height:50px;overflow:scroll}@media (min-width: 576px){.modal-dialog{max-width:500px;margin:1.75rem auto}.modal-dialog-scrollable{max-height:calc(100% - 3.5rem)}.modal-dialog-scrollable .modal-content{max-height:calc(100vh - 3.5rem)}.modal-dialog-centered{min-height:calc(100% - 3.5rem)}.modal-dialog-centered::before{height:calc(100vh - 3.5rem)}.modal-sm{max-width:300px}}@media (min-width: 992px){.modal-lg,.modal-xl{max-width:800px}}@media (min-width: 1200px){.modal-xl{max-width:1140px}}.tooltip{position:absolute;z-index:1070;display:block;margin:0;font-family:"Segoe UI", "Source Sans Pro", Calibri, Candara, Arial, sans-serif;font-style:normal;font-weight:400;line-height:1.5;text-align:left;text-align:start;text-decoration:none;text-shadow:none;text-transform:none;letter-spacing:normal;word-break:normal;word-spacing:normal;white-space:normal;line-break:auto;font-size:0.8203125rem;word-wrap:break-word;opacity:0}.tooltip.show{opacity:0.9}.tooltip .arrow{position:absolute;display:block;width:0.8rem;height:0.4rem}.tooltip .arrow::before{position:absolute;content:"";border-color:transparent;border-style:solid}.bs-tooltip-top,.bs-tooltip-auto[x-placement^="top"]{padding:0.4rem 0}.bs-tooltip-top .arrow,.bs-tooltip-auto[x-placement^="top"] .arrow{bottom:0}.bs-tooltip-top .arrow::before,.bs-tooltip-auto[x-placement^="top"] .arrow::before{top:0;border-width:0.4rem 0.4rem 0;border-top-color:#000}.bs-tooltip-right,.bs-tooltip-auto[x-placement^="right"]{padding:0 0.4rem}.bs-tooltip-right .arrow,.bs-tooltip-auto[x-placement^="right"] .arrow{left:0;width:0.4rem;height:0.8rem}.bs-tooltip-right .arrow::before,.bs-tooltip-auto[x-placement^="right"] .arrow::before{right:0;border-width:0.4rem 0.4rem 0.4rem 0;border-right-color:#000}.bs-tooltip-bottom,.bs-tooltip-auto[x-placement^="bottom"]{padding:0.4rem 0}.bs-tooltip-bottom .arrow,.bs-tooltip-auto[x-placement^="bottom"] .arrow{top:0}.bs-tooltip-bottom .arrow::before,.bs-tooltip-auto[x-placement^="bottom"] .arrow::before{bottom:0;border-width:0 0.4rem 0.4rem;border-bottom-color:#000}.bs-tooltip-left,.bs-tooltip-auto[x-placement^="left"]{padding:0 0.4rem}.bs-tooltip-left .arrow,.bs-tooltip-auto[x-placement^="left"] .arrow{right:0;width:0.4rem;height:0.8rem}.bs-tooltip-left .arrow::before,.bs-tooltip-auto[x-placement^="left"] .arrow::before{left:0;border-width:0.4rem 0 0.4rem 0.4rem;border-left-color:#000}.tooltip-inner{max-width:200px;padding:0.25rem 0.5rem;color:#fff;text-align:center;background-color:#000}.popover{position:absolute;top:0;left:0;z-index:1060;display:block;max-width:276px;font-family:"Segoe UI", "Source Sans Pro", Calibri, Candara, Arial, sans-serif;font-style:normal;font-weight:400;line-height:1.5;text-align:left;text-align:start;text-decoration:none;text-shadow:none;text-transform:none;letter-spacing:normal;word-break:normal;word-spacing:normal;white-space:normal;line-break:auto;font-size:0.8203125rem;word-wrap:break-word;background-color:#fff;background-clip:padding-box;border:1px solid rgba(0,0,0,0.2)}.popover .arrow{position:absolute;display:block;width:1rem;height:0.5rem;margin:0 0.3rem}.popover .arrow::before,.popover .arrow::after{position:absolute;display:block;content:"";border-color:transparent;border-style:solid}.bs-popover-top,.bs-popover-auto[x-placement^="top"]{margin-bottom:0.5rem}.bs-popover-top>.arrow,.bs-popover-auto[x-placement^="top"]>.arrow{bottom:calc((0.5rem + 1px) * -1)}.bs-popover-top>.arrow::before,.bs-popover-auto[x-placement^="top"]>.arrow::before{bottom:0;border-width:0.5rem 0.5rem 0;border-top-color:rgba(0,0,0,0.25)}.bs-popover-top>.arrow::after,.bs-popover-auto[x-placement^="top"]>.arrow::after{bottom:1px;border-width:0.5rem 0.5rem 0;border-top-color:#fff}.bs-popover-right,.bs-popover-auto[x-placement^="right"]{margin-left:0.5rem}.bs-popover-right>.arrow,.bs-popover-auto[x-placement^="right"]>.arrow{left:calc((0.5rem + 1px) * -1);width:0.5rem;height:1rem;margin:0.3rem 0}.bs-popover-right>.arrow::before,.bs-popover-auto[x-placement^="right"]>.arrow::before{left:0;border-width:0.5rem 0.5rem 0.5rem 0;border-right-color:rgba(0,0,0,0.25)}.bs-popover-right>.arrow::after,.bs-popover-auto[x-placement^="right"]>.arrow::after{left:1px;border-width:0.5rem 0.5rem 0.5rem 0;border-right-color:#fff}.bs-popover-bottom,.bs-popover-auto[x-placement^="bottom"]{margin-top:0.5rem}.bs-popover-bottom>.arrow,.bs-popover-auto[x-placement^="bottom"]>.arrow{top:calc((0.5rem + 1px) * -1)}.bs-popover-bottom>.arrow::before,.bs-popover-auto[x-placement^="bottom"]>.arrow::before{top:0;border-width:0 0.5rem 0.5rem 0.5rem;border-bottom-color:rgba(0,0,0,0.25)}.bs-popover-bottom>.arrow::after,.bs-popover-auto[x-placement^="bottom"]>.arrow::after{top:1px;border-width:0 0.5rem 0.5rem 0.5rem;border-bottom-color:#fff}.bs-popover-bottom .popover-header::before,.bs-popover-auto[x-placement^="bottom"] .popover-header::before{position:absolute;top:0;left:50%;display:block;width:1rem;margin-left:-0.5rem;content:"";border-bottom:1px solid #f7f7f7}.bs-popover-left,.bs-popover-auto[x-placement^="left"]{margin-right:0.5rem}.bs-popover-left>.arrow,.bs-popover-auto[x-placement^="left"]>.arrow{right:calc((0.5rem + 1px) * -1);width:0.5rem;height:1rem;margin:0.3rem 0}.bs-popover-left>.arrow::before,.bs-popover-auto[x-placement^="left"]>.arrow::before{right:0;border-width:0.5rem 0 0.5rem 0.5rem;border-left-color:rgba(0,0,0,0.25)}.bs-popover-left>.arrow::after,.bs-popover-auto[x-placement^="left"]>.arrow::after{right:1px;border-width:0.5rem 0 0.5rem 0.5rem;border-left-color:#fff}.popover-header{padding:0.5rem 0.75rem;margin-bottom:0;font-size:0.9375rem;background-color:#f7f7f7;border-bottom:1px solid #ebebeb}.popover-header:empty{display:none}.popover-body{padding:0.5rem 0.75rem;color:#373a3c}.carousel{position:relative}.carousel.pointer-event{-ms-touch-action:pan-y;touch-action:pan-y}.carousel-inner{position:relative;width:100%;overflow:hidden}.carousel-inner::after{display:block;clear:both;content:""}.carousel-item{position:relative;display:none;float:left;width:100%;margin-right:-100%;-webkit-backface-visibility:hidden;backface-visibility:hidden;-webkit-transition:-webkit-transform 0.6s ease-in-out;transition:-webkit-transform 0.6s ease-in-out;transition:transform 0.6s ease-in-out;transition:transform 0.6s ease-in-out, -webkit-transform 0.6s ease-in-out}@media (prefers-reduced-motion: reduce){.carousel-item{-webkit-transition:none;transition:none}}.carousel-item.active,.carousel-item-next,.carousel-item-prev{display:block}.carousel-item-next:not(.carousel-item-left),.active.carousel-item-right{-webkit-transform:translateX(100%);transform:translateX(100%)}.carousel-item-prev:not(.carousel-item-right),.active.carousel-item-left{-webkit-transform:translateX(-100%);transform:translateX(-100%)}.carousel-fade .carousel-item{opacity:0;-webkit-transition-property:opacity;transition-property:opacity;-webkit-transform:none;transform:none}.carousel-fade .carousel-item.active,.carousel-fade .carousel-item-next.carousel-item-left,.carousel-fade .carousel-item-prev.carousel-item-right{z-index:1;opacity:1}.carousel-fade .active.carousel-item-left,.carousel-fade .active.carousel-item-right{z-index:0;opacity:0;-webkit-transition:0s 0.6s opacity;transition:0s 0.6s opacity}@media (prefers-reduced-motion: reduce){.carousel-fade .active.carousel-item-left,.carousel-fade .active.carousel-item-right{-webkit-transition:none;transition:none}}.carousel-control-prev,.carousel-control-next{position:absolute;top:0;bottom:0;z-index:1;display:-webkit-box;display:-ms-flexbox;display:flex;-webkit-box-align:center;-ms-flex-align:center;align-items:center;-webkit-box-pack:center;-ms-flex-pack:center;justify-content:center;width:15%;color:#fff;text-align:center;opacity:0.5;-webkit-transition:opacity 0.15s ease;transition:opacity 0.15s ease}@media (prefers-reduced-motion: reduce){.carousel-control-prev,.carousel-control-next{-webkit-transition:none;transition:none}}.carousel-control-prev:hover,.carousel-control-prev:focus,.carousel-control-next:hover,.carousel-control-next:focus{color:#fff;text-decoration:none;outline:0;opacity:0.9}.carousel-control-prev{left:0}.carousel-control-next{right:0}.carousel-control-prev-icon,.carousel-control-next-icon{display:inline-block;width:20px;height:20px;background:no-repeat 50% / 100% 100%}.carousel-control-prev-icon{background-image:url("data:image/svg+xml,%3csvg xmlns='http://www.w3.org/2000/svg' fill='%23fff' viewBox='0 0 8 8'%3e%3cpath d='M5.25 0l-4 4 4 4 1.5-1.5-2.5-2.5 2.5-2.5-1.5-1.5z'/%3e%3c/svg%3e")}.carousel-control-next-icon{background-image:url("data:image/svg+xml,%3csvg xmlns='http://www.w3.org/2000/svg' fill='%23fff' viewBox='0 0 8 8'%3e%3cpath d='M2.75 0l-1.5 1.5 2.5 2.5-2.5 2.5 1.5 1.5 4-4-4-4z'/%3e%3c/svg%3e")}.carousel-indicators{position:absolute;right:0;bottom:0;left:0;z-index:15;display:-webkit-box;display:-ms-flexbox;display:flex;-webkit-box-pack:center;-ms-flex-pack:center;justify-content:center;padding-left:0;margin-right:15%;margin-left:15%;list-style:none}.carousel-indicators li{-webkit-box-sizing:content-box;box-sizing:content-box;-webkit-box-flex:0;-ms-flex:0 1 auto;flex:0 1 auto;width:30px;height:3px;margin-right:3px;margin-left:3px;text-indent:-999px;cursor:pointer;background-color:#fff;background-clip:padding-box;border-top:10px solid transparent;border-bottom:10px solid transparent;opacity:.5;-webkit-transition:opacity 0.6s ease;transition:opacity 0.6s ease}@media (prefers-reduced-motion: reduce){.carousel-indicators li{-webkit-transition:none;transition:none}}.carousel-indicators .active{opacity:1}.carousel-caption{position:absolute;right:15%;bottom:20px;left:15%;z-index:10;padding-top:20px;padding-bottom:20px;color:#fff;text-align:center}@-webkit-keyframes spinner-border{to{-webkit-transform:rotate(360deg);transform:rotate(360deg)}}@keyframes spinner-border{to{-webkit-transform:rotate(360deg);transform:rotate(360deg)}}.spinner-border{display:inline-block;width:2rem;height:2rem;vertical-align:text-bottom;border:0.25em solid currentColor;border-right-color:transparent;border-radius:50%;-webkit-animation:spinner-border .75s linear infinite;animation:spinner-border .75s linear infinite}.spinner-border-sm{width:1rem;height:1rem;border-width:0.2em}@-webkit-keyframes spinner-grow{0%{-webkit-transform:scale(0);transform:scale(0)}50%{opacity:1}}@keyframes spinner-grow{0%{-webkit-transform:scale(0);transform:scale(0)}50%{opacity:1}}.spinner-grow{display:inline-block;width:2rem;height:2rem;vertical-align:text-bottom;background-color:currentColor;border-radius:50%;opacity:0;-webkit-animation:spinner-grow .75s linear infinite;animation:spinner-grow .75s linear infinite}.spinner-grow-sm{width:1rem;height:1rem}.align-baseline{vertical-align:baseline !important}.align-top{vertical-align:top !important}.align-middle{vertical-align:middle !important}.align-bottom{vertical-align:bottom !important}.align-text-bottom{vertical-align:text-bottom !important}.align-text-top{vertical-align:text-top !important}.bg-primary{background-color:#2780E3 !important}a.bg-primary:hover,a.bg-primary:focus,button.bg-primary:hover,button.bg-primary:focus{background-color:#1967be !important}.bg-secondary{background-color:#373a3c !important}a.bg-secondary:hover,a.bg-secondary:focus,button.bg-secondary:hover,button.bg-secondary:focus{background-color:#1f2021 !important}.bg-success{background-color:#3FB618 !important}a.bg-success:hover,a.bg-success:focus,button.bg-success:hover,button.bg-success:focus{background-color:#2f8912 !important}.bg-info{background-color:#9954BB !important}a.bg-info:hover,a.bg-info:focus,button.bg-info:hover,button.bg-info:focus{background-color:#7e3f9d !important}.bg-warning{background-color:#FF7518 !important}a.bg-warning:hover,a.bg-warning:focus,button.bg-warning:hover,button.bg-warning:focus{background-color:#e45c00 !important}.bg-danger{background-color:#FF0039 !important}a.bg-danger:hover,a.bg-danger:focus,button.bg-danger:hover,button.bg-danger:focus{background-color:#cc002e !important}.bg-light{background-color:#f8f9fa !important}a.bg-light:hover,a.bg-light:focus,button.bg-light:hover,button.bg-light:focus{background-color:#dae0e5 !important}.bg-dark{background-color:#373a3c !important}a.bg-dark:hover,a.bg-dark:focus,button.bg-dark:hover,button.bg-dark:focus{background-color:#1f2021 !important}.bg-white{background-color:#fff !important}.bg-transparent{background-color:transparent !important}.border{border:1px solid #dee2e6 !important}.border-top{border-top:1px solid #dee2e6 !important}.border-right{border-right:1px solid #dee2e6 !important}.border-bottom{border-bottom:1px solid #dee2e6 !important}.border-left{border-left:1px solid #dee2e6 !important}.border-0{border:0 !important}.border-top-0{border-top:0 !important}.border-right-0{border-right:0 !important}.border-bottom-0{border-bottom:0 !important}.border-left-0{border-left:0 !important}.border-primary{border-color:#2780E3 !important}.border-secondary{border-color:#373a3c !important}.border-success{border-color:#3FB618 !important}.border-info{border-color:#9954BB !important}.border-warning{border-color:#FF7518 !important}.border-danger{border-color:#FF0039 !important}.border-light{border-color:#f8f9fa !important}.border-dark{border-color:#373a3c !important}.border-white{border-color:#fff !important}.rounded-sm{border-radius:0.2rem !important}.rounded{border-radius:0.25rem !important}.rounded-top{border-top-left-radius:0.25rem !important;border-top-right-radius:0.25rem !important}.rounded-right{border-top-right-radius:0.25rem !important;border-bottom-right-radius:0.25rem !important}.rounded-bottom{border-bottom-right-radius:0.25rem !important;border-bottom-left-radius:0.25rem !important}.rounded-left{border-top-left-radius:0.25rem !important;border-bottom-left-radius:0.25rem !important}.rounded-lg{border-radius:0.3rem !important}.rounded-circle{border-radius:50% !important}.rounded-pill{border-radius:50rem !important}.rounded-0{border-radius:0 !important}.clearfix::after{display:block;clear:both;content:""}.d-none{display:none !important}.d-inline{display:inline !important}.d-inline-block{display:inline-block !important}.d-block{display:block !important}.d-table{display:table !important}.d-table-row{display:table-row !important}.d-table-cell{display:table-cell !important}.d-flex{display:-webkit-box !important;display:-ms-flexbox !important;display:flex !important}.d-inline-flex{display:-webkit-inline-box !important;display:-ms-inline-flexbox !important;display:inline-flex !important}@media (min-width: 576px){.d-sm-none{display:none !important}.d-sm-inline{display:inline !important}.d-sm-inline-block{display:inline-block !important}.d-sm-block{display:block !important}.d-sm-table{display:table !important}.d-sm-table-row{display:table-row !important}.d-sm-table-cell{display:table-cell !important}.d-sm-flex{display:-webkit-box !important;display:-ms-flexbox !important;display:flex !important}.d-sm-inline-flex{display:-webkit-inline-box !important;display:-ms-inline-flexbox !important;display:inline-flex !important}}@media (min-width: 768px){.d-md-none{display:none !important}.d-md-inline{display:inline !important}.d-md-inline-block{display:inline-block !important}.d-md-block{display:block !important}.d-md-table{display:table !important}.d-md-table-row{display:table-row !important}.d-md-table-cell{display:table-cell !important}.d-md-flex{display:-webkit-box !important;display:-ms-flexbox !important;display:flex !important}.d-md-inline-flex{display:-webkit-inline-box !important;display:-ms-inline-flexbox !important;display:inline-flex !important}}@media (min-width: 992px){.d-lg-none{display:none !important}.d-lg-inline{display:inline !important}.d-lg-inline-block{display:inline-block !important}.d-lg-block{display:block !important}.d-lg-table{display:table !important}.d-lg-table-row{display:table-row !important}.d-lg-table-cell{display:table-cell !important}.d-lg-flex{display:-webkit-box !important;display:-ms-flexbox !important;display:flex !important}.d-lg-inline-flex{display:-webkit-inline-box !important;display:-ms-inline-flexbox !important;display:inline-flex !important}}@media (min-width: 1200px){.d-xl-none{display:none !important}.d-xl-inline{display:inline !important}.d-xl-inline-block{display:inline-block !important}.d-xl-block{display:block !important}.d-xl-table{display:table !important}.d-xl-table-row{display:table-row !important}.d-xl-table-cell{display:table-cell !important}.d-xl-flex{display:-webkit-box !important;display:-ms-flexbox !important;display:flex !important}.d-xl-inline-flex{display:-webkit-inline-box !important;display:-ms-inline-flexbox !important;display:inline-flex !important}}@media print{.d-print-none{display:none !important}.d-print-inline{display:inline !important}.d-print-inline-block{display:inline-block !important}.d-print-block{display:block !important}.d-print-table{display:table !important}.d-print-table-row{display:table-row !important}.d-print-table-cell{display:table-cell !important}.d-print-flex{display:-webkit-box !important;display:-ms-flexbox !important;display:flex !important}.d-print-inline-flex{display:-webkit-inline-box !important;display:-ms-inline-flexbox !important;display:inline-flex !important}}.embed-responsive{position:relative;display:block;width:100%;padding:0;overflow:hidden}.embed-responsive::before{display:block;content:""}.embed-responsive .embed-responsive-item,.embed-responsive iframe,.embed-responsive embed,.embed-responsive object,.embed-responsive video{position:absolute;top:0;bottom:0;left:0;width:100%;height:100%;border:0}.embed-responsive-21by9::before{padding-top:42.8571428571%}.embed-responsive-16by9::before{padding-top:56.25%}.embed-responsive-4by3::before{padding-top:75%}.embed-responsive-1by1::before{padding-top:100%}.flex-row{-webkit-box-orient:horizontal !important;-webkit-box-direction:normal !important;-ms-flex-direction:row !important;flex-direction:row !important}.flex-column{-webkit-box-orient:vertical !important;-webkit-box-direction:normal !important;-ms-flex-direction:column !important;flex-direction:column !important}.flex-row-reverse{-webkit-box-orient:horizontal !important;-webkit-box-direction:reverse !important;-ms-flex-direction:row-reverse !important;flex-direction:row-reverse !important}.flex-column-reverse{-webkit-box-orient:vertical !important;-webkit-box-direction:reverse !important;-ms-flex-direction:column-reverse !important;flex-direction:column-reverse !important}.flex-wrap{-ms-flex-wrap:wrap !important;flex-wrap:wrap !important}.flex-nowrap{-ms-flex-wrap:nowrap !important;flex-wrap:nowrap !important}.flex-wrap-reverse{-ms-flex-wrap:wrap-reverse !important;flex-wrap:wrap-reverse !important}.flex-fill{-webkit-box-flex:1 !important;-ms-flex:1 1 auto !important;flex:1 1 auto !important}.flex-grow-0{-webkit-box-flex:0 !important;-ms-flex-positive:0 !important;flex-grow:0 !important}.flex-grow-1{-webkit-box-flex:1 !important;-ms-flex-positive:1 !important;flex-grow:1 !important}.flex-shrink-0{-ms-flex-negative:0 !important;flex-shrink:0 !important}.flex-shrink-1{-ms-flex-negative:1 !important;flex-shrink:1 !important}.justify-content-start{-webkit-box-pack:start !important;-ms-flex-pack:start !important;justify-content:flex-start !important}.justify-content-end{-webkit-box-pack:end !important;-ms-flex-pack:end !important;justify-content:flex-end !important}.justify-content-center{-webkit-box-pack:center !important;-ms-flex-pack:center !important;justify-content:center !important}.justify-content-between{-webkit-box-pack:justify !important;-ms-flex-pack:justify !important;justify-content:space-between !important}.justify-content-around{-ms-flex-pack:distribute !important;justify-content:space-around !important}.align-items-start{-webkit-box-align:start !important;-ms-flex-align:start !important;align-items:flex-start !important}.align-items-end{-webkit-box-align:end !important;-ms-flex-align:end !important;align-items:flex-end !important}.align-items-center{-webkit-box-align:center !important;-ms-flex-align:center !important;align-items:center !important}.align-items-baseline{-webkit-box-align:baseline !important;-ms-flex-align:baseline !important;align-items:baseline !important}.align-items-stretch{-webkit-box-align:stretch !important;-ms-flex-align:stretch !important;align-items:stretch !important}.align-content-start{-ms-flex-line-pack:start !important;align-content:flex-start !important}.align-content-end{-ms-flex-line-pack:end !important;align-content:flex-end !important}.align-content-center{-ms-flex-line-pack:center !important;align-content:center !important}.align-content-between{-ms-flex-line-pack:justify !important;align-content:space-between !important}.align-content-around{-ms-flex-line-pack:distribute !important;align-content:space-around !important}.align-content-stretch{-ms-flex-line-pack:stretch !important;align-content:stretch !important}.align-self-auto{-ms-flex-item-align:auto !important;align-self:auto !important}.align-self-start{-ms-flex-item-align:start !important;align-self:flex-start !important}.align-self-end{-ms-flex-item-align:end !important;align-self:flex-end !important}.align-self-center{-ms-flex-item-align:center !important;align-self:center !important}.align-self-baseline{-ms-flex-item-align:baseline !important;align-self:baseline !important}.align-self-stretch{-ms-flex-item-align:stretch !important;align-self:stretch !important}@media (min-width: 576px){.flex-sm-row{-webkit-box-orient:horizontal !important;-webkit-box-direction:normal !important;-ms-flex-direction:row !important;flex-direction:row !important}.flex-sm-column{-webkit-box-orient:vertical !important;-webkit-box-direction:normal !important;-ms-flex-direction:column !important;flex-direction:column !important}.flex-sm-row-reverse{-webkit-box-orient:horizontal !important;-webkit-box-direction:reverse !important;-ms-flex-direction:row-reverse !important;flex-direction:row-reverse !important}.flex-sm-column-reverse{-webkit-box-orient:vertical !important;-webkit-box-direction:reverse !important;-ms-flex-direction:column-reverse !important;flex-direction:column-reverse !important}.flex-sm-wrap{-ms-flex-wrap:wrap !important;flex-wrap:wrap !important}.flex-sm-nowrap{-ms-flex-wrap:nowrap !important;flex-wrap:nowrap !important}.flex-sm-wrap-reverse{-ms-flex-wrap:wrap-reverse !important;flex-wrap:wrap-reverse !important}.flex-sm-fill{-webkit-box-flex:1 !important;-ms-flex:1 1 auto !important;flex:1 1 auto !important}.flex-sm-grow-0{-webkit-box-flex:0 !important;-ms-flex-positive:0 !important;flex-grow:0 !important}.flex-sm-grow-1{-webkit-box-flex:1 !important;-ms-flex-positive:1 !important;flex-grow:1 !important}.flex-sm-shrink-0{-ms-flex-negative:0 !important;flex-shrink:0 !important}.flex-sm-shrink-1{-ms-flex-negative:1 !important;flex-shrink:1 !important}.justify-content-sm-start{-webkit-box-pack:start !important;-ms-flex-pack:start !important;justify-content:flex-start !important}.justify-content-sm-end{-webkit-box-pack:end !important;-ms-flex-pack:end !important;justify-content:flex-end !important}.justify-content-sm-center{-webkit-box-pack:center !important;-ms-flex-pack:center !important;justify-content:center !important}.justify-content-sm-between{-webkit-box-pack:justify !important;-ms-flex-pack:justify !important;justify-content:space-between !important}.justify-content-sm-around{-ms-flex-pack:distribute !important;justify-content:space-around !important}.align-items-sm-start{-webkit-box-align:start !important;-ms-flex-align:start !important;align-items:flex-start !important}.align-items-sm-end{-webkit-box-align:end !important;-ms-flex-align:end !important;align-items:flex-end !important}.align-items-sm-center{-webkit-box-align:center !important;-ms-flex-align:center !important;align-items:center !important}.align-items-sm-baseline{-webkit-box-align:baseline !important;-ms-flex-align:baseline !important;align-items:baseline !important}.align-items-sm-stretch{-webkit-box-align:stretch !important;-ms-flex-align:stretch !important;align-items:stretch !important}.align-content-sm-start{-ms-flex-line-pack:start !important;align-content:flex-start !important}.align-content-sm-end{-ms-flex-line-pack:end !important;align-content:flex-end !important}.align-content-sm-center{-ms-flex-line-pack:center !important;align-content:center !important}.align-content-sm-between{-ms-flex-line-pack:justify !important;align-content:space-between !important}.align-content-sm-around{-ms-flex-line-pack:distribute !important;align-content:space-around !important}.align-content-sm-stretch{-ms-flex-line-pack:stretch !important;align-content:stretch !important}.align-self-sm-auto{-ms-flex-item-align:auto !important;align-self:auto !important}.align-self-sm-start{-ms-flex-item-align:start !important;align-self:flex-start !important}.align-self-sm-end{-ms-flex-item-align:end !important;align-self:flex-end !important}.align-self-sm-center{-ms-flex-item-align:center !important;align-self:center !important}.align-self-sm-baseline{-ms-flex-item-align:baseline !important;align-self:baseline !important}.align-self-sm-stretch{-ms-flex-item-align:stretch !important;align-self:stretch !important}}@media (min-width: 768px){.flex-md-row{-webkit-box-orient:horizontal !important;-webkit-box-direction:normal !important;-ms-flex-direction:row !important;flex-direction:row !important}.flex-md-column{-webkit-box-orient:vertical !important;-webkit-box-direction:normal !important;-ms-flex-direction:column !important;flex-direction:column !important}.flex-md-row-reverse{-webkit-box-orient:horizontal !important;-webkit-box-direction:reverse !important;-ms-flex-direction:row-reverse !important;flex-direction:row-reverse !important}.flex-md-column-reverse{-webkit-box-orient:vertical !important;-webkit-box-direction:reverse !important;-ms-flex-direction:column-reverse !important;flex-direction:column-reverse !important}.flex-md-wrap{-ms-flex-wrap:wrap !important;flex-wrap:wrap !important}.flex-md-nowrap{-ms-flex-wrap:nowrap !important;flex-wrap:nowrap !important}.flex-md-wrap-reverse{-ms-flex-wrap:wrap-reverse !important;flex-wrap:wrap-reverse !important}.flex-md-fill{-webkit-box-flex:1 !important;-ms-flex:1 1 auto !important;flex:1 1 auto !important}.flex-md-grow-0{-webkit-box-flex:0 !important;-ms-flex-positive:0 !important;flex-grow:0 !important}.flex-md-grow-1{-webkit-box-flex:1 !important;-ms-flex-positive:1 !important;flex-grow:1 !important}.flex-md-shrink-0{-ms-flex-negative:0 !important;flex-shrink:0 !important}.flex-md-shrink-1{-ms-flex-negative:1 !important;flex-shrink:1 !important}.justify-content-md-start{-webkit-box-pack:start !important;-ms-flex-pack:start !important;justify-content:flex-start !important}.justify-content-md-end{-webkit-box-pack:end !important;-ms-flex-pack:end !important;justify-content:flex-end !important}.justify-content-md-center{-webkit-box-pack:center !important;-ms-flex-pack:center !important;justify-content:center !important}.justify-content-md-between{-webkit-box-pack:justify !important;-ms-flex-pack:justify !important;justify-content:space-between !important}.justify-content-md-around{-ms-flex-pack:distribute !important;justify-content:space-around !important}.align-items-md-start{-webkit-box-align:start !important;-ms-flex-align:start !important;align-items:flex-start !important}.align-items-md-end{-webkit-box-align:end !important;-ms-flex-align:end !important;align-items:flex-end !important}.align-items-md-center{-webkit-box-align:center !important;-ms-flex-align:center !important;align-items:center !important}.align-items-md-baseline{-webkit-box-align:baseline !important;-ms-flex-align:baseline !important;align-items:baseline !important}.align-items-md-stretch{-webkit-box-align:stretch !important;-ms-flex-align:stretch !important;align-items:stretch !important}.align-content-md-start{-ms-flex-line-pack:start !important;align-content:flex-start !important}.align-content-md-end{-ms-flex-line-pack:end !important;align-content:flex-end !important}.align-content-md-center{-ms-flex-line-pack:center !important;align-content:center !important}.align-content-md-between{-ms-flex-line-pack:justify !important;align-content:space-between !important}.align-content-md-around{-ms-flex-line-pack:distribute !important;align-content:space-around !important}.align-content-md-stretch{-ms-flex-line-pack:stretch !important;align-content:stretch !important}.align-self-md-auto{-ms-flex-item-align:auto !important;align-self:auto !important}.align-self-md-start{-ms-flex-item-align:start !important;align-self:flex-start !important}.align-self-md-end{-ms-flex-item-align:end !important;align-self:flex-end !important}.align-self-md-center{-ms-flex-item-align:center !important;align-self:center !important}.align-self-md-baseline{-ms-flex-item-align:baseline !important;align-self:baseline !important}.align-self-md-stretch{-ms-flex-item-align:stretch !important;align-self:stretch !important}}@media (min-width: 992px){.flex-lg-row{-webkit-box-orient:horizontal !important;-webkit-box-direction:normal !important;-ms-flex-direction:row !important;flex-direction:row !important}.flex-lg-column{-webkit-box-orient:vertical !important;-webkit-box-direction:normal !important;-ms-flex-direction:column !important;flex-direction:column !important}.flex-lg-row-reverse{-webkit-box-orient:horizontal !important;-webkit-box-direction:reverse !important;-ms-flex-direction:row-reverse !important;flex-direction:row-reverse !important}.flex-lg-column-reverse{-webkit-box-orient:vertical !important;-webkit-box-direction:reverse !important;-ms-flex-direction:column-reverse !important;flex-direction:column-reverse !important}.flex-lg-wrap{-ms-flex-wrap:wrap !important;flex-wrap:wrap !important}.flex-lg-nowrap{-ms-flex-wrap:nowrap !important;flex-wrap:nowrap !important}.flex-lg-wrap-reverse{-ms-flex-wrap:wrap-reverse !important;flex-wrap:wrap-reverse !important}.flex-lg-fill{-webkit-box-flex:1 !important;-ms-flex:1 1 auto !important;flex:1 1 auto !important}.flex-lg-grow-0{-webkit-box-flex:0 !important;-ms-flex-positive:0 !important;flex-grow:0 !important}.flex-lg-grow-1{-webkit-box-flex:1 !important;-ms-flex-positive:1 !important;flex-grow:1 !important}.flex-lg-shrink-0{-ms-flex-negative:0 !important;flex-shrink:0 !important}.flex-lg-shrink-1{-ms-flex-negative:1 !important;flex-shrink:1 !important}.justify-content-lg-start{-webkit-box-pack:start !important;-ms-flex-pack:start !important;justify-content:flex-start !important}.justify-content-lg-end{-webkit-box-pack:end !important;-ms-flex-pack:end !important;justify-content:flex-end !important}.justify-content-lg-center{-webkit-box-pack:center !important;-ms-flex-pack:center !important;justify-content:center !important}.justify-content-lg-between{-webkit-box-pack:justify !important;-ms-flex-pack:justify !important;justify-content:space-between !important}.justify-content-lg-around{-ms-flex-pack:distribute !important;justify-content:space-around !important}.align-items-lg-start{-webkit-box-align:start !important;-ms-flex-align:start !important;align-items:flex-start !important}.align-items-lg-end{-webkit-box-align:end !important;-ms-flex-align:end !important;align-items:flex-end !important}.align-items-lg-center{-webkit-box-align:center !important;-ms-flex-align:center !important;align-items:center !important}.align-items-lg-baseline{-webkit-box-align:baseline !important;-ms-flex-align:baseline !important;align-items:baseline !important}.align-items-lg-stretch{-webkit-box-align:stretch !important;-ms-flex-align:stretch !important;align-items:stretch !important}.align-content-lg-start{-ms-flex-line-pack:start !important;align-content:flex-start !important}.align-content-lg-end{-ms-flex-line-pack:end !important;align-content:flex-end !important}.align-content-lg-center{-ms-flex-line-pack:center !important;align-content:center !important}.align-content-lg-between{-ms-flex-line-pack:justify !important;align-content:space-between !important}.align-content-lg-around{-ms-flex-line-pack:distribute !important;align-content:space-around !important}.align-content-lg-stretch{-ms-flex-line-pack:stretch !important;align-content:stretch !important}.align-self-lg-auto{-ms-flex-item-align:auto !important;align-self:auto !important}.align-self-lg-start{-ms-flex-item-align:start !important;align-self:flex-start !important}.align-self-lg-end{-ms-flex-item-align:end !important;align-self:flex-end !important}.align-self-lg-center{-ms-flex-item-align:center !important;align-self:center !important}.align-self-lg-baseline{-ms-flex-item-align:baseline !important;align-self:baseline !important}.align-self-lg-stretch{-ms-flex-item-align:stretch !important;align-self:stretch !important}}@media (min-width: 1200px){.flex-xl-row{-webkit-box-orient:horizontal !important;-webkit-box-direction:normal !important;-ms-flex-direction:row !important;flex-direction:row !important}.flex-xl-column{-webkit-box-orient:vertical !important;-webkit-box-direction:normal !important;-ms-flex-direction:column !important;flex-direction:column !important}.flex-xl-row-reverse{-webkit-box-orient:horizontal !important;-webkit-box-direction:reverse !important;-ms-flex-direction:row-reverse !important;flex-direction:row-reverse !important}.flex-xl-column-reverse{-webkit-box-orient:vertical !important;-webkit-box-direction:reverse !important;-ms-flex-direction:column-reverse !important;flex-direction:column-reverse !important}.flex-xl-wrap{-ms-flex-wrap:wrap !important;flex-wrap:wrap !important}.flex-xl-nowrap{-ms-flex-wrap:nowrap !important;flex-wrap:nowrap !important}.flex-xl-wrap-reverse{-ms-flex-wrap:wrap-reverse !important;flex-wrap:wrap-reverse !important}.flex-xl-fill{-webkit-box-flex:1 !important;-ms-flex:1 1 auto !important;flex:1 1 auto !important}.flex-xl-grow-0{-webkit-box-flex:0 !important;-ms-flex-positive:0 !important;flex-grow:0 !important}.flex-xl-grow-1{-webkit-box-flex:1 !important;-ms-flex-positive:1 !important;flex-grow:1 !important}.flex-xl-shrink-0{-ms-flex-negative:0 !important;flex-shrink:0 !important}.flex-xl-shrink-1{-ms-flex-negative:1 !important;flex-shrink:1 !important}.justify-content-xl-start{-webkit-box-pack:start !important;-ms-flex-pack:start !important;justify-content:flex-start !important}.justify-content-xl-end{-webkit-box-pack:end !important;-ms-flex-pack:end !important;justify-content:flex-end !important}.justify-content-xl-center{-webkit-box-pack:center !important;-ms-flex-pack:center !important;justify-content:center !important}.justify-content-xl-between{-webkit-box-pack:justify !important;-ms-flex-pack:justify !important;justify-content:space-between !important}.justify-content-xl-around{-ms-flex-pack:distribute !important;justify-content:space-around !important}.align-items-xl-start{-webkit-box-align:start !important;-ms-flex-align:start !important;align-items:flex-start !important}.align-items-xl-end{-webkit-box-align:end !important;-ms-flex-align:end !important;align-items:flex-end !important}.align-items-xl-center{-webkit-box-align:center !important;-ms-flex-align:center !important;align-items:center !important}.align-items-xl-baseline{-webkit-box-align:baseline !important;-ms-flex-align:baseline !important;align-items:baseline !important}.align-items-xl-stretch{-webkit-box-align:stretch !important;-ms-flex-align:stretch !important;align-items:stretch !important}.align-content-xl-start{-ms-flex-line-pack:start !important;align-content:flex-start !important}.align-content-xl-end{-ms-flex-line-pack:end !important;align-content:flex-end !important}.align-content-xl-center{-ms-flex-line-pack:center !important;align-content:center !important}.align-content-xl-between{-ms-flex-line-pack:justify !important;align-content:space-between !important}.align-content-xl-around{-ms-flex-line-pack:distribute !important;align-content:space-around !important}.align-content-xl-stretch{-ms-flex-line-pack:stretch !important;align-content:stretch !important}.align-self-xl-auto{-ms-flex-item-align:auto !important;align-self:auto !important}.align-self-xl-start{-ms-flex-item-align:start !important;align-self:flex-start !important}.align-self-xl-end{-ms-flex-item-align:end !important;align-self:flex-end !important}.align-self-xl-center{-ms-flex-item-align:center !important;align-self:center !important}.align-self-xl-baseline{-ms-flex-item-align:baseline !important;align-self:baseline !important}.align-self-xl-stretch{-ms-flex-item-align:stretch !important;align-self:stretch !important}}.float-left{float:left !important}.float-right{float:right !important}.float-none{float:none !important}@media (min-width: 576px){.float-sm-left{float:left !important}.float-sm-right{float:right !important}.float-sm-none{float:none !important}}@media (min-width: 768px){.float-md-left{float:left !important}.float-md-right{float:right !important}.float-md-none{float:none !important}}@media (min-width: 992px){.float-lg-left{float:left !important}.float-lg-right{float:right !important}.float-lg-none{float:none !important}}@media (min-width: 1200px){.float-xl-left{float:left !important}.float-xl-right{float:right !important}.float-xl-none{float:none !important}}.overflow-auto{overflow:auto !important}.overflow-hidden{overflow:hidden !important}.position-static{position:static !important}.position-relative{position:relative !important}.position-absolute{position:absolute !important}.position-fixed{position:fixed !important}.position-sticky{position:-webkit-sticky !important;position:sticky !important}.fixed-top{position:fixed;top:0;right:0;left:0;z-index:1030}.fixed-bottom{position:fixed;right:0;bottom:0;left:0;z-index:1030}@supports (position: -webkit-sticky) or (position: sticky){.sticky-top{position:-webkit-sticky;position:sticky;top:0;z-index:1020}}.sr-only{position:absolute;width:1px;height:1px;padding:0;overflow:hidden;clip:rect(0, 0, 0, 0);white-space:nowrap;border:0}.sr-only-focusable:active,.sr-only-focusable:focus{position:static;width:auto;height:auto;overflow:visible;clip:auto;white-space:normal}.shadow-sm{-webkit-box-shadow:0 0.125rem 0.25rem rgba(0,0,0,0.075) !important;box-shadow:0 0.125rem 0.25rem rgba(0,0,0,0.075) !important}.shadow{-webkit-box-shadow:0 0.5rem 1rem rgba(0,0,0,0.15) !important;box-shadow:0 0.5rem 1rem rgba(0,0,0,0.15) !important}.shadow-lg{-webkit-box-shadow:0 1rem 3rem rgba(0,0,0,0.175) !important;box-shadow:0 1rem 3rem rgba(0,0,0,0.175) !important}.shadow-none{-webkit-box-shadow:none !important;box-shadow:none !important}.w-25{width:25% !important}.w-50{width:50% !important}.w-75{width:75% !important}.w-100{width:100% !important}.w-auto{width:auto !important}.h-25{height:25% !important}.h-50{height:50% !important}.h-75{height:75% !important}.h-100{height:100% !important}.h-auto{height:auto !important}.mw-100{max-width:100% !important}.mh-100{max-height:100% !important}.min-vw-100{min-width:100vw !important}.min-vh-100{min-height:100vh !important}.vw-100{width:100vw !important}.vh-100{height:100vh !important}.stretched-link::after{position:absolute;top:0;right:0;bottom:0;left:0;z-index:1;pointer-events:auto;content:"";background-color:rgba(0,0,0,0)}.m-0{margin:0 !important}.mt-0,.my-0{margin-top:0 !important}.mr-0,.mx-0{margin-right:0 !important}.mb-0,.my-0{margin-bottom:0 !important}.ml-0,.mx-0{margin-left:0 !important}.m-1{margin:0.25rem !important}.mt-1,.my-1{margin-top:0.25rem !important}.mr-1,.mx-1{margin-right:0.25rem !important}.mb-1,.my-1{margin-bottom:0.25rem !important}.ml-1,.mx-1{margin-left:0.25rem !important}.m-2{margin:0.5rem !important}.mt-2,.my-2{margin-top:0.5rem !important}.mr-2,.mx-2{margin-right:0.5rem !important}.mb-2,.my-2{margin-bottom:0.5rem !important}.ml-2,.mx-2{margin-left:0.5rem !important}.m-3{margin:1rem !important}.mt-3,.my-3{margin-top:1rem !important}.mr-3,.mx-3{margin-right:1rem !important}.mb-3,.my-3{margin-bottom:1rem !important}.ml-3,.mx-3{margin-left:1rem !important}.m-4{margin:1.5rem !important}.mt-4,.my-4{margin-top:1.5rem !important}.mr-4,.mx-4{margin-right:1.5rem !important}.mb-4,.my-4{margin-bottom:1.5rem !important}.ml-4,.mx-4{margin-left:1.5rem !important}.m-5{margin:3rem !important}.mt-5,.my-5{margin-top:3rem !important}.mr-5,.mx-5{margin-right:3rem !important}.mb-5,.my-5{margin-bottom:3rem !important}.ml-5,.mx-5{margin-left:3rem !important}.p-0{padding:0 !important}.pt-0,.py-0{padding-top:0 !important}.pr-0,.px-0{padding-right:0 !important}.pb-0,.py-0{padding-bottom:0 !important}.pl-0,.px-0{padding-left:0 !important}.p-1{padding:0.25rem !important}.pt-1,.py-1{padding-top:0.25rem !important}.pr-1,.px-1{padding-right:0.25rem !important}.pb-1,.py-1{padding-bottom:0.25rem !important}.pl-1,.px-1{padding-left:0.25rem !important}.p-2{padding:0.5rem !important}.pt-2,.py-2{padding-top:0.5rem !important}.pr-2,.px-2{padding-right:0.5rem !important}.pb-2,.py-2{padding-bottom:0.5rem !important}.pl-2,.px-2{padding-left:0.5rem !important}.p-3{padding:1rem !important}.pt-3,.py-3{padding-top:1rem !important}.pr-3,.px-3{padding-right:1rem !important}.pb-3,.py-3{padding-bottom:1rem !important}.pl-3,.px-3{padding-left:1rem !important}.p-4{padding:1.5rem !important}.pt-4,.py-4{padding-top:1.5rem !important}.pr-4,.px-4{padding-right:1.5rem !important}.pb-4,.py-4{padding-bottom:1.5rem !important}.pl-4,.px-4{padding-left:1.5rem !important}.p-5{padding:3rem !important}.pt-5,.py-5{padding-top:3rem !important}.pr-5,.px-5{padding-right:3rem !important}.pb-5,.py-5{padding-bottom:3rem !important}.pl-5,.px-5{padding-left:3rem !important}.m-n1{margin:-0.25rem !important}.mt-n1,.my-n1{margin-top:-0.25rem !important}.mr-n1,.mx-n1{margin-right:-0.25rem !important}.mb-n1,.my-n1{margin-bottom:-0.25rem !important}.ml-n1,.mx-n1{margin-left:-0.25rem !important}.m-n2{margin:-0.5rem !important}.mt-n2,.my-n2{margin-top:-0.5rem !important}.mr-n2,.mx-n2{margin-right:-0.5rem !important}.mb-n2,.my-n2{margin-bottom:-0.5rem !important}.ml-n2,.mx-n2{margin-left:-0.5rem !important}.m-n3{margin:-1rem !important}.mt-n3,.my-n3{margin-top:-1rem !important}.mr-n3,.mx-n3{margin-right:-1rem !important}.mb-n3,.my-n3{margin-bottom:-1rem !important}.ml-n3,.mx-n3{margin-left:-1rem !important}.m-n4{margin:-1.5rem !important}.mt-n4,.my-n4{margin-top:-1.5rem !important}.mr-n4,.mx-n4{margin-right:-1.5rem !important}.mb-n4,.my-n4{margin-bottom:-1.5rem !important}.ml-n4,.mx-n4{margin-left:-1.5rem !important}.m-n5{margin:-3rem !important}.mt-n5,.my-n5{margin-top:-3rem !important}.mr-n5,.mx-n5{margin-right:-3rem !important}.mb-n5,.my-n5{margin-bottom:-3rem !important}.ml-n5,.mx-n5{margin-left:-3rem !important}.m-auto{margin:auto !important}.mt-auto,.my-auto{margin-top:auto !important}.mr-auto,.mx-auto{margin-right:auto !important}.mb-auto,.my-auto{margin-bottom:auto !important}.ml-auto,.mx-auto{margin-left:auto !important}@media (min-width: 576px){.m-sm-0{margin:0 !important}.mt-sm-0,.my-sm-0{margin-top:0 !important}.mr-sm-0,.mx-sm-0{margin-right:0 !important}.mb-sm-0,.my-sm-0{margin-bottom:0 !important}.ml-sm-0,.mx-sm-0{margin-left:0 !important}.m-sm-1{margin:0.25rem !important}.mt-sm-1,.my-sm-1{margin-top:0.25rem !important}.mr-sm-1,.mx-sm-1{margin-right:0.25rem !important}.mb-sm-1,.my-sm-1{margin-bottom:0.25rem !important}.ml-sm-1,.mx-sm-1{margin-left:0.25rem !important}.m-sm-2{margin:0.5rem !important}.mt-sm-2,.my-sm-2{margin-top:0.5rem !important}.mr-sm-2,.mx-sm-2{margin-right:0.5rem !important}.mb-sm-2,.my-sm-2{margin-bottom:0.5rem !important}.ml-sm-2,.mx-sm-2{margin-left:0.5rem !important}.m-sm-3{margin:1rem !important}.mt-sm-3,.my-sm-3{margin-top:1rem !important}.mr-sm-3,.mx-sm-3{margin-right:1rem !important}.mb-sm-3,.my-sm-3{margin-bottom:1rem !important}.ml-sm-3,.mx-sm-3{margin-left:1rem !important}.m-sm-4{margin:1.5rem !important}.mt-sm-4,.my-sm-4{margin-top:1.5rem !important}.mr-sm-4,.mx-sm-4{margin-right:1.5rem !important}.mb-sm-4,.my-sm-4{margin-bottom:1.5rem !important}.ml-sm-4,.mx-sm-4{margin-left:1.5rem !important}.m-sm-5{margin:3rem !important}.mt-sm-5,.my-sm-5{margin-top:3rem !important}.mr-sm-5,.mx-sm-5{margin-right:3rem !important}.mb-sm-5,.my-sm-5{margin-bottom:3rem !important}.ml-sm-5,.mx-sm-5{margin-left:3rem !important}.p-sm-0{padding:0 !important}.pt-sm-0,.py-sm-0{padding-top:0 !important}.pr-sm-0,.px-sm-0{padding-right:0 !important}.pb-sm-0,.py-sm-0{padding-bottom:0 !important}.pl-sm-0,.px-sm-0{padding-left:0 !important}.p-sm-1{padding:0.25rem !important}.pt-sm-1,.py-sm-1{padding-top:0.25rem !important}.pr-sm-1,.px-sm-1{padding-right:0.25rem !important}.pb-sm-1,.py-sm-1{padding-bottom:0.25rem !important}.pl-sm-1,.px-sm-1{padding-left:0.25rem !important}.p-sm-2{padding:0.5rem !important}.pt-sm-2,.py-sm-2{padding-top:0.5rem !important}.pr-sm-2,.px-sm-2{padding-right:0.5rem !important}.pb-sm-2,.py-sm-2{padding-bottom:0.5rem !important}.pl-sm-2,.px-sm-2{padding-left:0.5rem !important}.p-sm-3{padding:1rem !important}.pt-sm-3,.py-sm-3{padding-top:1rem !important}.pr-sm-3,.px-sm-3{padding-right:1rem !important}.pb-sm-3,.py-sm-3{padding-bottom:1rem !important}.pl-sm-3,.px-sm-3{padding-left:1rem !important}.p-sm-4{padding:1.5rem !important}.pt-sm-4,.py-sm-4{padding-top:1.5rem !important}.pr-sm-4,.px-sm-4{padding-right:1.5rem !important}.pb-sm-4,.py-sm-4{padding-bottom:1.5rem !important}.pl-sm-4,.px-sm-4{padding-left:1.5rem !important}.p-sm-5{padding:3rem !important}.pt-sm-5,.py-sm-5{padding-top:3rem !important}.pr-sm-5,.px-sm-5{padding-right:3rem !important}.pb-sm-5,.py-sm-5{padding-bottom:3rem !important}.pl-sm-5,.px-sm-5{padding-left:3rem !important}.m-sm-n1{margin:-0.25rem !important}.mt-sm-n1,.my-sm-n1{margin-top:-0.25rem !important}.mr-sm-n1,.mx-sm-n1{margin-right:-0.25rem !important}.mb-sm-n1,.my-sm-n1{margin-bottom:-0.25rem !important}.ml-sm-n1,.mx-sm-n1{margin-left:-0.25rem !important}.m-sm-n2{margin:-0.5rem !important}.mt-sm-n2,.my-sm-n2{margin-top:-0.5rem !important}.mr-sm-n2,.mx-sm-n2{margin-right:-0.5rem !important}.mb-sm-n2,.my-sm-n2{margin-bottom:-0.5rem !important}.ml-sm-n2,.mx-sm-n2{margin-left:-0.5rem !important}.m-sm-n3{margin:-1rem !important}.mt-sm-n3,.my-sm-n3{margin-top:-1rem !important}.mr-sm-n3,.mx-sm-n3{margin-right:-1rem !important}.mb-sm-n3,.my-sm-n3{margin-bottom:-1rem !important}.ml-sm-n3,.mx-sm-n3{margin-left:-1rem !important}.m-sm-n4{margin:-1.5rem !important}.mt-sm-n4,.my-sm-n4{margin-top:-1.5rem !important}.mr-sm-n4,.mx-sm-n4{margin-right:-1.5rem !important}.mb-sm-n4,.my-sm-n4{margin-bottom:-1.5rem !important}.ml-sm-n4,.mx-sm-n4{margin-left:-1.5rem !important}.m-sm-n5{margin:-3rem !important}.mt-sm-n5,.my-sm-n5{margin-top:-3rem !important}.mr-sm-n5,.mx-sm-n5{margin-right:-3rem !important}.mb-sm-n5,.my-sm-n5{margin-bottom:-3rem !important}.ml-sm-n5,.mx-sm-n5{margin-left:-3rem !important}.m-sm-auto{margin:auto !important}.mt-sm-auto,.my-sm-auto{margin-top:auto !important}.mr-sm-auto,.mx-sm-auto{margin-right:auto !important}.mb-sm-auto,.my-sm-auto{margin-bottom:auto !important}.ml-sm-auto,.mx-sm-auto{margin-left:auto !important}}@media (min-width: 768px){.m-md-0{margin:0 !important}.mt-md-0,.my-md-0{margin-top:0 !important}.mr-md-0,.mx-md-0{margin-right:0 !important}.mb-md-0,.my-md-0{margin-bottom:0 !important}.ml-md-0,.mx-md-0{margin-left:0 !important}.m-md-1{margin:0.25rem !important}.mt-md-1,.my-md-1{margin-top:0.25rem !important}.mr-md-1,.mx-md-1{margin-right:0.25rem !important}.mb-md-1,.my-md-1{margin-bottom:0.25rem !important}.ml-md-1,.mx-md-1{margin-left:0.25rem !important}.m-md-2{margin:0.5rem !important}.mt-md-2,.my-md-2{margin-top:0.5rem !important}.mr-md-2,.mx-md-2{margin-right:0.5rem !important}.mb-md-2,.my-md-2{margin-bottom:0.5rem !important}.ml-md-2,.mx-md-2{margin-left:0.5rem !important}.m-md-3{margin:1rem !important}.mt-md-3,.my-md-3{margin-top:1rem !important}.mr-md-3,.mx-md-3{margin-right:1rem !important}.mb-md-3,.my-md-3{margin-bottom:1rem !important}.ml-md-3,.mx-md-3{margin-left:1rem !important}.m-md-4{margin:1.5rem !important}.mt-md-4,.my-md-4{margin-top:1.5rem !important}.mr-md-4,.mx-md-4{margin-right:1.5rem !important}.mb-md-4,.my-md-4{margin-bottom:1.5rem !important}.ml-md-4,.mx-md-4{margin-left:1.5rem !important}.m-md-5{margin:3rem !important}.mt-md-5,.my-md-5{margin-top:3rem !important}.mr-md-5,.mx-md-5{margin-right:3rem !important}.mb-md-5,.my-md-5{margin-bottom:3rem !important}.ml-md-5,.mx-md-5{margin-left:3rem !important}.p-md-0{padding:0 !important}.pt-md-0,.py-md-0{padding-top:0 !important}.pr-md-0,.px-md-0{padding-right:0 !important}.pb-md-0,.py-md-0{padding-bottom:0 !important}.pl-md-0,.px-md-0{padding-left:0 !important}.p-md-1{padding:0.25rem !important}.pt-md-1,.py-md-1{padding-top:0.25rem !important}.pr-md-1,.px-md-1{padding-right:0.25rem !important}.pb-md-1,.py-md-1{padding-bottom:0.25rem !important}.pl-md-1,.px-md-1{padding-left:0.25rem !important}.p-md-2{padding:0.5rem !important}.pt-md-2,.py-md-2{padding-top:0.5rem !important}.pr-md-2,.px-md-2{padding-right:0.5rem !important}.pb-md-2,.py-md-2{padding-bottom:0.5rem !important}.pl-md-2,.px-md-2{padding-left:0.5rem !important}.p-md-3{padding:1rem !important}.pt-md-3,.py-md-3{padding-top:1rem !important}.pr-md-3,.px-md-3{padding-right:1rem !important}.pb-md-3,.py-md-3{padding-bottom:1rem !important}.pl-md-3,.px-md-3{padding-left:1rem !important}.p-md-4{padding:1.5rem !important}.pt-md-4,.py-md-4{padding-top:1.5rem !important}.pr-md-4,.px-md-4{padding-right:1.5rem !important}.pb-md-4,.py-md-4{padding-bottom:1.5rem !important}.pl-md-4,.px-md-4{padding-left:1.5rem !important}.p-md-5{padding:3rem !important}.pt-md-5,.py-md-5{padding-top:3rem !important}.pr-md-5,.px-md-5{padding-right:3rem !important}.pb-md-5,.py-md-5{padding-bottom:3rem !important}.pl-md-5,.px-md-5{padding-left:3rem !important}.m-md-n1{margin:-0.25rem !important}.mt-md-n1,.my-md-n1{margin-top:-0.25rem !important}.mr-md-n1,.mx-md-n1{margin-right:-0.25rem !important}.mb-md-n1,.my-md-n1{margin-bottom:-0.25rem !important}.ml-md-n1,.mx-md-n1{margin-left:-0.25rem !important}.m-md-n2{margin:-0.5rem !important}.mt-md-n2,.my-md-n2{margin-top:-0.5rem !important}.mr-md-n2,.mx-md-n2{margin-right:-0.5rem !important}.mb-md-n2,.my-md-n2{margin-bottom:-0.5rem !important}.ml-md-n2,.mx-md-n2{margin-left:-0.5rem !important}.m-md-n3{margin:-1rem !important}.mt-md-n3,.my-md-n3{margin-top:-1rem !important}.mr-md-n3,.mx-md-n3{margin-right:-1rem !important}.mb-md-n3,.my-md-n3{margin-bottom:-1rem !important}.ml-md-n3,.mx-md-n3{margin-left:-1rem !important}.m-md-n4{margin:-1.5rem !important}.mt-md-n4,.my-md-n4{margin-top:-1.5rem !important}.mr-md-n4,.mx-md-n4{margin-right:-1.5rem !important}.mb-md-n4,.my-md-n4{margin-bottom:-1.5rem !important}.ml-md-n4,.mx-md-n4{margin-left:-1.5rem !important}.m-md-n5{margin:-3rem !important}.mt-md-n5,.my-md-n5{margin-top:-3rem !important}.mr-md-n5,.mx-md-n5{margin-right:-3rem !important}.mb-md-n5,.my-md-n5{margin-bottom:-3rem !important}.ml-md-n5,.mx-md-n5{margin-left:-3rem !important}.m-md-auto{margin:auto !important}.mt-md-auto,.my-md-auto{margin-top:auto !important}.mr-md-auto,.mx-md-auto{margin-right:auto !important}.mb-md-auto,.my-md-auto{margin-bottom:auto !important}.ml-md-auto,.mx-md-auto{margin-left:auto !important}}@media (min-width: 992px){.m-lg-0{margin:0 !important}.mt-lg-0,.my-lg-0{margin-top:0 !important}.mr-lg-0,.mx-lg-0{margin-right:0 !important}.mb-lg-0,.my-lg-0{margin-bottom:0 !important}.ml-lg-0,.mx-lg-0{margin-left:0 !important}.m-lg-1{margin:0.25rem !important}.mt-lg-1,.my-lg-1{margin-top:0.25rem !important}.mr-lg-1,.mx-lg-1{margin-right:0.25rem !important}.mb-lg-1,.my-lg-1{margin-bottom:0.25rem !important}.ml-lg-1,.mx-lg-1{margin-left:0.25rem !important}.m-lg-2{margin:0.5rem !important}.mt-lg-2,.my-lg-2{margin-top:0.5rem !important}.mr-lg-2,.mx-lg-2{margin-right:0.5rem !important}.mb-lg-2,.my-lg-2{margin-bottom:0.5rem !important}.ml-lg-2,.mx-lg-2{margin-left:0.5rem !important}.m-lg-3{margin:1rem !important}.mt-lg-3,.my-lg-3{margin-top:1rem !important}.mr-lg-3,.mx-lg-3{margin-right:1rem !important}.mb-lg-3,.my-lg-3{margin-bottom:1rem !important}.ml-lg-3,.mx-lg-3{margin-left:1rem !important}.m-lg-4{margin:1.5rem !important}.mt-lg-4,.my-lg-4{margin-top:1.5rem !important}.mr-lg-4,.mx-lg-4{margin-right:1.5rem !important}.mb-lg-4,.my-lg-4{margin-bottom:1.5rem !important}.ml-lg-4,.mx-lg-4{margin-left:1.5rem !important}.m-lg-5{margin:3rem !important}.mt-lg-5,.my-lg-5{margin-top:3rem !important}.mr-lg-5,.mx-lg-5{margin-right:3rem !important}.mb-lg-5,.my-lg-5{margin-bottom:3rem !important}.ml-lg-5,.mx-lg-5{margin-left:3rem !important}.p-lg-0{padding:0 !important}.pt-lg-0,.py-lg-0{padding-top:0 !important}.pr-lg-0,.px-lg-0{padding-right:0 !important}.pb-lg-0,.py-lg-0{padding-bottom:0 !important}.pl-lg-0,.px-lg-0{padding-left:0 !important}.p-lg-1{padding:0.25rem !important}.pt-lg-1,.py-lg-1{padding-top:0.25rem !important}.pr-lg-1,.px-lg-1{padding-right:0.25rem !important}.pb-lg-1,.py-lg-1{padding-bottom:0.25rem !important}.pl-lg-1,.px-lg-1{padding-left:0.25rem !important}.p-lg-2{padding:0.5rem !important}.pt-lg-2,.py-lg-2{padding-top:0.5rem !important}.pr-lg-2,.px-lg-2{padding-right:0.5rem !important}.pb-lg-2,.py-lg-2{padding-bottom:0.5rem !important}.pl-lg-2,.px-lg-2{padding-left:0.5rem !important}.p-lg-3{padding:1rem !important}.pt-lg-3,.py-lg-3{padding-top:1rem !important}.pr-lg-3,.px-lg-3{padding-right:1rem !important}.pb-lg-3,.py-lg-3{padding-bottom:1rem !important}.pl-lg-3,.px-lg-3{padding-left:1rem !important}.p-lg-4{padding:1.5rem !important}.pt-lg-4,.py-lg-4{padding-top:1.5rem !important}.pr-lg-4,.px-lg-4{padding-right:1.5rem !important}.pb-lg-4,.py-lg-4{padding-bottom:1.5rem !important}.pl-lg-4,.px-lg-4{padding-left:1.5rem !important}.p-lg-5{padding:3rem !important}.pt-lg-5,.py-lg-5{padding-top:3rem !important}.pr-lg-5,.px-lg-5{padding-right:3rem !important}.pb-lg-5,.py-lg-5{padding-bottom:3rem !important}.pl-lg-5,.px-lg-5{padding-left:3rem !important}.m-lg-n1{margin:-0.25rem !important}.mt-lg-n1,.my-lg-n1{margin-top:-0.25rem !important}.mr-lg-n1,.mx-lg-n1{margin-right:-0.25rem !important}.mb-lg-n1,.my-lg-n1{margin-bottom:-0.25rem !important}.ml-lg-n1,.mx-lg-n1{margin-left:-0.25rem !important}.m-lg-n2{margin:-0.5rem !important}.mt-lg-n2,.my-lg-n2{margin-top:-0.5rem !important}.mr-lg-n2,.mx-lg-n2{margin-right:-0.5rem !important}.mb-lg-n2,.my-lg-n2{margin-bottom:-0.5rem !important}.ml-lg-n2,.mx-lg-n2{margin-left:-0.5rem !important}.m-lg-n3{margin:-1rem !important}.mt-lg-n3,.my-lg-n3{margin-top:-1rem !important}.mr-lg-n3,.mx-lg-n3{margin-right:-1rem !important}.mb-lg-n3,.my-lg-n3{margin-bottom:-1rem !important}.ml-lg-n3,.mx-lg-n3{margin-left:-1rem !important}.m-lg-n4{margin:-1.5rem !important}.mt-lg-n4,.my-lg-n4{margin-top:-1.5rem !important}.mr-lg-n4,.mx-lg-n4{margin-right:-1.5rem !important}.mb-lg-n4,.my-lg-n4{margin-bottom:-1.5rem !important}.ml-lg-n4,.mx-lg-n4{margin-left:-1.5rem !important}.m-lg-n5{margin:-3rem !important}.mt-lg-n5,.my-lg-n5{margin-top:-3rem !important}.mr-lg-n5,.mx-lg-n5{margin-right:-3rem !important}.mb-lg-n5,.my-lg-n5{margin-bottom:-3rem !important}.ml-lg-n5,.mx-lg-n5{margin-left:-3rem !important}.m-lg-auto{margin:auto !important}.mt-lg-auto,.my-lg-auto{margin-top:auto !important}.mr-lg-auto,.mx-lg-auto{margin-right:auto !important}.mb-lg-auto,.my-lg-auto{margin-bottom:auto !important}.ml-lg-auto,.mx-lg-auto{margin-left:auto !important}}@media (min-width: 1200px){.m-xl-0{margin:0 !important}.mt-xl-0,.my-xl-0{margin-top:0 !important}.mr-xl-0,.mx-xl-0{margin-right:0 !important}.mb-xl-0,.my-xl-0{margin-bottom:0 !important}.ml-xl-0,.mx-xl-0{margin-left:0 !important}.m-xl-1{margin:0.25rem !important}.mt-xl-1,.my-xl-1{margin-top:0.25rem !important}.mr-xl-1,.mx-xl-1{margin-right:0.25rem !important}.mb-xl-1,.my-xl-1{margin-bottom:0.25rem !important}.ml-xl-1,.mx-xl-1{margin-left:0.25rem !important}.m-xl-2{margin:0.5rem !important}.mt-xl-2,.my-xl-2{margin-top:0.5rem !important}.mr-xl-2,.mx-xl-2{margin-right:0.5rem !important}.mb-xl-2,.my-xl-2{margin-bottom:0.5rem !important}.ml-xl-2,.mx-xl-2{margin-left:0.5rem !important}.m-xl-3{margin:1rem !important}.mt-xl-3,.my-xl-3{margin-top:1rem !important}.mr-xl-3,.mx-xl-3{margin-right:1rem !important}.mb-xl-3,.my-xl-3{margin-bottom:1rem !important}.ml-xl-3,.mx-xl-3{margin-left:1rem !important}.m-xl-4{margin:1.5rem !important}.mt-xl-4,.my-xl-4{margin-top:1.5rem !important}.mr-xl-4,.mx-xl-4{margin-right:1.5rem !important}.mb-xl-4,.my-xl-4{margin-bottom:1.5rem !important}.ml-xl-4,.mx-xl-4{margin-left:1.5rem !important}.m-xl-5{margin:3rem !important}.mt-xl-5,.my-xl-5{margin-top:3rem !important}.mr-xl-5,.mx-xl-5{margin-right:3rem !important}.mb-xl-5,.my-xl-5{margin-bottom:3rem !important}.ml-xl-5,.mx-xl-5{margin-left:3rem !important}.p-xl-0{padding:0 !important}.pt-xl-0,.py-xl-0{padding-top:0 !important}.pr-xl-0,.px-xl-0{padding-right:0 !important}.pb-xl-0,.py-xl-0{padding-bottom:0 !important}.pl-xl-0,.px-xl-0{padding-left:0 !important}.p-xl-1{padding:0.25rem !important}.pt-xl-1,.py-xl-1{padding-top:0.25rem !important}.pr-xl-1,.px-xl-1{padding-right:0.25rem !important}.pb-xl-1,.py-xl-1{padding-bottom:0.25rem !important}.pl-xl-1,.px-xl-1{padding-left:0.25rem !important}.p-xl-2{padding:0.5rem !important}.pt-xl-2,.py-xl-2{padding-top:0.5rem !important}.pr-xl-2,.px-xl-2{padding-right:0.5rem !important}.pb-xl-2,.py-xl-2{padding-bottom:0.5rem !important}.pl-xl-2,.px-xl-2{padding-left:0.5rem !important}.p-xl-3{padding:1rem !important}.pt-xl-3,.py-xl-3{padding-top:1rem !important}.pr-xl-3,.px-xl-3{padding-right:1rem !important}.pb-xl-3,.py-xl-3{padding-bottom:1rem !important}.pl-xl-3,.px-xl-3{padding-left:1rem !important}.p-xl-4{padding:1.5rem !important}.pt-xl-4,.py-xl-4{padding-top:1.5rem !important}.pr-xl-4,.px-xl-4{padding-right:1.5rem !important}.pb-xl-4,.py-xl-4{padding-bottom:1.5rem !important}.pl-xl-4,.px-xl-4{padding-left:1.5rem !important}.p-xl-5{padding:3rem !important}.pt-xl-5,.py-xl-5{padding-top:3rem !important}.pr-xl-5,.px-xl-5{padding-right:3rem !important}.pb-xl-5,.py-xl-5{padding-bottom:3rem !important}.pl-xl-5,.px-xl-5{padding-left:3rem !important}.m-xl-n1{margin:-0.25rem !important}.mt-xl-n1,.my-xl-n1{margin-top:-0.25rem !important}.mr-xl-n1,.mx-xl-n1{margin-right:-0.25rem !important}.mb-xl-n1,.my-xl-n1{margin-bottom:-0.25rem !important}.ml-xl-n1,.mx-xl-n1{margin-left:-0.25rem !important}.m-xl-n2{margin:-0.5rem !important}.mt-xl-n2,.my-xl-n2{margin-top:-0.5rem !important}.mr-xl-n2,.mx-xl-n2{margin-right:-0.5rem !important}.mb-xl-n2,.my-xl-n2{margin-bottom:-0.5rem !important}.ml-xl-n2,.mx-xl-n2{margin-left:-0.5rem !important}.m-xl-n3{margin:-1rem !important}.mt-xl-n3,.my-xl-n3{margin-top:-1rem !important}.mr-xl-n3,.mx-xl-n3{margin-right:-1rem !important}.mb-xl-n3,.my-xl-n3{margin-bottom:-1rem !important}.ml-xl-n3,.mx-xl-n3{margin-left:-1rem !important}.m-xl-n4{margin:-1.5rem !important}.mt-xl-n4,.my-xl-n4{margin-top:-1.5rem !important}.mr-xl-n4,.mx-xl-n4{margin-right:-1.5rem !important}.mb-xl-n4,.my-xl-n4{margin-bottom:-1.5rem !important}.ml-xl-n4,.mx-xl-n4{margin-left:-1.5rem !important}.m-xl-n5{margin:-3rem !important}.mt-xl-n5,.my-xl-n5{margin-top:-3rem !important}.mr-xl-n5,.mx-xl-n5{margin-right:-3rem !important}.mb-xl-n5,.my-xl-n5{margin-bottom:-3rem !important}.ml-xl-n5,.mx-xl-n5{margin-left:-3rem !important}.m-xl-auto{margin:auto !important}.mt-xl-auto,.my-xl-auto{margin-top:auto !important}.mr-xl-auto,.mx-xl-auto{margin-right:auto !important}.mb-xl-auto,.my-xl-auto{margin-bottom:auto !important}.ml-xl-auto,.mx-xl-auto{margin-left:auto !important}}.text-monospace{font-family:SFMono-Regular, Menlo, Monaco, Consolas, "Liberation Mono", "Courier New", monospace !important}.text-justify{text-align:justify !important}.text-wrap{white-space:normal !important}.text-nowrap{white-space:nowrap !important}.text-truncate{overflow:hidden;text-overflow:ellipsis;white-space:nowrap}.text-left{text-align:left !important}.text-right{text-align:right !important}.text-center{text-align:center !important}@media (min-width: 576px){.text-sm-left{text-align:left !important}.text-sm-right{text-align:right !important}.text-sm-center{text-align:center !important}}@media (min-width: 768px){.text-md-left{text-align:left !important}.text-md-right{text-align:right !important}.text-md-center{text-align:center !important}}@media (min-width: 992px){.text-lg-left{text-align:left !important}.text-lg-right{text-align:right !important}.text-lg-center{text-align:center !important}}@media (min-width: 1200px){.text-xl-left{text-align:left !important}.text-xl-right{text-align:right !important}.text-xl-center{text-align:center !important}}.text-lowercase{text-transform:lowercase !important}.text-uppercase{text-transform:uppercase !important}.text-capitalize{text-transform:capitalize !important}.font-weight-light{font-weight:300 !important}.font-weight-lighter{font-weight:lighter !important}.font-weight-normal{font-weight:400 !important}.font-weight-bold{font-weight:700 !important}.font-weight-bolder{font-weight:bolder !important}.font-italic{font-style:italic !important}.text-white{color:#fff !important}.text-primary{color:#2780E3 !important}a.text-primary:hover,a.text-primary:focus{color:#165ba8 !important}.text-secondary{color:#373a3c !important}a.text-secondary:hover,a.text-secondary:focus{color:#121314 !important}.text-success{color:#3FB618 !important}a.text-success:hover,a.text-success:focus{color:#28720f !important}.text-info{color:#9954BB !important}a.text-info:hover,a.text-info:focus{color:#6f378b !important}.text-warning{color:#FF7518 !important}a.text-warning:hover,a.text-warning:focus{color:#cb5200 !important}.text-danger{color:#FF0039 !important}a.text-danger:hover,a.text-danger:focus{color:#b30028 !important}.text-light{color:#f8f9fa !important}a.text-light:hover,a.text-light:focus{color:#cbd3da !important}.text-dark{color:#373a3c !important}a.text-dark:hover,a.text-dark:focus{color:#121314 !important}.text-body{color:#373a3c !important}.text-muted{color:#868e96 !important}.text-black-50{color:rgba(0,0,0,0.5) !important}.text-white-50{color:rgba(255,255,255,0.5) !important}.text-hide{font:0/0 a;color:transparent;text-shadow:none;background-color:transparent;border:0}.text-decoration-none{text-decoration:none !important}.text-break{word-break:break-word !important;overflow-wrap:break-word !important}.text-reset{color:inherit !important}.visible{visibility:visible !important}.invisible{visibility:hidden !important}@media print{*,*::before,*::after{text-shadow:none !important;-webkit-box-shadow:none !important;box-shadow:none !important}a:not(.btn){text-decoration:underline}abbr[title]::after{content:" (" attr(title) ")"}pre{white-space:pre-wrap !important}pre,blockquote{border:1px solid #adb5bd;page-break-inside:avoid}thead{display:table-header-group}tr,img{page-break-inside:avoid}p,h2,h3{orphans:3;widows:3}h2,h3{page-break-after:avoid}@page{size:a3}body{min-width:992px !important}.container{min-width:992px !important}.navbar{display:none}.badge{border:1px solid #000}.table{border-collapse:collapse !important}.table td,.table th{background-color:#fff !important}.table-bordered th,.table-bordered td{border:1px solid #dee2e6 !important}.table-dark{color:inherit}.table-dark th,.table-dark td,.table-dark thead th,.table-dark tbody+tbody{border-color:#dee2e6}.table .thead-dark th{color:inherit;border-color:#dee2e6}}body{-webkit-font-smoothing:antialiased}.progress .progress-bar{font-size:8px;line-height:8px}
