# Supplementary material for: FPocketWeb: protein pocket hunting in a web browser
Source: J Cheminform. 2022 Aug 26;14:58. doi: 10.1186/s13321-022-00637-0 (PMC9414105; doi:10.1186/s13321-022-00637-0)
Supplement: Supplementary file 1 — Additional file 1. The FPocketWeb source code, version 1.0.1. See http://durrantlab.com/fpocketweb-download for the latest version. [file 13321_2022_637_MOESM1_ESM.zip › fpocketweb-1.0.1/src/styles/style.css]

body {
    font-family: arial;
    margin: 0;
    padding: none
}

/* .emscripten {
    padding-right: 0;
    margin-left: auto;
    margin-right: auto;
    display: block
}

div.emscripten {
    text-align: center
}

div.emscripten_border {
    border: 1px solid #000
}

canvas.emscripten {
    border: 0 none;
    background-color: #000
}

#emscripten_logo {
    display: inline-block;
    margin: 0
} */

.spinner {
    height: 30px;
    width: 30px;
    margin: 0;
    margin-top: 20px;
    margin-left: 20px;
    display: inline-block;
    vertical-align: top;
    -webkit-animation: rotation .8s linear infinite;
    -moz-animation: rotation .8s linear infinite;
    -o-animation: rotation .8s linear infinite;
    animation: rotation .8s linear infinite;
    border-left: 5px solid #ebebeb;
    border-right: 5px solid #ebebeb;
    border-bottom: 5px solid #ebebeb;
    border-top: 5px solid #787878;
    border-radius: 100%;
    background-color: #bdd72e
}

@-webkit-keyframes rotation {
    from {
        -webkit-transform: rotate(0)
    }
    to {
        -webkit-transform: rotate(360deg)
    }
}

@-moz-keyframes rotation {
    from {
        -moz-transform: rotate(0)
    }
    to {
        -moz-transform: rotate(360deg)
    }
}

@-o-keyframes rotation {
    from {
        -o-transform: rotate(0)
    }
    to {
        -o-transform: rotate(360deg)
    }
}

@keyframes rotation {
    from {
        transform: rotate(0)
    }
    to {
        transform: rotate(360deg)
    }
}

#status {
    display: inline-block;
    vertical-align: top;
    margin-top: 30px;
    margin-left: 20px;
    font-weight: 700;
    color: #787878
}

#progress {
    height: 20px;
    width: 300px
}

#controls {
    display: inline-block;
    float: right;
    vertical-align: top;
    margin-top: 30px;
    margin-right: 20px
}

table#info-output .flip-list-move {
    transition: transform 1s;
}


/* #output {
    width: 100%;
    height: 200px;
    margin: 0 auto;
    margin-top: 10px;
    border-left: 0;
    border-right: 0;
    padding-left: 0;
    padding-right: 0;
    display: block;
    background-color: #000;
    color: #fff;
    font-family: 'Lucida Console', Monaco, monospace;
    outline: 0
} */

* {
    /* See https://stackoverflow.com/questions/826782/how-to-disable-text-selection-highlighting */
    -webkit-touch-callout: none;
    /* iOS Safari */
    -webkit-user-select: none;
    /* Safari */
    -khtml-user-select: none;
    /* Konqueror HTML */
    -moz-user-select: none;
    /* Old versions of Firefox */
    -ms-user-select: none;
    /* Internet Explorer/Edge */
    user-select: none;
    /* Non-prefixed version, currently
                                    supported by Chrome, Opera and Firefox */
}

/* Some adjustments to bootstrap... */

.custom-file-label {
    overflow: hidden;
}

.tab-content {
    margin-top: 0 !important;
}

.col-form-label {
    hyphens: auto;
    max-width: 135px !important;
    /* Depends on biggest label (words) */
}

td {
    cursor: pointer;
}

.jumbotron {
    margin-top: 16px;
    margin-bottom: 16px;
    padding-top: 32px;
    padding-bottom: 32px;
    padding-left: 32px;
    padding-right: 32px;
}

/** Let user know that mobile is no go */

#no-mobile {
    position: fixed;
    left: 0px;
    top: 0px;
    width: 100%;
    height: 100%;
    background-color: white;
    z-index: 100;
    padding: 15px;
}

@media (min-width: 600px) {
    #no-mobile {
        display: none;
    }
}

@media (max-width: 600px) {
    .jumbotron h1 {
        font-size: 2.5rem;
    }
    .tab-container {
        display: block;
    }
}

.download-button {
    margin-top: 5px;
    /* transform: scale(0.8); */
    position: relative;
    left: 8px;
    font-size: 75%;
    padding-left: 6px;
    padding-right: 6px;
    padding-top: 3px;
    padding-bottom: 3px;
}

body.waiting, body.waiting * {
    cursor: wait !important;
}

.jumbo {
    background-position: center;
    background-repeat: no-repeat;
    background-size: cover;
}

/* Enable word wrapping of different descriptions under file inputs. */

div.col small {
    line-height: 18px;
}

.force-reflow {
    min-width: 0;
}

/* see https://stackoverflow.com/questions/49889003/cannot-write-into-input-field-on-safari */
input, input:before, input:after {
    -webkit-user-select: initial !important;
    -khtml-user-select: initial !important;
    -moz-user-select: initial !important;
    -ms-user-select: initial !important;
    user-select: initial !important;
}
