# Supplementary material for: FPocketWeb: protein pocket hunting in a web browser
Source: J Cheminform. 2022 Aug 26;14:58. doi: 10.1186/s13321-022-00637-0 (PMC9414105; doi:10.1186/s13321-022-00637-0)
Supplement: Supplementary file 1 — Additional file 1. The FPocketWeb source code, version 1.0.1. See http://durrantlab.com/fpocketweb-download for the latest version. [file 13321_2022_637_MOESM1_ESM.zip › fpocketweb-1.0.1/src/UI/FileLoaderSystem/MolLoader.Vue/FileLoader.Vue/Plugins/FileLoaderInput.Vue/Computed.VueFuncs.ts]

// This file is released under the Apache 2.0 License. See
// https://opensource.org/licenses/Apache-2.0 for full details. Copyright 2022
// Jacob D. Durrant.

import { IFileInfo } from "../../../../Common/Interfaces";
import { getFileObjContents } from "../../../../Common/Utils";
import { getMol } from "../../../../Mols";

/** An object containing the vue-component computed functions. */
export let fileLoaderInputComputedFunctions = {
    /** Gets and sets the file. On setting, also checks for a valid extension
     * and opens the convert modal if necessary. */
    "val": {
        get(): any {
            return this["files"];
        },

        set(vals: any): void {
            // vals is File[] or File.

            if (vals === null) {
                // Reseting the value. Nothing to do here.
                return;
            }

            if (vals.map === undefined) {
                // A single file. Convert to array.
                vals = [vals];
            }

            // Get all the information about the files.
            let contentsPromises: Promise<string>[] = vals.map(v => getFileObjContents(v));
            Promise.all(contentsPromises).then((contents: string[]) => {
                let filesInfo: IFileInfo[] = vals.map((v, i) => {
                    return {
                        filename: vals[i]["name"],
                        mol: getMol(vals[i]["name"], contents[i])
                    } as IFileInfo

                });

                let allFilesLoaded = this.onFilesLoaded(filesInfo);
                if (allFilesLoaded === false) {
                    // invalid files or something.
                    this["files"] = null; 
                }
            });
        },
    },
};
