# Supplementary material for: FPocketWeb: protein pocket hunting in a web browser
Source: J Cheminform. 2022 Aug 26;14:58. doi: 10.1186/s13321-022-00637-0 (PMC9414105; doi:10.1186/s13321-022-00637-0)
Supplement: Supplementary file 1 — Additional file 1. The FPocketWeb source code, version 1.0.1. See http://durrantlab.com/fpocketweb-download for the latest version. [file 13321_2022_637_MOESM1_ESM.zip › fpocketweb-1.0.1/src/UI/FileLoaderSystem/MolLoader.Vue/FileLoader.Vue/Props.VueFuncs.ts]

// This file is released under the Apache 2.0 License. See
// https://opensource.org/licenses/Apache-2.0 for full details. Copyright 2022
// Jacob D. Durrant.

import { commonFileLoaderProps, commonMultipleFilesProps } from "../../Common/CommonProps.VueFuncs";

export let fileLoaderPropsFunctions = {
    ...commonMultipleFilesProps,
    ...commonFileLoaderProps,
    "label": String,
    "description": String,
    "invalidMsg": {
        "type": String,
        "default": "This field is required!",
    },
    "selectedFilename": {
        "type": String,
        "default": ""
    },
    "value": {
        "type": Object,
        "default": {}
    },
    "fileLoaderPlugins": {
        "type": Array,
        "default": ["pdb-id-input", "file-loader-input"]
    }
}
