# Supplementary material for: FPocketWeb: protein pocket hunting in a web browser
Source: J Cheminform. 2022 Aug 26;14:58. doi: 10.1186/s13321-022-00637-0 (PMC9414105; doi:10.1186/s13321-022-00637-0)
Supplement: Supplementary file 1 — Additional file 1. The FPocketWeb source code, version 1.0.1. See http://durrantlab.com/fpocketweb-download for the latest version. [file 13321_2022_637_MOESM1_ESM.zip › fpocketweb-1.0.1/src/UI/FileLoaderSystem/MolLoader.Vue/index.ts]

// This file is released under the Apache 2.0 License. See
// https://opensource.org/licenses/Apache-2.0 for full details. Copyright 2022
// Jacob D. Durrant.

// FileLoader.ts is meant to be generic. You'll usually want to wrap it in
// another component to provide app-specific functionality.

import { IConvert, IFileInfo, IFileLoadError, IExtractInfo } from '../Common/Interfaces';
import { slugify } from '../Common/Utils';
import { setupFileLoaderFormGroup } from '../Common/FileLoaderFormGroup.Vue/FileLoaderFormGroup.Vue';
import { setupQueueController } from '../Queue/QueueController.Vue';
import { setupFileLoader } from './FileLoader.Vue';
import { setupProteinEditing } from './ProteinEditing.Vue';
import { setupFileList } from './FileList.Vue';
import { filesObjToLocalForage } from '../Queue/LocalForageWrapper';
import { setupSmallPillBtn } from '../Common/SmallPillBtn.Vue';
import { commonMultipleFilesProps, commonProteinEditingProps } from '../Common/CommonProps.VueFuncs';
import { getMol } from '../Mols';

declare var Vue;

export interface IAllowProteinEditing {
    always?: boolean;
    ifNumAtomsLessThan?: number;
}

/** An object containing the vue-component computed functions. */
let computedFunctions = {
    /**
     * Return the filename and molecule of the currently selected file
     * @returns {IFileInfo}  The filename and the molecule.
     */
    "currentPdbFile"(): IFileInfo {
        return {
            filename: this["selectedFilename"],
            mol: this["files"][this["selectedFilename"]]
        }
    },

    /**
     * Returns the slugified version of the label.
     * @returns {string}  The slugified label.
     */
    "idToUse"(): string {
        return slugify(this["label"] ? this["label"] : this["description"]);
    }
};

/** An object containing the vue-component methods functions. */
let methodsFunctions = {
    /**
     * When the user changes the filename, update the selectedFilename variable
     * @param {string} selectedFilename  The filename of the selected file.
     */
    "onSelectedFilenameChange"(selectedFilename: string): void {
        this["selectedFilename"] = selectedFilename
    },

    /**
     * Emit an event when an error occurs. Relay.
     * @param {IFileLoadError} error  Error information.
     */
    "onError"(error: IFileLoadError): void {
        this.$emit("onError", error);
    },

    /**
     * Emits an event when atoms are selected.
     * @param {IExtractInfo} residueInfo  Info about the extracted atoms.
     */
    "onExtractAtoms"(residueInfo: IExtractInfo): void {
        this.$emit("onExtractAtoms", residueInfo);
    },

    /**
     * Emits when file conversion starts.
     * @param {IConvert} convertInfo  Info about the converison.
     */
    "onStartConvertFile"(convertInfo: IConvert) {
        // Must always call convertInfo.onConvertDone(filename, convertedText)
        // (to resume next convert) or convertInfo.onConvertCancel (to abort
        // conversions).

        this.$emit("onStartConvertFile", convertInfo);
    },


    /**
     * Load a file given the filename and contents. This function allows the
     * user to load a file directly, bypassing the user interface. For example,
     * when extracting a ligand molecule from the protein structure, you might
     * want to set the ligand here directly.
     * @param {string} filename - string
     * @param {string} fileContents - The contents of the PDB file.
     */
    "loadMolFromExternal"(filename: string, fileContents: string): void {
        // Note that typically you don't want a parent component to access a
        // child component directly through $ref. But in some rare cases, this
        // is just easier. 
        
        this.$refs["fileLoader"].$refs["fileLoaderPlugin1"].onFilesLoaded([
            {
                filename: filename,
                mol: getMol(filename, fileContents)
            } as IFileInfo
        ]);
    }
};

/**
 * The vue-component mounted function.
 * @returns void
 */
function mountedFunction(): void {}

/**
 * Setup the mol-loader Vue commponent.
 * @returns void
 */
export function setupMolLoader(): void {
    setupFileLoaderFormGroup();
    setupFileLoader();
    setupFileList();
    setupProteinEditing();
    setupQueueController();
    setupSmallPillBtn();

    Vue.component("mol-loader", {
        /**
         * Get the data associated with this component.
         * @returns any  The data.
         */
        "data"(): any {
            return {
                "selectedFilename": "",
                "files": {}
            };
        },
        "methods": methodsFunctions,
        "template": /*html*/ `
            <div>
                <file-loader
                    ref="fileLoader"
                    v-model="files"
                    :label="label"
                    :id="idToUse"
                    :description="description"
                    :accept="accept"
                    :convert="convert"
                    :required="required"

                    :fileLoaderPlugins="fileLoaderPlugins"

                    @onSelectedFilenameChange="onSelectedFilenameChange"
                    :selectedFilename="selectedFilename"

                    @onError="onError"
                    @onStartConvertFile="onStartConvertFile"
                    :multipleFiles="multipleFiles"
                >
                    <template v-slot:extraDescription>
                        {{extraDescription}}
                        <file-list
                            v-if="multipleFiles"
                            v-model="files"
                            :selectedFilename="selectedFilename"
                            @onSelectedFilenameChange="onSelectedFilenameChange"
                        ></file-list>
        
                        <protein-editing
                            v-if="allowAtomDelete || allowAtomExtract"
                            v-model="files"
                            :selectedFilename="selectedFilename"
                            :allowAtomExtract="allowAtomExtract"
                            :allowAtomDelete="allowAtomDelete"
                            @onSelectedFilenameChange="onSelectedFilenameChange"
                            @onExtractAtoms="onExtractAtoms"
                        ></protein-editing>
                    </template>
                </file-loader>
            </div>
        `,
        "props": {
            ...commonMultipleFilesProps,
            ...commonProteinEditingProps,
            "label": {
                "type": String,
                "default": undefined
            },
            "description": {
                "type": String,
                "default": "Primary description goes here."
            },
            "extraDescription": {
                "type": String,
                "default": "Some extra description goes here."
            },
            "accept": {
                "type": String,
                "default": ".pdb"
            },
            "convert": {
                "type": String,
                "default": "" // ".pdbqt, .ent, .xyz, .pqr, .mcif, .mmcif"
            },
            "required": {
                "type": Boolean,
                "default": true
            },
            "fileLoaderPlugins": {
                "type": Array,
                "default": ["pdb-id-input", "file-loader-input"]
            }
        },
        "computed": computedFunctions,
        "watch": {
            /**
             * When the currentPdbFile property changes, emit the onFileReady
             * event with the new value
             * @param {string} newValue  The new value of the property.
             * @param {string} oldValue  The previous value of the property.
             */
            "currentPdbFile"(newValue: string, oldValue: string): void {
                this.$emit("onFileReady", newValue);
            },

            /**
             * Save the files to the database when they change, if appropriate.
             * @param {any} newValue  The new value of the files property.
             * @param {any} oldValue  The old value of the property.
             */
            "files"(newValue: any, oldValue: any): void {
                if (
                    (this["saveMultipleFilesToDatabase"] !== false)
                ) {
                    // You are supposed to save the files to the database.
                    filesObjToLocalForage(this["idToUse"], newValue);
                }
            }
        },

        /**
         * Runs when the vue component is mounted.
         * @returns void
         */
        "mounted": mountedFunction,
    });
}
