# Supplementary material for: FPocketWeb: protein pocket hunting in a web browser
Source: J Cheminform. 2022 Aug 26;14:58. doi: 10.1186/s13321-022-00637-0 (PMC9414105; doi:10.1186/s13321-022-00637-0)
Supplement: Supplementary file 1 — Additional file 1. The FPocketWeb source code, version 1.0.1. See http://durrantlab.com/fpocketweb-download for the latest version. [file 13321_2022_637_MOESM1_ESM.zip › fpocketweb-1.0.1/src/UI/FileLoaderSystem/Mols/PDBMol.ts]

// Released under the Apache 2.0 License. See LICENSE.md or go to
// https://opensource.org/licenses/Apache-2.0 for full details. Copyright 2022
// Jacob D. Durrant.

import { IAtom, ParentMol } from "./ParentMol";

const TWO_LETTER_ELEMENTS = new Set([
    "LI", "NA", "MG", "AL", "CL", "CA", "MN", "FE", "CO", "CU", "ZN",
    "AS", "BR", "MO", "RH", "AG", "AU", "PB", "BI", "NI", "SE"
]);

export class PDBMol extends ParentMol {
    /**
     * If a fileContents is passed in, load it. Otherwise, do nothing
     * @param {*}       [fileContents=undefined]  The contents of the file. If a
     *                                            string, will be parsed. If an
     *                                            object, will be loaded as raw
     *                                            data.
     * @param {boolean} [mseToMet=true]           If true, will convert all MSE
     *                                            residues to MET.
     * @param {boolean} [removeAltLocs=true]      If true, remove alternate
     *                                            locations.
     */
    constructor(fileContents = undefined, mseToMet = true, removeAltLocs = true) {
        super(fileContents, {
            mseToMet: mseToMet,
            removeAltLocs: removeAltLocs
        });
    }

    /**
     * Takes a string of PDB data and parses it into a list of atoms.
     * @param {string}  fileContents          The contents of the PDB file.
     * @param {*}       params                Any extra parameters to pass to
     *                                        the load function.
     */
    load(fileContents: string, params: any): void {
        // If true, will convert all MSE residues to MET.
        let mseToMet = params.mseToMet;

        // If true, remove alternate locations.
        let removeAltLocs = params.removeAltLocs;
        
        // Get the frames
        let frames = fileContents.split(/^(MODEL\s+?\d+?\s+?|^ENDMDL\s+?)/gm);

        for (let frame of frames) {
            // Key only key atoms
            let pdbLines = frame.split("\n");
            pdbLines = pdbLines.filter((l) => {
                return l.slice(0, 4) === "ATOM"
                    || l.slice(0, 6) === "HETATM"
                    || l.slice(0, 4) === "ROOT"
                    // || l.slice(0, 3) === "END"  // No longer needed I think
                    || l.slice(0, 6) === "BRANCH"
                    || l.slice(0, 7) === "TORSDOF";
            });

            // Ignore empty frames
            if (pdbLines.length === 0) { continue; }

            this.startNewFrame();
    
            if (mseToMet) {
                pdbLines = this.mseToMet(pdbLines);
            }

            // Parse each of the lines
            for (let pdbLine of pdbLines) {
                this.addAtomToCurrentFrame(
                    this.parsePDBLine(pdbLine)
                );
            }

            if (removeAltLocs) {
                this.removeAltLocsCurrentFrame();
            }
        }
    }

    /**
     * Converts the frames of the molecule into a text format.
     * @returns The text of the PDB file.
     */
    toText(): string {
        let txt = "";
        for (let frameIdx in this.frames) {
            txt += "MODEL " + this.padStr((parseInt(frameIdx) + 1).toString(), 8) + "\n";
            txt += this.frameToText(parseInt(frameIdx));
            txt += "ENDMDL\n"
        }

        return txt;
    }

    /**
     * Given a frame index, return a string containing the text of the frame.
     * @param {number} frameIdx  The frame index.
     * @returns {string} The file contents.
     */
    frameToText(frameIdx: number): string {
        let txt = "";
        for (let atom of this.frames[frameIdx].atoms) {
            if (atom.nonAtomLine !== undefined) {
                txt += atom.nonAtomLine + "\n";
                continue;
            }

            txt += atom.hetflag ? "HETATM" : "ATOM  ";
            txt += this.padStr(atom.serial, 5);

            let atm;
            switch (atom.atom.length) {
                case 1:
                    atm = "  " + atom.atom + "  ";
                    break;
                case 2:
                    atm = "  " + atom.atom + " ";
                    break;
                case 3:
                    atm = "  " + atom.atom;
                    break;
                default:
                    atm = " " + atom.atom;
            }
            // If two-letter element, shift one left.
            if ((atom.elem) && (atom.elem.replace(/[^A-Za-z]/gm, "").length > 1) && 
                (atm.substring(0, 1) === " ")) {
                atm = atm.substring(1) + " ";
            }
            txt += atm;

            txt += atom.altLoc;

            txt += this.padStr(atom.resn, 3);
            txt += this.padStr(atom.chain, 2);
            txt += this.padStr(atom.resi, 4);
            txt += this.padStr(atom.x.toFixed(3), 12);
            txt += this.padStr(atom.y.toFixed(3), 8);
            txt += this.padStr(atom.z.toFixed(3), 8);
            txt += this.padStr(atom.elem, 24);
            txt += "\n";
        }

        txt = txt.replace(/^END\W*$/gm, "")
        txt = txt.replace(/\n\n/gm, "\n");

        return txt;
    }

    /**
     * Takes a line from a PDB file and parses it into an atom object.
     * @param {string} pdbLine  The PDB line to parse.
     * @returns An atom object.
     */
    private parsePDBLine(pdbLine: string): IAtom {
        let recordName = pdbLine.substring(0, 6);

        if (["HETATM", "ATOM  "].indexOf(recordName) === -1) {
            return {nonAtomLine: pdbLine};
        }
        
        let serial = pdbLine.substring(6, 11).trim();
        let atom = pdbLine.substring(12, 16).trim();
        let altLoc = pdbLine.substring(16, 17);
        let resn = pdbLine.substring(17, 20).trim();
        let chain = pdbLine.substring(21, 22).trim();
        let resi = pdbLine.substring(22, 26).trim();
        let x = parseFloat(pdbLine.substring(30, 38));
        let y = parseFloat(pdbLine.substring(38, 46));
        let z = parseFloat(pdbLine.substring(46, 54));

        let lngth = pdbLine.length;
        let elem = pdbLine.substring(lngth - 4).trim();
        if (elem === "") {
            elem = this.elementFromAtomName(pdbLine.substring(12, 16).trim());
        }

        let hetflag = recordName === "HETATM";

        return {
            resn, x, y, z, elem, chain, resi, atom, hetflag,
            serial, altLoc
            // origLine: pdbLine
        }
    }

    /**
     * Given an atom name, return the element name
     * @param {string} atomName  The name of the atom.
     * @returns {string} The element name.
     */
    private elementFromAtomName(atomName: string): string {
        atomName = atomName.replace(/[0-9]/g, "");
        atomName = atomName.substring(0, 2).toUpperCase();
        return (TWO_LETTER_ELEMENTS.has(atomName)) ? atomName : atomName.substring(0, 1);
    }

    /**
     * Replace all MSE residues with MET residues.
     * @param {string[]} pdbLines  The lines of the PDB file to be modified.
     * @returns {string[]} A new array of lines.
     */
    private mseToMet(pdbLines: string[]): string[] {
        return pdbLines.map((l) => {
            if (l.substring(17, 20) === "MSE") {
                l = l
                    .replace(/SE   MSE/g, " SD  MET")
                    .replace(/MSE/g, "MET")
                    .replace(/ SE /g, "  S ")
                    .replace(/^HETATM/g, "ATOM  ")
            }

            return l;
        });
    }
}
