# Supplementary material for: FPocketWeb: protein pocket hunting in a web browser
Source: J Cheminform. 2022 Aug 26;14:58. doi: 10.1186/s13321-022-00637-0 (PMC9414105; doi:10.1186/s13321-022-00637-0)
Supplement: Supplementary file 1 — Additional file 1. The FPocketWeb source code, version 1.0.1. See http://durrantlab.com/fpocketweb-download for the latest version. [file 13321_2022_637_MOESM1_ESM.zip › fpocketweb-1.0.1/src/UI/FileLoaderSystem/Queue/index.ts]

// Released under the Apache 2.0 License. See LICENSE.md or go to
// https://opensource.org/licenses/Apache-2.0 for full details. Copyright 2022
// Jacob D. Durrant.

import { setupQueueCatcher } from "./QueueCatcher.vue";
import { setupQueueController } from "./QueueController.Vue";
import { setupQueueTimer } from "./QueueTimer.Vue";

/**
 * Setup the queue system.
 */
export function setupQueueSystem(): void {
    setupQueueTimer();
    setupQueueController();
    setupQueueCatcher();
}
