# Supplementary material for: FPocketWeb: protein pocket hunting in a web browser
Source: J Cheminform. 2022 Aug 26;14:58. doi: 10.1186/s13321-022-00637-0 (PMC9414105; doi:10.1186/s13321-022-00637-0)
Supplement: Supplementary file 1 — Additional file 1. The FPocketWeb source code, version 1.0.1. See http://durrantlab.com/fpocketweb-download for the latest version. [file 13321_2022_637_MOESM1_ESM.zip › fpocketweb-1.0.1/src/UI/Forms/DropDown.ts]

// This file is part of FPocketWeb, released under the Apache 2.0 License. See
// LICENSE.md or go to https://opensource.org/licenses/Apache-2.0 for full
// details. Copyright 2022 Jacob D. Durrant.


declare var Vue;

/** An object containing the vue-component watch functions. */
let watchFunctions = {
    /** Sets the fpocketParams object.  */
    "selected"(this) {
        this.$store.commit("setFpocketParam", {
            name: this["id"],
            val: this.selected
        });
    }
}

/** An object containing the vue-component computed functions. */
let computedFunctions = {

    /**
     * Generates a description string.
     * @returns string  The description.
     */
    "desc"(): string {
        let toAdd = "";
        if ((this["required"] !== true) && (this["default"] === undefined)) {
            toAdd = " (Do not change to use default value.)";
        }
        return this["description"] + toAdd;
    },
}

/**
 * The vue-component mounted function.
 * @returns void
 */
function mountedFunction(): void {
    // Always start by assuming it validates fine.
    if (this.$store.state["validation"][this["id"]] === undefined) {
        this.$store.commit("setValidationParam", {
            name: this["id"],
            val: !this["required"]
        });
    }

    // Set value if it is given.
    if (this["selected"] !== undefined) {
        this.$store.commit("setFpocketParam", {
            name: this["id"],
            val: this["default"]
        });
    }
}

/**
 * Setup the numeric-input Vue commponent.
 * @returns void
 */
export function setup(): void {
    Vue.component('dropdown-input', {
        /**
         * Get the data associated with this component.
         * @returns any  The data.
         */
        "data": function() {
            return {
                "invalidMsg": "This field is required.",
                "action": "Change"
            }
        },
        "computed": computedFunctions,
        "watch": watchFunctions,
        "template": `
            <form-group
                :label="label"
                :id="'input-group-' + id"
                :style="styl"
                :description="desc"
                :formGroupWrapper="formGroupWrapper"
            >

                <div>
                    <b-form-select
                    :id="id"
                    :name="id"
                    v-model="selected"
                    :options="options"></b-form-select>
                </div>
            </form-group>
        `,
        "props": {
            "selected": null,
            "label": String,
            "id": String,
            "description": String,
            "placeholder": String,
            "required": Boolean,
            "styl": String,
            "options": {
                type: Array,
                required: true,
                validator(opts) {
                  return !opts.find(opt => typeof opt !== 'object');
                }
              },
            "formGroupWrapper": {
                "type": Boolean,
                "default": true
            }
        },

        /**
         * Runs when the vue component is mounted.
         * @returns void
         */
        "mounted": mountedFunction
    })
}
