# Supplementary material for: FPocketWeb: protein pocket hunting in a web browser
Source: J Cheminform. 2022 Aug 26;14:58. doi: 10.1186/s13321-022-00637-0 (PMC9414105; doi:10.1186/s13321-022-00637-0)
Supplement: Supplementary file 1 — Additional file 1. The FPocketWeb source code, version 1.0.1. See http://durrantlab.com/fpocketweb-download for the latest version. [file 13321_2022_637_MOESM1_ESM.zip › fpocketweb-1.0.1/src/UI/SubSection.ts]

// This file is part of FPocketWeb, released under the Apache 2.0 License. See
// LICENSE.md or go to https://opensource.org/licenses/Apache-2.0 for full
// details. Copyright 2022 Jacob D. Durrant.


declare var Vue;

/**
 * Setup the sub-section Vue commponent.
 * @returns void
 */
export function setup(): void {
    Vue.component('sub-section', {
        /**
         * Get the data associated with this component.
         * @returns any  The data.
         */
        "data"(): any {
            return {}
        },
        "computed": {},
        "template": `
            <b-card :title="title" class="mb-4">
                <b-card-text style="margin-top: 16px;">
                    <slot></slot>
                </b-card-text>
            </b-card>
        `,
        "props": {
            "title": String
        }
    })
}
