# Supplementary material for: FPocketWeb: protein pocket hunting in a web browser
Source: J Cheminform. 2022 Aug 26;14:58. doi: 10.1186/s13321-022-00637-0 (PMC9414105; doi:10.1186/s13321-022-00637-0)
Supplement: Supplementary file 1 — Additional file 1. The FPocketWeb source code, version 1.0.1. See http://durrantlab.com/fpocketweb-download for the latest version. [file 13321_2022_637_MOESM1_ESM.zip › fpocketweb-1.0.1/src/UI/Tabs/StartOver.ts]

// This file is part of FPocketWeb, released under the Apache 2.0 License. See
// LICENSE.md or go to https://opensource.org/licenses/Apache-2.0 for full
// details. Copyright 2022 Jacob D. Durrant.

declare var Vue;

/** An object containing the vue-component methods functions. */
let methodsFunctions = {
    /**
     * Runs when the start-over button is clicked.
     * @returns void
     */
    "onSubmitClick"(): void {
        jQuery("body").addClass("waiting");
        location.reload();
    }
}

/**
 * Setup the start-over Vue commponent.
 * @returns void
 */
export function setup(): void {
    Vue.component('start-over', {
        "template": `
            <div class="text-center">
                <b-alert show variant="warning">If you start over, your existing data will be deleted. Proceed only if you have already saved your data using the "Download" button(s) in the "Output" tab.</b-alert>
                <form-button @click.native="onSubmitClick" variant="primary">Start Over</form-button>
            </div>
        `,
        "props": {},
        "computed": {},

        /**
         * Get the data associated with this component.
         * @returns any  The data.
         */
        "data"(): any {
            return {}
        },
        "methods": methodsFunctions
    })
}
