# Supplementary material for: FPocketWeb: protein pocket hunting in a web browser
Source: J Cheminform. 2022 Aug 26;14:58. doi: 10.1186/s13321-022-00637-0 (PMC9414105; doi:10.1186/s13321-022-00637-0)
Supplement: Supplementary file 1 — Additional file 1. The FPocketWeb source code, version 1.0.1. See http://durrantlab.com/fpocketweb-download for the latest version. [file 13321_2022_637_MOESM1_ESM.zip › fpocketweb-1.0.1/tsconfig.json]

{
    "compilerOptions": {
        "outDir": "./dist/",
        "sourceMap": true,
        "noImplicitAny": false,
        "module": "esnext",
        "target": "es2015",
        "jsx": "react",
        "allowJs": true,
        "allowSyntheticDefaultImports": true
    },
    "include": [
        "./src/global.d.ts"
    ],
    "exclude": [
        "node_modules"
    ],
    "types": [
        "babylonjs",
        "babylonjs-gui"
    ]
}
