# Supplementary material for: FPocketWeb: protein pocket hunting in a web browser
Source: J Cheminform. 2022 Aug 26;14:58. doi: 10.1186/s13321-022-00637-0 (PMC9414105; doi:10.1186/s13321-022-00637-0)
Supplement: Supplementary file 1 — Additional file 1. The FPocketWeb source code, version 1.0.1. See http://durrantlab.com/fpocketweb-download for the latest version. [file 13321_2022_637_MOESM1_ESM.zip › fpocketweb-1.0.1/utils/build/remove_entries_file_no_exist.py]

import re
import glob
import os

def repl(m):
    if not os.path.exists(m.group(1)):
        print("Removing nonexistant file from precache-manifest: " + m.group(1))
        return ""
    return m.group(0)

for fl in glob.glob("precache-manifest.*.js"):
    with open(fl, "r") as f:
        txt = f.read()
        txt = txt.replace("\n", " ")
        txt = re.sub(r'{.*?url:"(.+?)"},?', repl, txt)
        txt = txt.replace("}, ]);", "}]);")

    with open(fl, "w") as f:
        f.write(txt)
