# Supplementary material for: FPocketWeb: protein pocket hunting in a web browser
Source: J Cheminform. 2022 Aug 26;14:58. doi: 10.1186/s13321-022-00637-0 (PMC9414105; doi:10.1186/s13321-022-00637-0)
Supplement: Supplementary file 1 — Additional file 1. The FPocketWeb source code, version 1.0.1. See http://durrantlab.com/fpocketweb-download for the latest version. [file 13321_2022_637_MOESM1_ESM.zip › fpocketweb-1.0.1/utils/webpack.configs/webpack.common.js]

const path = require('path');
var DuplicatePackageCheckerPlugin = require("duplicate-package-checker-webpack-plugin");
// const webpack = require('webpack');
const BundleAnalyzerPlugin = require('webpack-bundle-analyzer').BundleAnalyzerPlugin;
const { DefinePlugin } = require('webpack');

module.exports = {
    plugins: [
        new DuplicatePackageCheckerPlugin(),
        // new webpack.ExtendedAPIPlugin()  // Gives hash as __webpack_hash__
        // new BundleAnalyzerPlugin({analyzerMode: "static"}),
        new DefinePlugin({
            __BUILD_TIME__: '"Built on ' + new Date().toLocaleString() + '"'
        })
    ],
    module: {
        rules: [
            { test: /\.tsx?$/, loader: "ts-loader" },
            {
                test: /\.htm$/i,
                loader: 'html-loader',
            },
        ]
    },
    resolve: {
        extensions: ['.tsx', '.ts', '.js', '.vue'],
        alias: {
             'vue$': 'vue/dist/vue.esm.js'
        }
    },
    output: {
        path: path.resolve(__dirname, '../../dist')
    }
};
